# Supplementary material for: CO-EXPRESSED WITH PSI ASSEMBLY1 (CEPA1) is a photosystem I assembly factor in Arabidopsis
Source: Plant Cell. 2024 Feb 21;36(10):4179–211. doi: 10.1093/plcell/koae042 (PMC11449006; doi:10.1093/plcell/koae042)
Supplement: koae042_Supplementary_Data [file koae042_supplementary_data.zip]

Archive with 4 entries (4 files):
- tpc.00879.2023-s05.pdf
- TPC2023-RA-00879R1_Supplementary_Data_Sets.xlsx
- TPC2023-RA-00879R1_Supplementary_Figures_and_Tables.pdf
- TPC2023RA00879_Author_Revisions_Checklist.pdf
