# Supplementary material for: CO-EXPRESSED WITH PSI ASSEMBLY1 (CEPA1) is a photosystem I assembly factor in Arabidopsis
Source: Plant Cell. 2024 Feb 21;36(10):4179–211. doi: 10.1093/plcell/koae042 (PMC11449006; doi:10.1093/plcell/koae042)
Supplement: koae042_Supplementary_Data [file koae042_supplementary_data.zip › TPC2023-RA-00879R1_Supplementary_Data_Sets.xlsx]

## Sheet: Supplementary Data Set S1
Supplementary Data. Rolo et al. (2024). CEPA1 is a PSI assembly factor. Plant Cell
Supplementary Data Set S1. Data from array-based ribosome profiling experiments of cepa1-3 and the wild type. (Supports Fig. 6) Total RNA and ribosome footprints that derive from wild-type (WT) plants were labeled with Cy5 and the signals were detected at 635 nm. RNA and ribosome footprints that derive from cepa1-3 plants were labeled with Cy3 and the signals were detected at 532 nm.
Array features							RNA															Ribosome footprints
							Replicate 1					Replicate 2					Replicate 3					Replicate 1					Replicate 2					Replicate 3
Probe name	Strand	Probe sequence	Probe position1	Probe length [nt]	Probe GC content [%]	Probe within ORF2	Probe counts3	Median (F635 Median - B635)4	Normalized ORF Median("F635 Median - B635")5	Median (F532 Median - B532)4	Normalized ORF Median("F532 Median - B532")5	Probe counts3	Median (F635 Median - B635)4	Normalized ORF Median("F635 Median - B635")5	Median (F532 Median - B532)4	Normalized ORF Median("F532 Median - B532")5	Probe counts3	Median (F635 Median - B635)4	Normalized ORF Median("F635 Median - B635")5	Median (F532 Median - B532)4	Normalized ORF Median("F532 Median - B532")5	Probe counts3	Median (F635 Median - B635)4	Normalized ORF Median("F635 Median - B635")5	Median (F532 Median - B532)4	Normalized ORF Median("F532 Median - B532")5	Probe counts3	Median (F635 Median - B635)4	Normalized ORF Median("F635 Median - B635")5	Median (F532 Median - B532)4	Normalized ORF Median("F532 Median - B532")5	Probe counts3	Median (F635 Median - B635)4	Normalized ORF Median("F635 Median - B635")5	Median (F532 Median - B532)4	Normalized ORF Median("F532 Median - B532")5
trnH-GUG-1	-	ggcgaacgacgggaattgaacccgcgatggtgaattcacaatccactgcc	29	50	56	no	4	34587		56556		4	35096.5		54786		4	34626		59118		4	38608		42809		4	37393.5		37336		4	38924.5		42870
trnH-GUG-2	-	gcgatggtgaattcacaatccactgccttaatccacttggctacatccgc	52	50	50	no	4	58290		53869		4	57042		57428.5		4	58783.5		59880.5		4	59778.5		53736		4	60231		45253		4	64065		42018				Correlations6
psbA_0	-	ccctacgctactatctattcttttttgtattgtctaaaaaaaaaaaaaaa	102	50	24	no	4	686		1370.5		4	725.5		1862		4	801		1671		4	565.5		826.5		4	749.5		845		4	543		900.5
psbA_30	-	tgtctaaaaaaaaaaaaaaatacaaatttcaataaaaaataaaaaaaggt	132	50	12	no	4	1045.5		1207		4	685		1421		4	995		1356		4	741.5		797.5		4	911.5		837.5		4	545.5		705.5				r-values								p-values
psbA_60	-	aataaaaaataaaaaaaggtagcaaattccaccttattttttttctaata	162	50	18	no	4	424.5		688		4	1049.5		2075		4	798		1254		4	557.5		671		4	1312		1129.5		4	451.5		674
psbA_90	-	accttattttttttctaataaaaaatatatagtaattttttattatttat	192	50	8	no	4	0		0		4	0		183.5		4	0		0		4	0		114		4	0		131		4	0		129				RNA								RNA
psbA_120	-	agtaattttttattatttattattattatttattattaatataataaata	222	50	2	no	4	0		0		4	0		0		4	0		0		4	0		0		4	0		0		4	0		0
psbA_150	-	tattattaatataataaataaagtaaaatatgatactctataaaaatttg	252	50	10	no	4	0		0		4	0		0		4	0		0		3	0		0		4	0		0		4	0		0					WT-1	WT-2	WT-3	cepa1-3-1	cepa1-3-2	cepa1-3-3			WT-1	WT-2
psbA_180	-	tgatactctataaaaatttgctcatttttatagaaaaaaacgagtaatat	282	50	20	no	4	0		0		4	0		153		4	0		0		4	0		0		4	0		0		4	0		0				WT-1	1	0.989157	0.987531	0.949757	0.951813	0.95426		WT-1	0	< 1E-300
psbA_210	-	tagaaaaaaacgagtaatataagccctctttcttatttaaagaaggctta	312	50	28	no	4	2452		9507		4	2840.5		9061		4	2520.5		9333		4	2742		6864		4	5838.5		7691		4	3406		6828.5				WT-2	0.989157	1	0.984296	0.924622	0.937126	0.935929		WT-2	< 1E-300	0
psbA_240	-	tcttatttaaagaaggcttatattgctcgttttttactaaactagatcta	342	50	26	no	4	21047		50477		4	19578.5		40537		4	17505		48011		4	18108.5		39193.5		4	21456		27490.5		4	14985.5		41386.5				WT-3	0.987531	0.984296	1	0.917407	0.933102	0.939432		WT-3	< 1E-300	< 1E-300
psbA_270	-	tttttactaaactagatctagactaacactaacgaattatccatttgtag	372	50	28	no	4	23683.5		52419.5		4	23558		51626		4	23416.5		52638.5		4	12800.5		27564		4	20258		25074.5		4	12779		27400.5				cepa1-3-1	0.949757	0.924622	0.917407	1	> 0,99	0.987501		cepa1-3-1	< 1E-300	< 1E-300
psbA_300	-	aacgaattatccatttgtagatggagcctcaacagcagctaggtctagag	402	50	44	yes	4	10970	24921.2	32304.5	37156.5	4	10706.5	28800.5	29363.5	35257.2	4	7183.5	18228.9	24063.5	31520.4	4	8070	6288	21977.5	13085.9	4	9418	6001.12	16656.5	11314.6	4	7823.5	6166.86	22315	12723.4			cepa1-3-2	0.951813	0.937126	0.933102	> 0,99	1	> 0,99		cepa1-3-2	< 1E-300	< 1E-300
psbA_330	-	aacagcagctaggtctagagggaagttgtgagcattacgttcatgcataa	432	50	44	yes	4	18038	40978	40717.5	46833.1	4	16601.5	44658	36776.5	44158.1	4	13641.5	34616.7	33695.5	44137.3	4	24067	18752.6	32454	19323.8	4	26242.5	16721.6	28634	19450.8	4	20546	16195.3	35169.5	20052.7			cepa1-3-3	0.95426	0.935929	0.939432	0.987501	> 0,99	1		cepa1-3-3	< 1E-300	< 1E-300
psbA_360	-	agcattacgttcatgcataacttccataccaaggttagcacggttaataa	462	50	38	yes	4	19434	44149.4	44452.5	51129.1	4	17494.5	47060.2	41140	49397.4	4	16044.5	40714.6	40585.5	53162.4	4	19511	15202.6	29558	17599.5	4	21295.5	13569.4	27339	18571.1	4	16019.5	12627.3	33679	19202.9
psbA_390	-	aaggttagcacggttaataatatcagcccaagtattaataacacgtcctt	492	50	36	yes	4	38688.5	87891	64642	74351	4	38116	102532	59986	72026.1	4	35578	90282.9	64760.5	84828.9	4	36814	28684.8	47091	28039	4	41424	26395.3	39245	26658.8	4	32423	25557.4	53569.5	30544			Ribosome profile								Ribosome profile
psbA_420	-	agtattaataacacgtccttgactatcaactactgattggttgaaattga	522	50	32	yes	4	21903	49758.4	45698	52561.7	4	14489.5	38976.8	35235	42307.2	4	13614.5	34548.2	36876.5	48304	4	15205.5	11847.9	31889.5	18987.7	4	16460	10488.3	23701.5	16100.2	4	11549	9103.47	36386	20746.4
psbA_450	-	tactgattggttgaaattgaaaccatttaggttgaaagccatagtactaa	552	50	32	yes	4	15523	35264.5	37340	42948.3	4	8536.5	22963.2	22213	26671.5	4	6475.5	16432.3	20427	26757	4	11788.5	9185.39	23020	13706.6	4	13669.5	8710.17	17764.5	12067.3	4	10964	8642.35	22827.5	13015.7				WT-1	WT-2	WT-3	cepa1-3-1	cepa1-3-2	cepa1-3-3			WT-1	WT-2
psbA_480	-	gttgaaagccatagtactaatacctaaagcagtaaaccaaatacctacta	582	50	34	yes	4	40831.5	92759.4	63642	73200.8	4	44008	118382	62183	74664	4	37381	94858.2	65009	85154.4	4	36855.5	28717.2	43100	25662.6	4	42721.5	27222	35267.5	23956.9	4	31181.5	24578.7	48954.5	27912.6			WT-1	1	0.987668	> 0,99	0.887791	0.854726	0.886322		WT-1	0	< 1E-300
psbA_510	-	agtaaaccaaatacctactaccggccaagccgctaagaagaaatgtaaag	612	50	42	yes	4	10469	23783.1	31268	35964.3	4	9515.5	25596.7	29482.5	35400.1	4	7448	18900.1	24541.5	32146.6	4	9750	7597.03	19219	11443.4	4	10410	6633.22	16807	11416.8	3	9868	7778.43	23535	13419.1			WT-2	0.987668	1	0.98861	0.902671	0.87942	0.900604		WT-2	< 1E-300	0
psbA_540	-	cgctaagaagaaatgtaaagaacgagaattgttgaaactagcatattgga	642	50	34	yes	4	12620	28669.6	22170.5	25500.4	4	8776.5	23608.8	16927	20324.5	4	4292	10891.4	9680	12679.7	3	2056	1602	3502	2085.16	4	2084.5	1328.24	3192.5	2168.64	4	1586	1250.16	3763.5	2145.85			WT-3	> 0,99	0.98861	1	0.883351	0.849879	0.879778		WT-3	< 1E-300	< 1E-300
psbA_570	-	gttgaaactagcatattggaaaatcaatcggccaaaataaccgtgagcag	672	50	40	yes	4	20334.5	46195.1	42731	49149	4	15022	40409.2	36609	43957	4	11933.5	30282.5	31228.5	40905.8	4	15341	11953.4	25368.5	15104.9	4	15628	9958.12	21008.5	14270.9	4	13380	10546.8	31559	17994.1			cepa1-3-1	0.887791	0.902671	0.883351	1	0.988674	> 0,99		cepa1-3-1	< 1E-300	< 1E-300
psbA_600	-	gccaaaataaccgtgagcagctacaatgttgtaagtttcttcttcttgcc	702	50	42	yes	4	47638.5	108223	59600.5	68552.3	4	46446.5	124941	60539.5	72690.7	4	45562.5	115620	62984	82501.9	4	59590	46431.5	37655	22420.6	4	57687	36758	30815.5	20932.7	4	49481.5	39003.7	46605	26573			cepa1-3-2	0.854726	0.87942	0.849879	0.988674	1	0.989383		cepa1-3-2	< 1E-300	< 1E-300
psbA_630	-	gtaagtttcttcttcttgcccgaatctgtaaccttcattagcagattcat	732	50	38	yes	4	45361.5	103050	60478.5	69562.2	4	44240.5	119007	60706.5	72891.2	4	41938.5	106423	63058	82598.8	4	48034.5	37427.6	44246	26345	4	52590	33510.2	33468	22734.5	4	40186.5	31676.9	55214.5	31481.9			cepa1-3-3	0.886322	0.900604	0.879778	> 0,99	0.989383	1		cepa1-3-3	< 1E-300	< 1E-300
psbA_660	-	accttcattagcagattcattttctgtggtttccctgatcaaactagaag	762	50	38	yes	4	25723.5	58437.6	54081.5	62204.4	4	23380	62892.2	49983.5	60015.9	4	21806.5	55336.3	49622	64999.2	4	22083.5	17207.1	30425	18115.7	4	24378	15533.6	26070	17709.1	4	18717	14753.6	32068	18284.4			6 Pearson's correlation r-values and p-values calculated based on normalized signal intensities for probes which are located in protein-coding regions (columns J, L, O, Q, T, V, Y, AA, AD, AF, AI, AK). Pearson’s r-vales and p-values are given in nEm non-superscript format for n*10^m.
psbA_690	-	ttccctgatcaaactagaagttaccaaggaaccatgcatagcactaaaaa	792	50	38	yes	4	14780.5	33577.7	42031.5	48344.5	4	25151	67656.2	50081.5	60133.6	4	11776.5	29884.1	35482.5	46478	4	20726	16149.3	34098.5	20303	4	23302.5	14848.3	28508	19365.2	4	18135	14294.9	37802.5	21554
psbA_720	-	accatgcatagcactaaaaagggagccgccgaatacaccagctacaccta	822	50	50	yes	4	37093	84266.4	62663.5	72075.3	4	38046.5	102345	60338	72448.7	4	37494.5	95146.2	64966	85098.1	4	60199.5	46906.4	40748.5	24262.5	4	63265	40312.3	28974.5	19682.1	4	56942	44884.4	45090.5	25709.4
psbA_750	-	gaatacaccagctacacctaacatgtgaaatgggtgcataagaatgttgt	852	50	40	yes	3	10024	22772.1	22507	25887.5	4	8606.5	23151.5	20170	24218.4	4	6026.5	15292.9	15427.5	20208.3	3	7054	5496.35	11141	6633.58	4	6988	4452.73	8972.5	6094.94	4	6080.5	4792.94	11246	6412.18
psbA_780	-	tgggtgcataagaatgttgtgctcagcctggaatacaatcataaagttga	882	50	40	yes	3	22316	50696.6	42420	48791.3	4	22057	59333.3	36312	43600.3	4	9787	24835.5	26490.5	34699.5	4	6288.5	4899.89	13810.5	8223.06	4	8080	5148.55	12871	8743.15	4	6174	4866.64	15271	8707.13			Summarized data7
psbA_810	-	gaatacaatcataaagttgaaagtaccagagattcctagaggcataccat	912	50	36	yes	4	22921	52071	48362.5	55626.4	4	21920.5	58966.2	43133	51790.4	4	17035	43228.1	40124	52557.9	4	33176.5	25850.6	37014.5	22039.2	4	34688	22103.1	36750	24963.9	4	27591	21748.5	41544.5	23687.6				ORF average
psbA_840	-	gattcctagaggcataccatcagaaaaacttccctgaccaattggataga	942	50	42	yes	4	21630.5	49139.3	48476.5	55757.5	4	22161	59613.1	47944	57567.1	4	20433.5	51852.1	49126.5	64350.1	4	18121	14119.6	33727.5	20082.1	4	22402.5	14274.8	28579	19413.5	4	15430.5	12163.1	36719	20936.2				RNA
psbA_870	-	tccctgaccaattggatagatcaagaaaacagcagtcgcagctgcaacag	972	50	48	yes	4	10153	23065.2	29114	33486.8	4	10237.5	27538.9	27637.5	33184.7	4	7256	18412.9	21240.5	27822.6	4	10796	8412.06	20243	12053.1	4	11272.5	7182.8	18798.5	12769.6	4	9074.5	7152.95	26401.5	15053.5			Gene	WT-1	WT-2	WT-3	Average	Standard	cepa1-3-1	cepa1-3-2	cepa1-3-3	Average	Standard
psbA_900	-	agcagtcgcagctgcaacaggagctgaatatgcaacagcaatccaaggac	1002	50	52	yes	3	14205	32270.4	37469	43096.7	4	16974	45660.1	36975	44396.4	4	11619	29484.4	31483.5	41239.8	4	15416	12011.9	27264	16233.6	4	15407.5	9817.62	23075.5	15675	4	12950.5	10208.2	31774	18116.7								deviation					deviation
psbA_930	-	tgcaacagcaatccaaggacgcatacccagacggaaactaagttcccact	1032	50	50	yes	4	29899.5	67924.5	61191	70381.7	4	33198	89302.6	58106	69768.7	4	27121	68822.4	60922	79800.9	4	39004	30391.2	45704	27213.1	4	39319	25054	42654.5	28974.8	4	32960	25980.6	53525.5	30518.9			rbcL	54233.7	61346.5	58442.4	58007.5	3576.28	36232.1	37544.1	36687.5	36821.2	666.159
psbA_960	-	acggaaactaagttcccactcacgacccatataacaagctacaccaagta	1062	50	44	yes	4	49561	112591	61878.5	71172.4	4	50197	135030	55973	67207.6	4	48976	124282	62607.5	82008.7	4	54999.5	42854.7	41184.5	24522.1	4	59031.5	37614.7	29656	20145	4	53975	42545.7	44321.5	25271			psbA	51995.2	59876.7	46838.9	52903.6	6566.17	49758.4	47857.4	50266.3	49294	1269.82
psbA_990	-	ataacaagctacaccaagtaaaaagtgtagaacaattagttcataaggac	1092	50	32	yes	4	6772	15384.4	17283	19878.8	4	7412.5	19939.6	18722.5	22480.4	4	4292	10891.4	12188.5	15965.5	4	5550	4324.46	10953	6521.65	4	6187	3942.34	8512	5782.12	4	4753.5	3746.94	13099	7468.71			psbB	15390.9	15300.1	16556.9	15749.3	700.875	14857.6	15878.2	15965.3	15567	615.918
psbA_1020	-	aacaattagttcataaggaccgccgttgtatagccattcatcaacggatg	1122	50	42	yes	4	19793.5	44966.1	48873	56213.6	4	23043.5	61987	49379.5	59290.7	4	16735.5	42468.1	43533.5	57023.9	4	20051.5	15623.8	32089	19106.5	4	21802.5	13892.5	27982	19007.9	4	18282	14410.7	35985	20517.7			psbC	27212	28163.4	27933.5	27769.6	496.392	23994	24358.8	25421.9	24591.6	741.857
psbA_1050	-	tagccattcatcaacggatgcagcttcccagattgggtaaaaatgcaatc	1152	50	44	yes	4	16786.5	38134.9	36770	42292.7	4	21954.5	59057.6	39742.5	47719.4	4	9371.5	23781.2	24499	32090.9	4	12744	9929.9	23812.5	14178.5	4	13060.5	8322.11	20361	13831	4	10551.5	8317.2	29321	16718.1			psbD	10714.4	10354.3	10809.2	10626	239.99	10760.2	11198.2	10965	10974.5	219.149
psbA_1080	-	gattgggtaaaaatgcaatccaatagctgcagaagtaggaataatggcac	1182	50	40	yes	4	11158.5	25349.4	29727.5	34192.5	4	6863.5	18462.8	18901.5	22695.3	4	4149.5	10529.8	13476	17652	4	14447.5	11257.2	21942	13064.7	4	11166.5	7115.26	16879.5	11466.1	4	12457	9819.2	26633	15185.5			psbE	15645.5	16032.2	16179.4	15952.4	275.798	14292.6	14801.8	14200.1	14431.5	324.034
psbA_1110	-	agaagtaggaataatggcaccggaaataatattgtttccgtaaagaagag	1212	50	36	yes	4	4323.5	9821.95	13192.5	15174	4	3347.5	9004.78	10567.5	12688.6	4	2650.5	6725.92	8788.5	11511.9	4	2019	1573.17	5512.5	3282.26	4	2982.5	1900.44	4404	2991.6	4	1905	1501.61	6186.5	3527.38			psbF	17233.3	17125.9	17185.6	17181.6	53.812	15043.6	15747.1	15685.4	15492	389.588
psbA_1140	-	attgtttccgtaaagaagagatccagaaacaggttcacgaataccatcaa	1242	50	38	yes	4	28340.5	64382.8	58364	67130.1	4	23877.5	64230.5	52421	62942.7	4	23084	58578	55717	72982.9	4	32688.5	25470.3	38559.5	22959.1	4	35936.5	22898.6	35696.5	24248.3	4	27212.5	21450.2	43377	24732.5			psbH	9407.07	8422.22	10485.4	9438.23	1031.93	9743.39	10811	11293.5	10616	793.254
psbA_1170	-	aggttcacgaataccatcaatatctactggaggagcagcaatgaatgcga	1272	50	44	yes	4	5972	13567	18182	20912.9	4	4314	11604.7	13192	15839.8	4	3655.5	9276.21	11883	15565.4	4	5228.5	4073.96	10411	6198.93	4	4907.5	3127.04	9096	6178.83	4	4230.5	3334.68	12837.5	7319.61			psbI	2637.13	1978.05	2071.95	2229.05	356.521	2920.92	2549.92	2424.82	2631.89	258.011
psbA_1200	-	aggagcagcaatgaatgcgataataaaaacagaagttgcggtcaataagg	1302	50	40	yes	3	4823	10956.7	12630	14527	4	2534	6816.46	7805.5	9372.18	4	2444.5	6203.17	7162.5	9382.06	4	2684.5	2091.72	4609.5	2744.59	4	2336.5	1488.81	3184.5	2163.2	4	2502.5	1972.59	5056.5	2883.09			psbJ	22452.9	23183.8	24273.4	23303.4	916.13	18606.9	20858.5	20857.8	20107.7	1299.78
psbA_1230	-	agaagttgcggtcaataaggtagggatcatcaaaacaccaaaccatccaa	1332	50	42	yes	4	35286.5	80162.5	57424.5	66049.5	4	33080	88985.2	54002.5	64841.6	4	32427	82286.9	58308.5	76377.5	4	48361	37682	44405.5	26440	4	49681.5	31656.9	36448.5	24759.1	4	44028	34705	50634	28870.2			psbK	1234.51	1043.94	928.974	1069.14	154.32	1319.56	1338.9	1047.14	1235.2	163.149
psbA_1260	-	caaaacaccaaaccatccaatgtaaagacggttttcagtgctagttatcc	1362	50	40	yes	4	33005.5	74980.6	53037.5	61003.5	4	33798	90916.6	48679	58449.6	4	25295	64188.7	53425	69980.7	4	34175	26628.6	48076	28625.5	4	39061.5	24889.9	38245	25979.5	4	30938.5	24387.2	48883	27871.8			psbL	24246.5	24151.8	24001.9	24133.4	123.32	18960.1	20933.6	19277.1	19723.6	1059.78
psbA_1290	-	gttttcagtgctagttatccagttacagaagcgaccccataggctttcgc	1392	50	48	yes	4	38985.5	88565.7	56439	64915.9	4	33912.5	91224.6	52094	62550	4	31920.5	81001.6	63962.5	83783.6	4	59092.5	46043.8	41253.5	24563.2	4	52707.5	33585.1	38783.5	26345.3	4	52102.5	41069.7	55051.5	31389			psbM	4215.25	4418.33	4718.67	4450.75	253.273	4496.31	4413.23	5145.67	4685.07	401.049
psbA_1320	-	gcgaccccataggctttcgctttcgcgtctctctaaaattgcagtcatgg	1422	50	52	yes	4	35701.5	81105.2	56965	65520.9	4	39044.5	105030	51687.5	62061.9	4	29578	75057.2	55763.5	73043.8	4	26766.5	20856	39440.5	23483.7	4	28593.5	18219.7	33503	22758.3	4	21654	17068.7	45207.5	25776.2			psbT	8149.94	7999.61	8742.05	8297.2	392.512	8446.85	9243.5	8795.67	8828.67	399.349
psbA_1350	-	ctctaaaattgcagtcatggtaaaatccttggtttatttaataatcaggg	1452	50	32	no	4	12530		28467		4	12732		28840		4	10220.5		24957		4	6084.5		12430.5		4	8085.5		9457.5		4	6061.5		13486				psbZ	2994.94	2251.08	3147.47	2797.83	479.602	2714.66	2690.9	2868.1	2757.89	96.1872
psbA_1380	-	ggtttatttaataatcagggactcccaagcgcacaaattctctaagtaga	1482	50	38	no	4	30820.5		53617		4	30143.5		52627.5		4	26000		55483.5		4	30180.5		32430		4	30137		33544.5		4	24248		41948				petA	5235.48	5357.98	5156.21	5249.89	101.651	5574.36	5506.31	5684.29	5588.32	89.8094
psbA_1410	-	gcacaaattctctaagtagataattgagagcttgttatgaaacagtataa	1512	50	30	no	4	5434		11868.5		4	11521		22044		4	2694.5		6929.5		4	5929		8442		4	6853		8815		4	2641.5		15613.5				petB	8590.71	8249.88	8970.15	8603.58	360.309	10388.5	11527.2	11077.1	10997.6	573.51
psbA_1440	-	cttgttatgaaacagtataacatgacttatatagccatgtcaaccaatgt	1542	50	32	no	4	226.5		637.5		3	223		571		4	205		525.5		3	520		1102		3	969		1111		4	624.5		1053				petD	9499.77	8744.64	9758.5	9334.3	526.797	10940.4	11070.4	11004.3	11005.1	65.0274
psbA_1470	-	atagccatgtcaaccaatgtaaaatggataagatccttttagtttagatt	1572	50	30	no	4	278		575		4	259.5		686.5		4	295		547		4	1567		2678		4	2437.5		2768		4	1779		2603				petG	1567.23	1187.3	1547.94	1434.16	214.002	1347.02	1509.6	1651.28	1502.63	152.245
psbA_1500	-	agatccttttagtttagattcataaaaaattttttgtaatcgatgaaata	1602	50	20	no	4	234.5		443		4	306.5		683.5		4	221.5		414		4	0		0		4	110.5		137.5		4	0		112				petL	2235.41	1753.21	2001.85	1996.82	241.141	1926.87	2050.67	1996.27	1991.27	62.053
psbA_1530	-	tttttgtaatcgatgaaataaattagaagcgaatccacatacatagaaat	1632	50	26	no	4	248.5		539		4	171		481.5		4	201		437.5		4	1301.5		2453		4	2081.5		2419		4	1537		2409				petN	8260.88	9549.05	9054.17	8954.7	649.823	8368.25	9133.24	9916.27	9139.25	774.027
psbA_1560	-	gaatccacatacatagaaatagaattgctctaggaatattttttccaaat	1662	50	28	no	4	365.5		656		4	374.5		821.5		4	383		690.5		4	1439		2302.5		4	2169.5		2381		4	1529.5		2310.5				psaA	8489.89	6403.01	8373.48	7755.46	1172.7	12469.2	12294.1	11774.6	12179.3	361.258
psbA_1590	-	taggaatattttttccaaatcatatgaatacgattgaatacgatccgtag	1692	50	30	no	4	326		610.5		4	308		729		4	285.5		517		4	1081.5		1470		4	1855.5		1505		4	1300.5		1548				psaB	8633.65	6456.09	8462.3	7850.68	1210.78	12394.3	12652.5	11797.7	12281.5	438.432
trnK-UUU-Ex2	-	tgggttgcccgggactcgaacccggaactagtcgg	1734	35	66	no	3	4339		11861		4	4573		11923		4	2417		7223.5		4	6393.5		17409		4	5387		14880		4	6708		18048				psaC	7570.07	7775.28	8746.8	8030.72	628.579	7364.49	7734.78	8227.72	7775.66	433.064
trnK-UUU-spliced	-	gggactcgaacccggaactagtcggttaaaagccgagtactctaccgttg	1749	50	54	no	4	22514		37460.5		4	14877		27931		4	11228.5		25506.5		4	13719		31950.5		4	12284.5		30742.5		4	14158.5		29211.5				psaI	2480.76	2084.3	1248.92	1938	628.817	2540.02	2206.91	1544.57	2097.17	506.715
trnK-ex1-ex2	-	cccggaactagtcggttaaaagccgagtac	1751	30	53	no	4	3560		8039		4	1528.5		3628		4	1136		2828.5		4	920		2090		4	607		1448		4	873		2241				psaJ	14202.8	15018.9	13779.8	14333.8	629.875	15179	15413.1	15780.9	15457.7	303.388
trnK-in-ex2	-	cccggaactagtcggatggagtagataatc	1752	30	50	no	4	304		549.5		4	0		325		4	0		188.5		4	1403		2206		4	1784.5		1964.5		4	1690		2721.5				ndhA	1126.15	861.127	1082.77	1023.35	142.152	1299.94	1222.2	1278.15	1266.76	40.1022
matK_0	-	atggagtagataatctccttgttaaaatgaaaaaaaaaaggtaaaaaacc	1777	50	26	no	4	473.5		539.5		4	865.5		1656		4	886.5		1104		4	452		378.5		4	742		396.5		4	223.5		247				ndhB	1967.63	1748.33	1895.62	1870.53	111.781	2359.46	2203.94	2285.83	2283.08	77.7936
matK_30	-	aaaaaaaaaggtaaaaaacccctccccaaaccgtgcttgcatttttcatt	1807	50	36	no	4	6477		13062.5		4	5426.5		12204		4	6152.5		12159.5		4	24535.5		24513.5		4	26319		21548.5		4	25527.5		24282.5				ndhC	3468.79	3345.91	3255.64	3356.78	106.989	4408.85	3980.97	4086.84	4158.89	222.851
matK_60	-	ccgtgcttgcatttttcattgcacacagctttctctatgtatacatagaa	1837	50	38	no	4	1696.5		2739.5		4	1508.5		3552.5		4	1934		2956		4	9356.5		11363		4	11949		11626		4	9243		11464				ndhD	1782.28	1467.32	1644.72	1631.44	157.904	1927.97	1937.41	1923.02	1929.46	7.3142
matK_90	-	ttctctatgtatacatagaaaactcaatttctttggttccttataaatag	1867	50	26	no	4	908		1425.5		4	606.5		1605.5		4	1142		1599.5		4	4235		5418		4	5398.5		5210		4	4203.5		5185				ndhE	3552.58	3396.53	4173.22	3707.44	410.85	3613.92	3919.43	3970.13	3834.49	192.7
matK_120	-	ctttggttccttataaataggactccaaattcaatactcagtaaatttaa	1897	50	28	no	4	893		1365		4	544.5		1451		4	917		1376		4	7200		8154		4	9208.5		8532.5		3	7103		7157				ndhF	1164.77	1081.02	1223.59	1156.46	71.6481	1291.19	1367.78	1392.67	1350.55	52.8912
matK_150	-	tcaatactcagtaaatttaatcgtagtcttactgtatgaacatttaataa	1927	50	24	no	4	1341		1864.5		4	767.5		1931		4	1195.5		1666.5		4	4736		5396.5		4	6714		5545.5		3	5206		5075				ndhG	2782.21	2530.32	2986.76	2766.43	228.629	3094.48	3072.73	3128.37	3098.53	28.0417
matK_180	-	actgtatgaacatttaataatagaaataaagcacttttgataataaaaaa	1957	50	18	no	4	901		1111		4	579		1472		4	647		936		4	1034		1180		4	1247.5		1216.5		4	1027		1136				ndhH	2338.81	2404.52	2270.93	2338.08	66.7969	3158.4	3025.92	3147.09	3110.47	73.4356
matK_210	-	gcacttttgataataaaaaataattgattttttttgttatctctgcataa	1987	50	20	no	4	494		742.5		4	298		803.5		4	485		659.5		4	1014.5		1282.5		4	2338.5		1718		4	1220		1390				ndhI	1335.06	923.382	1432.48	1230.31	270.23	1405	1301.43	1452.93	1386.46	77.4336
matK_240	-	tttttgttatctctgcataaattttaataaatttcgatttcatttatggg	2017	50	22	no	4	1163		1566		4	663		1604.5		4	1061		1343		4	1157.5		1304.5		4	1921		1521.5		4	1228.5		1328.5				ndhJ	1846.59	1646.11	1809.07	1767.26	106.578	2245.79	2062.11	2093.48	2133.8	98.252
matK_270	-	atttcgatttcatttatggggtctcagaacccaattattcatgattgacc	2047	50	36	no	4	1240		1884.5		4	965.5		2556.5		4	1654		2170.5		3	3576		4107		4	5879		4858.5		4	3880		4016				ndhK	1045.6	946.354	931.19	974.382	62.1427	1247.24	1306.48	1181.49	1245.07	62.5248
matK_300	-	ccaattattcatgattgaccaaatcattaagataaagaatatccaaatac	2077	50	26	yes	4	636	1444.84	972	1117.99	4	428.5	1152.67	1165.5	1399.43	4	672	1705.27	985	1290.24	4	1768	1377.59	2038	1213.47	4	2189.5	1395.14	2115.5	1437.04	3	1645	1296.67	2090	1191.66			atpA	3571.63	2863.93	3534.29	3323.28	398.25	3877.09	3634.63	3840.89	3784.2	130.79
matK_330	-	gataaagaatatccaaataccaaattcgcactcgatataatcttttagaa	2107	50	28	yes	3	2090	4747.98	3127	3596.66	4	1556	4185.64	3957	4751.23	4	2732	6932.73	3669	4805.97	4	8964.5	6984.98	10387	6184.64	4	13144.5	8375.64	10906	7408.34	4	10381	8182.8	10041	5725.12			atpB	6434.76	6124.27	6404.81	6321.28	171.272	6813.99	7014.89	6937.03	6921.97	101.289
matK_360	-	ctcgatataatcttttagaagcataataacttcttgggaagattaaagaa	2137	50	28	yes	4	318.5	723.556	463	532.541	4	134.5	361.805	405	486.289	4	173	439.005	295.5	387.071	4	813	633.475	1132	674.016	4	967.5	616.488	877	595.738	4	795	626.657	1022.5	583.003			atpE	8402.35	8138.21	9676.52	8739.03	822.563	8096.11	9172.3	9359.46	8875.96	681.821
matK_390	-	ttcttgggaagattaaagaaagaacttggtcttcccccgtaaggaattct	2167	50	40	yes	4	2421	5499.93	6374	7331.35	4	2059.5	5540.06	5872.5	7051.2	4	2629	6671.36	6731	8816.84	4	8991	7005.63	15630	9306.43	4	11252.5	7170.06	14351	9748.5	4	11346	8943.46	14891	8490.47			atpF	8061.34	6916.13	9791.85	8256.44	1447.76	7174.35	8119.38	8851.62	8048.45	840.882
matK_420	-	cttcccccgtaaggaattcttccaataaaccagagcccaacctttttaaa	2197	50	42	yes	4	2659.5	6041.75	6321	7270.39	4	2208	5939.52	6296	7559.7	4	2774	7039.31	5756	7539.7	4	18125	14122.7	19380.5	11539.6	4	23575.5	15022.2	18301.5	12432	4	21132	16657.3	18195	10374.3			atpH	16886.7	17951.4	17735.2	17524.4	562.756	18090.2	18582.2	18452.1	18374.8	254.924
matK_450	-	cagagcccaacctttttaaaaaagtgcgtacagtacttttgtgtttacga	2227	50	38	yes	4	1066	2421.7	1640.5	1886.9	4	626	1683.94	1658.5	1991.39	4	963.5	2444.98	1429.5	1872.48	4	6636.5	5171.05	7311.5	4353.42	4	7476.5	4764	6638	4509.13	4	6981	5502.76	6903	3935.91			atpI	2973.92	2443.65	2805.17	2740.91	270.91	3115.79	2894.9	2863.93	2958.21	137.346
matK_480	-	cagtacttttgtgtttacgagccaaagttttaacacaacaaagacgaagt	2257	50	36	yes	4	1067	2423.97	1627.5	1871.94	4	673.5	1811.72	1834	2202.11	4	1082	2745.69	1563.5	2048.01	4	4657	3628.65	5437.5	3237.6	4	5764.5	3673.12	5358	3639.64	4	4740.5	3736.69	5307	3025.92			rpoA	915.347	826.564	860.248	867.386	44.8201	1080.52	1067.91	1007.02	1051.82	39.302
matK_510	-	taacacaacaaagacgaagtatatattttattcgatacaaattctttttt	2287	50	22	yes	4	1038.5	2359.22	1417	1629.83	4	638.5	1717.57	1566.5	1880.92	4	1083	2748.22	1434.5	1879.03	4	1537	1197.6	1879	1118.8	4	2882	1836.4	2286.5	1553.2	4	1779	1402.29	1946	1109.56			rpoB	2585.09	2691.52	2273.81	2516.81	217.066	3000.07	2866.27	2882.31	2916.22	73.0585
matK_540	-	ttcgatacaaattctttttttttgaagatccgctgtaataatgagaaata	2317	50	26	yes	4	1438	3266.79	2153	2476.37	4	968	2603.92	2503.5	3005.99	4	1629	4133.76	2162	2831.97	4	4598.5	3583.07	4562.5	2716.61	4	6207	3955.08	4856	3298.64	4	5020	3957	4510	2571.49			rpoC1	2896.87	2769.32	2490.6	2718.93	207.769	3743.21	3333.74	3526.84	3534.6	204.843
matK_570	-	cgctgtaataatgagaaatatttctgcatatccgcacaaatcggttgaga	2347	50	38	yes	4	750	1703.82	1278.5	1470.53	4	516	1388.04	1441.5	1730.83	4	738.5	1874.02	1147	1502.44	4	3901	3039.59	5448	3243.85	4	6227.5	3968.15	5569.5	3783.31	4	5308.5	4184.41	5793.5	3303.3			rpoC2	1300.91	1224.6	964.703	1163.41	176.261	1794.97	1603.72	1438.69	1612.46	178.302
matK_600	-	tccgcacaaatcggttgagaatatcagaatctgatgaatccgtccaggtt	2377	50	44	yes	4	840.5	1909.41	1353	1556.22	4	530	1425.7	1339	1607.76	4	671	1702.73	1112.5	1457.25	4	6271	4886.25	7473	4449.58	4	7196.5	4585.59	7228	4909.91	4	6405.5	5049.12	6731.5	3838.13			rps2	2070.71	1747.04	1495.81	1771.18	288.211	2855.54	2246.17	2151.17	2417.63	382.204
matK_630	-	ctgatgaatccgtccaggttgctttactaatgggatgccctaatacatta	2407	50	42	yes	4	1145	2601.17	2063	2372.86	4	714.5	1922.01	1916	2300.57	4	1022.5	2594.7	1667	2183.58	4	5593	4357.97	6924.5	4122.99	4	7523	4793.63	6883.5	4675.9	4	6108.5	4815.01	6441.5	3672.78			rps3	1314.78	1079.42	1292.39	1228.87	129.903	1400.78	1335.71	1367.94	1368.14	32.5352
matK_660	-	tgggatgccctaatacattacaaaatttatctttagccaacgatccaata	2437	50	34	yes	4	1600	3634.82	2472.5	2843.86	4	1221	3284.49	2953	3545.71	4	1940	4922.95	2684	3515.73	4	4760	3708.91	5533	3294.46	4	7341	4677.66	6077	4128.05	4	5545	4370.83	5246.5	2991.42			rps4	1235.61	1193.15	990.236	1139.67	131.139	1657.89	1550.63	1328.78	1512.44	167.848
matK_690	-	ctttagccaacgatccaataatagaagaaattggaattttgctatccaat	2467	50	32	yes	4	921	2092.29	1421.5	1635	4	658	1770.02	1656.5	1988.98	4	643	1631.68	1025	1342.63	4	1405.5	1095.14	1800	1071.76	4	1745.5	1112.23	1843.5	1252.27	4	1464.5	1154.39	1858	1059.38			rps7	3554.17	3084.67	3212.61	3283.82	242.713	3931.66	3475.43	3625.76	3677.62	232.492
matK_720	-	ttggaattttgctatccaatttgattctaacattatctattagaaatgag	2497	50	26	yes	4	689	1565.24	1104	1269.82	4	448	1205.12	1188	1426.45	4	682.5	1731.91	1066.5	1396.99	4	2305.5	1796.41	3185.5	1896.71	4	4172	2658.39	3797	2579.27	4	2701.5	2129.45	3185	1816.01			rps8	2698.5	2444.07	2270.18	2470.92	215.419	2872.88	2659.77	2477.15	2669.93	198.063
matK_750	-	cattatctattagaaatgagttttctagcatttgactacgtaccactaaa	2527	50	30	yes	4	1334	3030.53	2136.5	2457.39	4	931.5	2505.74	2420.5	2906.33	4	1562.5	3965.01	2254.5	2953.14	4	9126	7110.82	9510.5	5662.75	4	13070.5	8328.49	10475.5	7115.91	4	10490.5	8269.11	9563.5	5452.86			rps11	2259.18	1637.06	1591.17	1829.14	373.138	3141.76	2149.11	2142.41	2477.76	575.052
matK_780	-	tttgactacgtaccactaaagggtttaatcgcaaacttgacagataaccc	2557	50	40	yes	4	1071	2433.06	1715	1972.59	3	652	1753.88	1854	2226.12	4	1045.5	2653.06	1580.5	2070.27	4	7471.5	5821.66	8328.5	4958.96	4	7659	4880.29	7717.5	5242.43	4	6727.5	5302.94	8045	4587.05			rps12	3036.02	2850.13	2745.26	2877.14	147.246	3449.25	3219.92	3260.09	3309.75	122.466
matK_810	-	gcaaacttgacagataacccagaaactctaaattatctttagataattga	2587	50	30	yes	4	1075.5	2443.28	1592.5	1831.69	4	644	1732.36	1753	2104.85	4	1041.5	2642.91	1577.5	2066.35	4	4577	3566.32	6425	3825.58	4	7555	4814.02	6963.5	4730.24	4	4899	3861.63	6571	3746.62			rps14	15961.7	13310.4	19087.1	16119.7	2891.59	19860.7	22098.1	21277.8	21078.9	1131.88
matK_840	-	aattatctttagataattgatttatattgaccttttgcgattgaaaccat	2617	50	24	yes	4	1521	3455.35	2132.5	2452.79	4	1025.5	2758.6	2380.5	2858.3	4	1684.5	4274.59	2420	3169.92	4	10642	8292.06	12653.5	7534.16	4	12807	8160.58	11539	7838.34	4	10971.5	8648.26	10550	6015.34			rps15	2487.96	2567.16	2446.25	2500.45	61.4149	2711.78	2658.25	2636.8	2668.94	38.6168
matK_870	-	ccttttgcgattgaaaccataccgaaaaataacattgccataaattaaca	2647	50	32	yes	4	2280	5179.61	3047.5	3505.22	4	1766	4750.54	4091.5	4912.72	4	2710	6876.91	3716	4867.54	4	11323	8822.68	11353.5	6760.11	4	14405.5	9179.14	12030	8171.87	4	11717.5	9236.29	10840	6180.69			rps16	2200.45	2199.52	1676.65	2025.54	302.149	2811.53	2537.18	2140.64	2496.45	337.291
matK_900	-	aacattgccataaattaacaaaataatatttccatttattcatcagaagc	2677	50	24	yes	4	1682	3821.1	2236.5	2572.41	4	1215.5	3269.7	3006.5	3609.95	4	2076	5268.07	2728	3573.37	4	2419.5	1885.23	3046.5	1813.95	4	4395	2800.48	3793	2576.55	4	2922.5	2303.65	3139	1789.78			rps18	1817.41	1631.22	1762.11	1736.91	95.6197	1892.65	2069.49	2030.78	1997.64	92.9631
matK_930	-	tccatttattcatcagaagcggcgtatcctttgttgccagaatgcatctt	2707	50	42	yes	4	1845	4191.4	2912.5	3349.95	4	1113	2993.97	2838	3407.63	4	1488.5	3777.22	2498.5	3272.75	4	9395.5	7320.81	11440	6811.61	4	11550.5	7359.95	10727	7286.75	4	10170.5	8016.87	11107.5	6333.21			rps19	1885.56	1783.47	1948.74	1872.59	83.3942	1953.1	2011.2	2185.84	2050.04	121.135
matK_960	-	ttgttgccagaatgcatcttccgtgatatctaacataatgtatgaaagga	2737	50	36	yes	4	1223	2778.36	2018	2321.1	4	742	1995.98	2098.5	2519.7	4	1021	2590.89	1601.5	2097.78	4	3813	2971.02	4948	2946.14	4	4706.5	2998.97	4864.5	3304.41	4	4097	3229.45	5065.5	2888.22			rpl2	6888.3	6365.55	6239.74	6497.86	343.93	7918.36	6861.1	7322.66	7367.37	530.049
matK_990	-	taacataatgtatgaaaggatccttgagcaaccctaggattgccggaaaa	2767	50	40	yes	4	414.5	941.645	698.5	803.412	4	225.5	606.595	669.5	803.878	4	222.5	564.617	446.5	584.864	4	2287	1781.99	3667	2183.41	4	3301	2103.39	3629.5	2465.49	4	2928	2307.99	3625	2066.88			rpl14	2427.85	2019.18	2398.14	2281.72	227.853	2739.38	2307.82	2469.95	2505.72	217.993
matK_1020	-	accctaggattgccggaaaattattaacaaaaactttgaaaaaatggtgt	2797	50	32	yes	4	553.5	1257.42	786.5	904.63	4	269.5	724.955	751.5	902.337	4	296	751.131	489	640.534	4	363	282.843	417	248.291	4	493.5	314.457	435	295.491	4	347.5	273.916	506	288.508			rpl16	2135.3	1795.13	1836.29	1922.24	185.661	2458.12	2144.76	2146.73	2249.87	180.356
matK_1050	-	aaactttgaaaaaatggtgtatttttccatagaatacaattcgctcaaaa	2827	50	26	yes	4	605	1374.41	972	1117.99	4	374	1006.06	1073	1288.37	4	646.5	1640.56	984.5	1289.58	4	3424.5	2668.31	3915	2331.07	4	4924	3137.56	4614.5	3134.59	4	3652	2878.68	3991	2275.57			rpl20	2368.97	2289.53	2104.73	2254.41	135.576	2852.1	2627.76	2416.03	2631.97	218.067
matK_1080	-	agaatacaattcgctcaaaaaggacttcataagatgtcgatcgtaaatgc	2857	50	36	yes	4	449	1020.02	729	838.493	4	233.5	628.115	710	852.507	4	361	916.075	580	759.734	4	2675	2084.31	3305.5	1968.16	4	2936	1870.81	2877.5	1954.66	4	2657.5	2094.77	3260.5	1859.05			rpl22	1151.36	938.81	1057.47	1049.21	106.513	1325.35	1234.45	1239.89	1266.56	50.9844
matK_1110	-	aagatgtcgatcgtaaatgcgaagaccgcttgcgtagaaaaaaaaagatg	2887	50	40	yes	4	357.5	812.154	594.5	683.792	4	413.5	1112.32	1013.5	1216.92	4	341.5	866.592	519	679.831	4	1535.5	1196.43	1874.5	1116.12	4	1805.5	1150.46	1782.5	1210.84	3	1597	1258.83	1919	1094.16			rpl23	1279.51	1051.34	1207.76	1179.54	116.671	1429.31	1360.68	1362.65	1384.21	39.0701
matK_1140	-	tgcgtagaaaaaaaaagatggattcgtattcacatacataagaattatat	2917	50	26	yes	4	1051	2387.62	1448.5	1666.06	4	702.5	1889.73	1683.5	2021.4	4	881	2235.63	1304.5	1708.75	4	3028.5	2359.75	3818.5	2273.61	4	4023	2563.44	3653	2481.45	4	3471	2736.01	3789.5	2160.68			rpl32	8128.17	9581.11	10036	9248.43	996.481	6653.89	7575.11	8285.36	7504.78	818.005
matK_1170	-	cacatacataagaattatataagaacaagaaaaatcttggattcaaaatt	2947	50	22	yes	4	444	1008.66	586.5	674.59	4	306	823.14	742.5	891.531	4	223.5	567.154	377.5	494.482	4	466	363.099	600.5	357.55	4	629.5	401.116	608	413.009	4	510	402.006	678.5	386.863			rpl33	2273.27	2468.3	2483.47	2408.35	117.222	2257.55	2504.09	2560.5	2440.71	161.113
matK_1200	-	aaaatcttggattcaaaattgatttttttttaatataaaaattcttccaa	2977	50	16	yes	4	692	1572.06	1003.5	1154.22	4	379.5	1020.86	1082	1299.17	4	667.5	1693.85	957	1253.56	4	545	424.655	761.5	453.413	4	985	627.639	968.5	657.893	4	561.5	442.601	786	448.157			rpl36	4566.24	3677.23	3220.22	3821.23	684.466	5369.5	4039.2	4055.19	4487.96	763.475
matK_1230	-	taatataaaaattcttccaattacaatactcgtataaacagaaccgaaaa	3007	50	24	yes	4	1554.5	3531.45	2484	2857.09	4	1073	2886.37	2922	3508.49	4	1749.5	4439.54	2518.5	3298.95	4	4386	3417.49	5151.5	3067.31	4	6540	4167.27	5920	4021.4	4	4851	3823.79	5162.5	2943.52			accD	1845.32	1785.34	1852.55	1827.74	36.897	2175.06	2101.67	2240.87	2172.53	69.6346
matK_1260	-	cgtataaacagaaccgaaaaaaatgcaaagaagaggcatcttttacccgg	3037	50	40	yes	4	552.5	1255.15	1133.5	1303.75	4	296	796.24	872	1047.02	4	317.5	805.689	657.5	861.25	4	3202	2494.94	4848.5	2886.9	4	4538	2891.6	4537	3081.94	4	3965.5	3125.8	4728.5	2696.07			ccsA	1180.97	1254.44	1260	1231.8	44.1084	1329.75	1449.61	1404.91	1394.76	60.5714
matK_1290	-	aagaggcatcttttacccggtaacgtagggtttgaaccaagatttctaga	3067	50	42	yes	4	699.5	1589.1	1102.5	1268.09	4	331.5	891.735	968	1162.29	4	535	1357.62	935.5	1225.4	4	5524	4304.2	7818	4655	4	6484	4131.59	7242.5	4919.76	4	5755.5	4536.76	7124	4061.92			clpP	3373.82	3206.36	3526.98	3369.05	160.364	3325.48	3226.48	3431.57	3327.85	102.566
matK_1320	-	tttgaaccaagatttctagatggatggggtaaggtattagtacatctaac	3097	50	36	yes	4	737.5	1675.42	1032	1187	3	480	1291.2	1066	1279.96	4	480	1218.05	782.5	1024.99	4	2301	1792.9	2919	1738.03	4	2125	1354.04	2272.5	1543.69	4	2009.5	1583.98	2439	1390.66			matK	2772.57	2230.94	2967.51	2657.01	381.64	2320.26	2577.48	2442.06	2446.6	128.674
matK_1350	-	aaggtattagtacatctaacacataattaaaatgtcctaatttgtcttct	3127	50	26	yes	4	1266	2876.05	1667.5	1917.95	4	872.5	2347.03	1801.5	2163.09	4	1220.5	3097.15	1695.5	2220.91	3	3123	2433.39	4070	2423.36	4	6627	4222.71	5150.5	3498.69	4	3988.5	3143.93	4466.5	2546.68			psbN	8924.33	9786.56	8992.32	9234.4	479.39	9772.36	10004.2	11636.5	10471	1015.99
matK_1380	-	aatgtcctaatttgtcttctaaaaagggaaatattgaatgaattgattgt	3157	50	26	yes	4	999.5	2270.62	1353	1556.22	4	643	1729.67	1502	1803.47	4	669	1697.66	910.5	1192.65	4	1070.5	834.115	1132	674.016	4	1056	672.88	968	657.553	4	1018.5	802.83	1085	618.639			ycf1	1035.38	957.753	900.041	964.392	67.9148	1187.91	1141.83	1088.75	1139.49	49.6208
matK_1410	-	atattgaatgaattgattgtaaattataagatttttttaattgttttcct	3187	50	16	yes	4	1143.5	2597.76	1496	1720.69	4	806	2168.14	1746	2096.45	4	1132	2872.57	1391.5	1822.71	4	322.5	251.286	350.5	208.695	4	593	377.858	452	307.039	4	360	283.769	358.5	204.407			ycf2	1383.31	1405.92	1289.27	1359.5	61.8603	1479.09	1387.59	1317.6	1394.76	80.9834
matK_1440	-	atttttttaattgttttccttgaaaagaggatcctaatcttagggaaaat	3217	50	26	yes	4	368	836.008	575	661.363	4	163	438.47	519.5	623.771	4	220.5	559.542	380.5	498.412	4	972.5	757.755	1173	698.429	4	1449	923.299	1407.5	956.102	4	1062.5	837.513	1188	677.367			ycf3	3028.73	2678.11	2656.07	2787.64	209.087	3720.64	3226.54	3241.18	3396.12	281.141
matK_1470	-	atcctaatcttagggaaaatggaatttcgacaatcactgcaaataaaaca	3247	50	32	yes	4	916	2080.93	1428	1642.48	4	516	1388.04	1559	1871.91	4	879	2230.55	1370	1794.54	4	3882.5	3025.18	5812.5	3460.88	4	4817.5	3069.7	4886.5	3319.35	3	3958	3119.88	5232	2983.15			ycf4	2243.9	1554.54	2130.52	1976.32	369.647	2544.9	2204.01	2427.56	2392.16	173.183
matK_1500	-	caatcactgcaaataaaacagatatcatttgataatagaaaagactggta	3277	50	28	yes	4	895.5	2034.36	1321	1519.41	4	570.5	1534.65	1488.5	1787.26	4	533	1352.54	859	1125.19	3	1658	1291.88	2277	1355.77	3	1776	1131.66	1870	1270.27	3	1653	1302.97	2096	1195.09			ycf10	1332.63	980.388	1286.07	1199.7	191.349	1485.73	1438.53	1478.21	1467.49	25.3567
matK_1530	-	gataatagaaaagactggtatgccccaaaaaggaattttggttcacatcc	3307	50	38	yes	4	584	1326.71	1128	1297.42	4	312	839.28	964.5	1158.09	4	441	1119.08	848	1110.78	4	922	718.406	1466.5	873.185	4	1774.5	1130.71	1434	974.103	4	1100	867.073	1468.5	837.301			7 Data were summarized to obtain average RNA and ribosome footprint abundances for each ORF as described in the methods. Values shown in bold were used for plots.
matK_1560	-	aggaattttggttcacatccttagtgggaataatcaaacgattctgttca	3337	50	36	yes	3	1315	2987.36	1867	2147.42	4	913.5	2457.32	2140	2569.53	4	1208	3065.43	1842.5	2413.46	4	10168	7922.73	13974	8320.41	4	13054.5	8318.29	13614.5	9248.2	4	11740	9254.03	12629	7200.73			8 To calculate relative translation efficiencies for individual reading frames, relative ribosome profiling data (shown in columns CJ-CL, CO-CQ) were normalized to relative total RNA data (shown in columns BU-BW, BZ-CB).
matK_1590	-	taatcaaacgattctgttcatacattcgcaaaattaagcgtttcgtaatt	3367	50	30	yes	4	1884	4280	2775	3191.8	4	1116.5	3003.39	2880	3458.06	4	1714	4349.45	2632.5	3448.27	3	4553	3547.62	6399	3810.1	3	7145	4552.77	6767	4596.76	3	4543	3581.01	5344	3047.01
matK_1620	-	aaattaagcgtttcgtaattagtgaactatattttttgtcataatccgca	3397	50	28	yes	4	1671	3796.11	2341	2692.61	4	994	2673.86	2423	2909.33	4	1727.5	4383.71	2385	3124.08	4	5456	4251.22	7093.5	4223.62	4	9042	5761.54	8117.5	5514.14	4	6290.5	4958.47	7054	4022.01
matK_1650	-	attttttgtcataatccgcattttccaagaaaatatagcgatttctattt	3427	50	26	yes	4	1913	4345.88	2715.5	3123.36	4	1707	4591.83	3920	4706.8	4	2168	5501.53	3058	4005.63	4	6580	5127.02	8830	5257.57	4	10141	6461.82	8843	6006.97	4	7229	5698.24	8253.5	4705.93
matK_1680	-	aaatatagcgatttctatttaatctatttaaaccatgatcataagcaagt	3457	50	24	yes	4	1459	3314.5	2152	2475.22	4	1054.5	2836.61	2872.5	3449.05	4	1888	4791	2595	3399.15	3	2769	2157.56	3341	1989.3	4	3970	2529.67	3755	2550.74	4	2773	2185.81	3026.5	1725.63			Summary correlations9
matK_1710	-	aaccatgatcataagcaagtacataaatatactcccgaaaaaaaagtgga	3487	50	32	yes	4	1057.5	2402.39	1702.5	1958.21	3	705	1896.45	2045	2455.46	4	969	2458.94	1500.5	1965.48	4	2664.5	2076.13	3211	1911.9	4	3402.5	2168.06	3191.5	2167.96	4	2638	2079.4	3302.5	1883
matK_1740	-	actcccgaaaaaaaagtggatatagaaaactctgttgccgagccccatcg	3517	50	46	yes	4	2927	6649.44	7248	8336.62	4	1743.5	4690.02	5005	6009.58	4	2143	5438.09	4679.5	6129.61	4	16062	12515.2	19482.5	11600.3	4	18340.5	11686.5	18007.5	12232.3	4	17709.5	13959.5	19043	10857.8			r-values								p-values
matK_1770	-	tctgttgccgagccccatcgaactctaaatatccttgaaatttatccatt	3547	50	40	yes	4	4072	9250.61	7943	9136.01	4	2776	7467.44	7084.5	8506.46	4	3298	8369.02	6515.5	8534.56	4	20557	16017.7	22038	13121.9	4	20150.5	12839.8	18046	12258.5	4	22615	17826.2	20094.5	11457.4
matK_1800	-	atccttgaaatttatccatttggattgaaattcgatttgaactgaaggta	3577	50	30	yes	4	921	2092.29	1329.5	1529.19	3	917	2466.73	2017	2421.84	4	654.5	1660.86	969.5	1269.93	3	2107	1641.74	2805	1670.16	3	2436	1552.21	2756	1872.13	4	2722	2145.61	3204	1826.84			RNA								RNA
matK_1830	-	ttcgatttgaactgaaggtaaagtctttattttcttgagttctgaaatga	3607	50	30	yes	4	1249.5	2838.56	1706.5	1962.81	4	762	2049.78	1908	2290.96	4	1158.5	2939.81	1655.5	2168.52	3	2303	1794.46	2689	1601.09	4	2555	1628.04	2523	1713.85	4	2347	1850.02	2618.5	1493
matK_1860	-	tttcttgagttctgaaatgacacatagtgcgatacagtcaaaataaggta	3637	50	34	no	4	1522		2292		4	713		1923		4	1041.5		1659		4	6750		6359.5		4	6232		6439		4	6141.5		6671					WT-1	WT-2	WT-3	cepa1-3-1	cepa1-3-2	cepa1-3-3			WT-1	WT-2
matK_1890	-	gatacagtcaaaataaggtattagactacgaaagctatagatatagatac	3667	50	30	no	3	752		1210		4	525.5		1393.5		4	567.5		860.5		4	2021.5		2798		4	2127		2248		4	1926.5		2480				WT-1	1	> 0,99	> 0,99	0.974804	0.975387	0.972865		WT-1	0	7.11691e-83
matK_1920	-	aaagctatagatatagatacctcataaacaggtagactgctaaccggatt	3697	50	36	no	4	1181		2015.5		4	679		1851		4	1118.5		1840		4	14385.5		13848		4	12990		11966.5		4	14105		12449				WT-2	> 0,99	1	0.988048	0.963473	0.961004	0.960898		WT-2	7.11691e-83	0
matK_1950	-	ggtagactgctaaccggattctctatctttaataggtttctgttcgttat	3727	50	38	no	4	3032		4338.5		4	2082		4652.5		4	2993		4418		4	7523		9539		4	9822		9568.5		4	8220.5		8559				WT-3	> 0,99	0.988048	1	0.960875	0.967943	0.963351		WT-3	1.65016e-76	1.7726e-63
matK_1980	-	aataggtttctgttcgttatattatagaataacaaaacaagattattaga	3757	50	22	no	4	979		1508		4	810.5		1971.5		4	961.5		1409.5		4	888.5		1324.5		4	2538.5		1725		4	1210.5		1370.5				cepa1-3-1	0.974804	0.963473	0.960875	1	> 0,99	> 0,99		cepa1-3-1	2.82657e-51	3.09055e-45
matK_2010	-	aacaaaacaagattattagaaatcctttatttttttaacctaatcgctct	3787	50	24	no	4	2010.5		2708.5		4	1305		3010		4	2478.5		3313		4	25851.5		18419.5		4	31759		19091		4	24438.5		16840.5				cepa1-3-2	0.975387	0.961004	0.967943	> 0,99	1	> 0,99		cepa1-3-2	1.17416e-51	3.54544e-44
matK_2040	-	ttttttaacctaatcgctcttttgattttggaaatatatatattttttat	3817	50	18	no	4	1768.5		2570		4	1340		3414		4	2102		2991.5		3	3609		3430		4	3957.5		3887		4	3154		3182.5				cepa1-3-3	0.972865	0.960898	0.963351	> 0,99	> 0,99	1		cepa1-3-3	4.56743e-50	3.925e-44
matK_2070	-	gaaatatatatattttttatcaatatactgcttcttttacacactccaac	3847	50	24	no	4	3304		4739.5		4	2118		5031		4	3271		4979.5		4	35742		25665.5		4	28913.5		24558		4	30431		25432.5
matK_2100	-	cttcttttacacactccaacctaatccaaatggactagttaaaacaataa	3877	50	32	no	4	3603.5		5906		4	2559		7053		4	3902.5		6322		4	19953.5		18310.5		4	18845		20473.5		4	17344.5		20444.5				Ribosome profile								Ribosome profile
matK_2130	-	tggactagttaaaacaataattaggactcatgaaaaaattgataataaca	3907	50	24	no	4	1465.5		2322.5		4	1014.5		2792		4	1300		1999.5		4	1127.5		1351.5		4	1293.5		1511.5		4	1009.5		1368
matK_2160	-	tgaaaaaattgataataacacgcaagaaaaaaatgccttcccatacccgt	3937	50	34	no	4	4481.5		8928		4	2900.5		7384.5		4	4591.5		9356.5		4	27982.5		31177		4	31273.5		28904		4	30800.5		27256					WT-1	WT-2	WT-3	cepa1-3-1	cepa1-3-2	cepa1-3-3			WT-1	WT-2
matK_2190	-	aaatgccttcccatacccgtattaggcactaatctatttttaacatttaa	3967	50	32	no	4	4899.5		9245		4	4255		10390		4	5481.5		9965		4	21166		20339		4	25186		19985.5		4	22780.5		18522.5				WT-1	1	> 0,99	> 0,99	0.929489	0.923824	0.931317		WT-1	0	4.33859e-77
matK_2220	-	aatctatttttaacatttaattagttggggtaatttttcaaattacgaat	3997	50	20	no	4	1184		1797.5		4	770.5		1958		4	941.5		1427.5		4	1783.5		2173.5		4	1923		2070		4	1685.5		2003				WT-2	> 0,99	1	> 0,99	0.933978	0.932705	0.933565		WT-2	4.33859e-77	0
matK_2250	-	taatttttcaaattacgaatggaagctcgtttctttttttttcctggaat	4027	50	28	no	4	1691		2761		4	1099.5		2789		4	1911		3072.5		4	4932		6224.5		4	5980		6135.5		4	4952.5		5595				WT-3	> 0,99	> 0,99	1	0.928108	0.922077	0.927362		WT-3	2.72933e-90	2.38794e-86
matK_2280	-	ttctttttttttcctggaataaggaaaactggtttttttatccatccatt	4057	50	28	no	4	1406		2282.5		4	930.5		2437.5		4	1662.5		2610.5		4	4490.5		5561.5		4	5386.5		5677		4	4590		5355.5				cepa1-3-1	> 0,99	0.933978	0.928108	1	> 0,99	> 0,99		cepa1-3-1	1.17891e-34	1.05293e-35
matK_2310	-	ggtttttttatccatccatttatatttattcacttgacccaaattggaat	4087	50	28	no	4	4488.5		7309.5		4	3148		8384		4	4863.5		7595		4	27105		19217		4	29474.5		21834		4	23314.5		20041				cepa1-3-2	0.923824	0.932705	0.922077	> 0,99	1	> 0,99		cepa1-3-2	1.99946e-33	2.12428e-35
matK_2340	-	cacttgacccaaattggaattcttttttttttttcgacatcaaaataaga	4117	50	28	no	4	2746.5		4396		4	2189		6040		4	3804		5660		4	3787.5		4688		4	4430		5069.5		4	3549		4348.5				cepa1-3-3	0.931317	0.933565	0.927362	> 0,99	> 0,99	1		cepa1-3-3	4.49741e-35	1.32394e-35
matK_2370	-	ttttcgacatcaaaataagattgtaccgatcaggaaagcaaaaaaaaatg	4147	50	30	no	4	742.5		1234.5		4	682		1817		4	503		887.5		4	1877.5		2361		4	2696		2405.5		4	2190		2640				9 Pearson's correlation r-values and p-values calculated based on ORF average signal intensities (columns AO-AQ, AT-AV, AY-BA, BD-BF). Pearson’s r-values and p-values are given in nEm non-superscript format for n*10^m.
matK_2400	-	caggaaagcaaaaaaaaatgttatctgaattctcccttgatacgacatgc	4177	50	36	no	4	3010.5		5386		4	2330.5		5729		4	3482		5411		4	14017		12978.5		4	11718		11625.5		4	13138.5		12891.5
matK_2430	-	tctcccttgatacgacatgctattttttccattcattcctttcaggatca	4207	50	38	no	4	5369.5		8459		4	4647.5		10557		4	6145.5		9391		4	19268.5		16183.5		4	18612		17563		4	17710.5		16508.5
matK_2460	-	attcattcctttcaggatcagtcgtggtcttacaaactctaccgcagatc	4237	50	44	no	4	2270.5		4251.5		3	1392		3932		4	2094.5		3710.5		4	7295		9062.5		3	6888		9275		4	6903		9236.5
matK_2490	-	tacaaactctaccgcagatctggacgaatccttttcttcatacaaatgtg	4267	50	40	no	4	2544.5		4490.5		4	2029.5		5011		4	2875		4930		4	11979.5		13536.5		4	11327		13739.5		4	11186		13736.5
matK_2509	-	ctggacgaatccttttcttcatacaaatgtgtaaaagatgctagtcgcac	4286	50	40	no	4	2297		3771		4	1627.5		4082.5		4	2283.5		3642.5		4	8913.5		9198.5		4	7695		9020		4	6335		9280
trnK-ex1-in	-	agatgctagtcgcacttaaaagccgagtac	4310	30	47	no	3	828		1744		4	741.5		1888		4	906.5		1699		4	2218		3287		4	2063.5		2933.5		4	2055		3092
trnK-UUU-Ex1	-	ttaaaagccgagtactctaccgttgagttagcaaccc	4329	37	46	no	4	17540		32861		4	13297		26325.5		4	14218.5		30745.5		4	46962.5		55308		4	39707.5		59048.5		4	40691		52490
rps16_0	-	cccccaaaaaaaaaagaacgtactgcaaatatgtagatacaatcagaata	4373	50	32	no	4	1603.5		3016		4	1608		4061		4	1844.5		3304.5		4	2015.5		2791		4	2970.5		3033.5		4	1869.5		2586
rps16_30	-	atgtagatacaatcagaataaagaaaaaaatacagtcgtgtgtgcgtcag	4403	50	34	no	4	1158.5		2442.5		4	630.5		1954.5		4	952		2010.5		4	3249		4151.5		4	2642		3626		4	2932.5		4038.5
rps16_60	-	tacagtcgtgtgtgcgtcagggataaatagatccatttatctatgagaga	4433	50	40	no	4	1009.5		2011		4	701.5		2146		4	810		1636		4	3526.5		4138		4	2894.5		3960		4	2833.5		3744.5
rps16_90	-	atccatttatctatgagagaattatatttggtccatacactgttgtcaat	4463	50	30	no	4	328.5		657.5		4	241.5		710.5		4	295		651.5		4	1033.5		1541		4	1312.5		1658.5		4	1159.5		1570
rps16_120	-	gtccatacactgttgtcaatatgattatgaatttttcatatagtcaaaag	4493	50	28	no	4	249		472		4	310		879		4	265		585.5		4	738		1107		4	978.5		1395.5		4	855		1239.5
rps16_150	-	atttttcatatagtcaaaagaatagaaaaaataaataaataaaaaagctt	4523	50	14	no	4	0		119.5		4	314		652.5		4	113.5		159		4	111.5		0		3	293		108		4	0		0
rps16_180	-	ataaataaataaaaaagcttaacctcttggttcattagttcatacaatga	4553	50	24	no	4	255.5		513.5		4	185		618		4	233		566.5		4	1217.5		1869		4	1345		1955		4	1263		1924
rps16_210	-	ttcattagttcatacaatgaatgaaaactaagccagttccagttaaggta	4583	50	32	no	4	233		626.5		4	113.5		478.5		4	141		463.5		4	1364.5		2162		4	1396.5		2049.5		4	1233.5		2109.5
rps16_240	-	agccagttccagttaaggtaatctcaaatctttttatactttttagatcc	4613	50	32	no	4	540.5		1144.5		4	551		1502.5		4	538		1228		4	792.5		1211		4	1014.5		1505		4	859		1458
rps16_270	-	tttttatactttttagatccattttttttatggcctttaattttttattt	4643	50	16	no	4	373		605		4	283		782		4	378.5		752.5		4	572.5		773		4	919		1078		4	684.5		909
rps16_300	-	tggcctttaattttttatttttttatgatgaagaaattattcataataat	4673	50	16	no	4	174		313		4	143.5		448.5		4	166		359		4	0		113.5		4	0		139		4	0		119
rps16_330	-	aagaaattattcataataatataatattattataatataataatatatat	4703	50	4	no	4	0		0		4	0		0		4	0		0		4	0		0		4	0		0		4	0		0
rps16_360	-	tataatataataatatatatatatttttttttattcagaattatatatta	4733	50	4	no	4	0		0		4	0		103		4	0		0		4	0		0		4	0		0		4	0		0
rps16_390	-	ttattcagaattatatattatatttatatacagtattattcttttctata	4763	50	12	no	4	0		0		4	0		164.5		4	0		0		4	0		0		4	0		0		4	0		0
rps16_420	-	cagtattattcttttctatataacaataacagtaaaattttgtatttata	4793	50	16	no	4	102		165.5		4	0		229.5		4	0		169.5		4	0		115		4	117.5		127		4	0		118.5
rps16_450	-	agtaaaattttgtatttataaaaaaattcgaatttatatactctagatcc	4823	50	18	no	4	0		121		4	0		174.5		4	0		0		4	0		0		3	0		0		4	0		0
rps16_480	-	aatttatatactctagatccaaaaaatttttcataaatttgtgtatgatt	4853	50	18	no	4	0		125		4	0		185		4	0		110		4	0		0		4	0		0		4	0		0
rps16_510	-	tcataaatttgtgtatgattataaaacatagtagttgttagcaaggtatt	4883	50	24	no	4	0		149.5		4	0		210.5		4	0		107		4	0		0		4	0		0		4	0		0
rps16_540	-	gtagttgttagcaaggtattttttagtattcgtaccttaggaggaatact	4913	50	34	no	4	0		125.5		4	0		174.5		4	0		0		4	0		127.5		4	0		106		4	0		124.5
rps16_570	-	cgtaccttaggaggaatactaataataaatagaaattataataaatcaaa	4943	50	22	no	4	0		0		4	0		0		4	0		0		4	0		0		4	0		0		4	0		0
rps16_600	-	agaaattataataaatcaaaataaatatgatggaagtgaaagagaagagt	4973	50	22	no	4	0		0		4	0		103		4	0		0		4	0		0		4	0		0		4	0		0
rps16_630	-	tggaagtgaaagagaagagtagataaaattttatatcacgttatatacga	5003	50	28	no	4	0		0		4	0		0		4	0		0		4	0		0		4	0		0		4	0		0
rps16_660	-	ttatatcacgttatatacgagtctttcacatcctcttttttatatttcat	5033	50	26	no	4	1101		2269		4	705.5		1589.5		4	794		1808.5		4	1507		2389.5		4	3038.5		2850.5		4	2263		3082
rps16_690	-	tcctcttttttatatttcattaatttcatttcgttttagtaagacttcat	5063	50	22	no	4	213		383		4	230		481		4	251.5		412.5		4	171		201.5		4	286.5		233		4	221		268
rps16_720	-	tcgttttagtaagacttcattccgtaaaaatcccagccttctttgaaata	5093	50	34	yes	4	1043.5	2370.58	3019	3472.44	4	953	2563.57	2599	3120.66	3	712	1806.77	2005	2626.32	4	1129	879.697	2356.5	1403.11	4	1442	918.838	1951.5	1325.64	4	1368.5	1078.72	2736.5	1560.28
rps16_750	-	tcccagccttctttgaaatatcatgagctgttcttgttggttgagctcct	5123	50	44	yes	4	767.5	1743.58	1770.5	2036.42	4	363	976.47	877.5	1053.63	4	324.5	823.452	809.5	1060.35	4	676.5	527.117	953	567.436	4	569.5	362.884	623	423.198	4	677	533.644	1145.5	653.135
rps16_780	-	ttcttgttggttgagctccttttttaagaaaatcgagaatagcagaaagg	5153	50	36	yes	4	0	0	140	161.028	4	0	0	133	159.695	4	0	0	0	0	4	111.5	86.8789	132.5	78.8933	4	116.5	74.2335	0	0	4	103.5	81.5836	136	77.5437
rps16_810	-	aatcgagaatagcagaaaggtttaaaaaagtttgattagttatgggatca	5183	50	30	yes	4	0	0	0	0	4	0	0	130	156.093	3	0	0	0	0	4	0	0	0	0	4	0	0	0	0	4	0	0	0	0
rps16_840	-	tttgattagttatgggatcataaaaacccaccttactaagatctcttcct	5213	50	34	yes	4	424.5	964.362	1029.5	1184.13	4	312	839.28	862	1035.02	4	286	725.755	892	1168.42	4	1003	781.52	1460	869.314	4	1258.5	801.913	1456.5	989.387	4	954.5	752.382	1489	848.99
rps16_870	-	ccttactaagatctcttccttctcttcggtatcgaacatcaattgcaagg	5243	50	42	yes	4	3305.5	7509.3	7004.5	8056.55	4	3347	9003.43	7779.5	9340.96	4	2854	7242.32	6047	7920.88	4	3151.5	2455.59	4601	2739.53	4	2959	1885.47	4035	2740.94	4	3379	2663.49	5345.5	3047.87
rps16_900	-	atcgaacatcaattgcaaggattcgataaacggctcgttgctttctacca	5273	50	42	yes	4	813.5	1848.08	2052	2360.2	4	495.5	1332.9	1375	1650.98	4	290	735.905	914.5	1197.89	3	1617	1259.94	3478	2070.87	3	2451	1561.77	3343	2270.87	4	1665	1312.43	3510.5	2001.6
rps16-ex1-ex2	-	ttcgataaacggctcgttgctttctaccac	5283	30	47	yes	4	1174	2667.05	3324	3823.25	3	816	2195.04	2131	2558.72	4	577	1464.2	1636	2142.97	4	2345.5	1827.57	5047	3005.09	4	2934	1869.54	4365	2965.1	4	2707	2133.79	5970.5	3404.23
rps16-in-ex2	-	ttcgataaacggctcgttgggatagatgta	5284	30	43	no	4	245		595		4	133		383.5		4	0		214		4	472.5		891		4	635		662.5		4	561		1106.5
rps16-intron_0	-	gttgggatagatgtatatgaataataccccccctagaaacgtataagagg	5309	50	40	no	3	289		833		4	398.5		1068		4	298		875		4	929.5		1833		4	1533.5		1746.5		4	1091.5		1936.5
rps16-intron_70	-	agaaaaaaaattcaaatagtaaattcaaatattaaatagagaaataaaaa	5379	50	12	no	4	0		0		4	116.5		296.5		4	0		0		4	0		0		4	0		0		4	0		0
rps16-intron_140	-	attaaaaccctaaatattttttccataaaaagcattcataacattcgtac	5449	50	24	no	4	233.5		373		4	225		518		4	265.5		468		4	454.5		462		4	620		375		4	445.5		443
rps16-intron_210	-	aactctcaaatatctcaccggagaatccttaagtactttttttattgagt	5519	50	32	no	4	205		472		4	210.5		563		4	173		390		4	620.5		832		4	1108.5		772		4	730		967
rps16-intron_280	-	tttgtctcattgcaaattttagaatcaattttgattcttcagtttgatct	5589	50	26	no	4	146.5		270.5		4	124		295		4	0		174.5		4	130		174.5		4	168.5		160.5		4	140		189
rps16-intron_350	-	acaggatttccttttttcaagattctttatccttactttgaatctttagg	5659	50	30	no	4	401.5		832.5		4	549.5		1232.5		4	434		905.5		4	337.5		438.5		4	474		461.5		4	407		549
rps16-intron_420	-	tattgaatcgttttattaaaaaagggcagcaacaagccccttattttgtt	5729	50	32	no	4	465.5		1272.5		4	330.5		987.5		4	316		907		4	723.5		1602		4	1043.5		1609.5		4	1109		2349
rps16-intron_490	-	tacaaagaatcatacaaacgcttgattcacgcatgatagacttttgattc	5799	50	34	no	4	102.5		239.5		4	106		338.5		4	0		209.5		4	286		351		4	499		321.5		4	317.5		400.5
rps16-intron_560	-	gaaaatttccttttccattgtaaaattgcttgaaaggacttttttcaata	5869	50	26	no	4	0		189.5		4	116		331.5		4	0		211.5		4	297.5		368.5		4	406.5		400.5		4	346.5		388.5
rps16-intron_630	-	ttccaacttattaattcgcactaaccctaaatccttactcctgcgaaagg	5939	50	40	no	4	1100.5		3029.5		4	882.5		2550.5		4	706		2102.5		4	1439		2536.5		4	1867.5		2125.5		4	1579		2957.5
rps16-intron_700	-	ctcgagctccatcctgtactcttttttatattacaaaaaagtgtaggact	6009	50	36	no	4	489		1211		3	519		1407		4	418.5		1116		4	814		1324.5		4	857		1183		4	929.5		1480
rps16-intron_770	-	atgtcgagccaagagcacctatattcctaatataaaaataaaagtggcgg	6079	50	38	no	4	0		209.5		4	0		260.5		4	0		167.5		4	287		394		4	313		228		4	238		368
rps16-intron_815	-	ggcggatgaaaaaatccacagcagataatgtccttcaattcaagtcgtac	6124	50	42	no	4	294		628		4	232.5		623		4	228		518.5		4	727.5		848.5		4	990		704.5		4	784		931
rps16-ex1-in	-	caattcaagtcgtacgttgctttctaccac	6148	30	43	no	4	310.5		781		4	293		763.5		4	212.5		561		4	519.5		619.5		4	641		571		4	526.5		707.5
rps16_930	-	cggctcgttgctttctaccacatcgttttaaacgaagttttaccataaca	6168	50	40	yes	3	1189	2701.12	3660	4209.72	4	1072.5	2885.03	3130.5	3758.84	4	903	2291.46	2404	3148.97	4	1534.5	1195.66	2990	1780.31	4	2196.5	1399.6	3110	2112.59	4	1881.5	1483.09	3822.5	2179.49
rps16_960	-	aacgaagttttaccataacattcctctagtttgtgtaattgattcaatga	6198	50	30	no	4	337		678		4	356		805.5		4	351		637		4	621		712.5		4	803.5		709.5		4	683		800
rps16_990	-	ttgtgtaattgattcaatgatggaatcatgaatagtcatagttcagtcag	6228	50	32	no	4	0		117		4	0		189		4	0		133		4	233		253.5		4	266		225.5		4	198.5		209
rps16_1020	-	aatagtcatagttcagtcagtatataataatctataccttttctttctct	6258	50	26	no	4	306.5		481.5		4	163		379		4	157		270		4	308		330		4	336		308.5		4	360.5		392.5
rps16_1050	-	tctataccttttctttctctatgaatggaatagtttatttacgcgtaaag	6288	50	30	no	4	136		264.5		4	166		423		4	132		257		4	229		240		4	310.5		268.5		4	277		279
rps16_1080	-	tagtttatttacgcgtaaaggttcggtcagaatgaaaatgaattccatat	6318	50	32	no	4	0		157.5		4	0		154		4	0		0		4	217		202.5		4	232.5		132.5		4	191.5		191
rps16_1110	-	aatgaaaatgaattccatattagtttgaatagaaatctatatttatatat	6348	50	16	no	4	0		0		4	0		144.5		4	0		0		4	0		0		4	0		0		4	0		0
rps16_1140	-	agaaatctatatttatatataaataaataaatatagatttttttattaaa	6378	50	6	no	4	0		0		4	0		0		4	0		0		4	0		0		4	0		0		4	0		0
rps16_1170	-	atatagatttttttattaaaactcttagaatctgcggttctaccttactt	6408	50	26	no	4	281		598.5		4	290.5		592		4	270.5		513.5		3	818		957		4	937		842.5		4	749		795.5
rps16_1200	-	tctgcggttctaccttacttacccgcatcacacaaattaaaaaagcaaat	6438	50	38	no	2	1138.5		3416.5		4	1620.5		4393		4	1225		3464.5		4	2179		3641.5		4	2397.5		3172.5		4	2350.5		4242
rps16_1230	-	cacaaattaaaaaagcaaatagattttttttgaattcggttgaaataatg	6468	50	22	no	4	125		242.5		4	136		284.5		4	112.5		210.5		4	0		0		3	0		0		4	0		0
rps16_1260	-	tgaattcggttgaaataatgaaaaattaagtttattcttcttttcatttc	6498	50	22	no	4	178.5		295		4	194		403		4	151		288		4	178.5		228.5		4	220		272.5		4	191.5		253
rps16_1290	-	tttattcttcttttcatttcaatattttattcttaaaaaatttggatttt	6528	50	14	no	4	179.5		290		4	202		345.5		4	187.5		262		3	0		104		4	142		137.5		4	125		129.5
rps16_1320	-	tcttaaaaaatttggatttttaaacagaaagagaaagatggtgtacaaag	6558	50	26	no	4	0		0		4	0		0		4	0		0		4	0		0		4	0		0		4	0		0
rps16_1350	-	gagaaagatggtgtacaaaggcaatagaagattgattctgtaatgactgt	6588	50	36	no	4	0		149.5		4	0		210.5		4	0		136.5		4	160.5		161.5		4	182		137.5		4	157.5		150.5
trnQ-UUG-1	-	ctgggacggaaggattcgaacctccgaatagcgggaccaaaacccgttgc	6641	50	58	no	4	20751.5		42349.5		4	21141		40409.5		4	11596		29528		3	6150		17040		4	7018.5		15746		4	6376.5		19279.5
trnQ-UUG-2	-	tccgaatagcgggaccaaaacccgttgccttaccgcttggctacgcccca	6663	50	60	no	4	55756		58162		4	53581.5		60282.5		4	55032		62979.5		4	56391.5		55750		4	53515.5		55514.5		4	56793		53465
psbK-psbI_985	+	gctatctacacgtgttaaaactttagcaccaatgtaatctatatttcatt	6775	50	30	no	4	0		185.5		4	0		251		4	0		167.5		4	380.5		381.5		4	559.5		369		4	363.5		411.5
psbK-psbI_960	+	atgatcaataaagtaagttttatttgctatctacacgtgttaaaacttta	6800	50	24	no	3	0		159		4	0		210		4	0		128.5		4	151.5		166.5		4	222		179		4	153.5		186
psbK-psbI_930	+	tcatacaatatcttaattgaattctatgtaatgatcaataaagtaagttt	6830	50	20	no	4	0		0		4	0		126.5		4	0		0		4	0		0		4	0		0		4	0		0
psbK-psbI_900	+	tctcttatgagaatgaaagaaataatattttcatacaatatcttaattga	6860	50	20	no	4	0		0		4	0		0		4	0		0		4	0		0		4	0		0		4	0		0
psbK-psbI_870	+	ttgaacttactcaatcaaaaatccttttattctcttatgagaatgaaaga	6890	50	26	no	4	916.5		2086		4	878.5		2618.5		4	1137		2408		4	2871.5		6903.5		4	5733.5		7286		3	2863		7873
psbK-psbI_840	+	aataaagaaagatagtctaaaaagactttgttgaacttactcaatcaaaa	6920	50	24	no	4	585		1291.5		4	468.5		1393		4	704		1438		4	1479.5		3250		4	3578		4218		4	1655.5		3461
psbK-psbI_810	+	gtttttaatatattttttatataaggaaaaaataaagaaagatagtctaa	6950	50	14	no	4	127		258		4	0		226		4	0		139.5		4	0		0		4	0		0		4	0		0
psbK-psbI_780	+	tgttcttgtggataatttaattttgattgagtttttaatatattttttat	6980	50	16	no	4	1169.5		1906.5		4	782.5		1883		4	1102.5		1780		4	1100.5		1695.5		4	1328		1848		4	749.5		1390
psbK-psbI_750	+	attaaatatattaagcataacaaaaattggtgttcttgtggataatttaa	7010	50	20	no	4	2079		3531		4	1314.5		3072.5		4	1819.5		3109.5		4	2545		4237.5		4	2590		3258		4	2087.5		4214
psbK-psbI_720	+	aagggtagaattaaaaaaaatacagatcaaattaaatatattaagcataa	7040	50	18	yes	4	1019.5	2316.06	1697	1951.88	4	923	2482.87	1938	2326.98	4	693	1758.56	1176	1540.43	4	343	267.26	498.5	296.817	4	386.5	246.277	612.5	416.066	4	261	205.733	575.5	328.135
psbK-psbI_690	+	caatttggcgactaaaaaagtgcttgaaaaaagggtagaattaaaaaaaa	7070	50	28	yes	4	0	0	192	220.838	4	0	0	278.5	334.399	4	0	0	0	0	4	168.5	131.292	196	116.702	4	140	89.2076	114	77.4391	4	132.5	104.443	227.5	129.715
psbK-psbI_660	+	gattggattcaaaaaggcgtaggcctctggcaatttggcgactaaaaaag	7100	50	44	yes	4	144	327.133	440	506.086	4	0	0	313.5	376.424	4	0	0	223	292.105	4	2176	1695.5	3973.5	2365.9	4	2578	1642.69	3928.5	2668.59	4	2006.5	1581.62	4423	2521.88
psbK-psbI_630	+	gaaaagaggtattacgggcataacatctacgattggattcaaaaaggcgt	7130	50	40	yes	4	877	1992.33	1813	2085.31	4	593	1595.17	1594.5	1914.54	4	676	1715.42	1444.5	1892.13	4	3933.5	3064.91	6353.5	3783.01	4	4656.5	2967.11	6446.5	4379.05	4	3630.5	2861.73	7041.5	4014.88
psbK-psbI_600	+	ggcttgccaaacaaaggctaagagaagaaagaaaagaggtattacgggca	7160	50	44	yes	4	282	640.636	584	671.715	4	185.5	498.995	566	679.604	4	0	0	175.5	229.885	4	992.5	773.339	1622	965.773	4	773	492.553	957	650.081	4	870	685.776	1719.5	980.415
psbK-psbI_570	+	gtattaagaattttatcgaaaacttacagcggcttgccaaacaaaggcta	7190	50	36	yes	4	938	2130.91	2157.5	2481.55	4	627	1686.63	2000	2401.43	4	827.5	2099.87	1777.5	2328.32	4	6474	5044.43	10132.5	6033.1	4	7153.5	4558.19	9215.5	6260	4	6399	5044	11547	6583.8
psbK-psbI_540	+	aaaatcaaaatcgtgaatttgtttaagacagtattaagaattttatcgaa	7220	50	22	no	4	1002		1911		4	610.5		1659.5		4	693.5		1348.5		4	664.5		1105.5		4	961.5		1094		4	560.5		1173
psbK-psbI_510	+	aagattttttggatcttttgaattgttggaaaaatcaaaatcgtgaattt	7250	50	24	no	4	1052		1997		4	694		1906.5		4	993.5		1796		4	2221		3227.5		4	2620.5		2802.5		4	1547		3080.5
psbK-psbI_480	+	atgtttgaattgagagttcgttcatacgtcaagattttttggatcttttg	7280	50	32	no	4	1576		2995		4	963		2590.5		4	1375.5		2537		4	6247		9621.5		4	9041		9148.5		4	6161		10314
psbK-psbI_450	+	cagatttagtatggctaccaaaaaaattaaatgtttgaattgagagttcg	7310	50	30	no	4	967.5		1922		4	400.5		1278		4	617.5		1305.5		4	3391.5		5714		4	3150.5		4018.5		4	2968		5581.5
psbK-psbI_420	+	gaggataaaatttaggaaatagaaatgatccagatttagtatggctacca	7340	50	32	no	4	1131		2140.5		4	651		1848.5		4	817.5		1676		4	14324		21194		4	16325.5		17123.5		4	14646		20361
psbK-psbI_390	+	atctaattaggttctttcatttagggaaaagaggataaaatttaggaaat	7370	50	26	no	4	603.5		1131		4	215		640		4	170.5		360		4	463		702		4	433		465		4	415		772
psbK-psbI_360	+	aacatctagatatttttttggtgaacttgaatctaattaggttctttcat	7400	50	26	no	4	1668		2876		4	1067		2745.5		4	1523		2863		4	8080		11306.5		4	13302		11460		4	9164		12110
psbK-psbI_330	+	atctttcatattcaaacagatttgcataccaacatctagatatttttttg	7430	50	26	no	4	2244.5		4041		4	1560.5		4434.5		4	2732		5018		4	19476		26458		4	25771.5		24293		4	19589		25995.5
psbK-psbI_300	+	aaagttatttgtaattaagataatagtcgaatctttcatattcaaacaga	7460	50	22	no	4	1665		2940.5		3	1156		3053		4	1766.5		3103.5		4	8700		13533		4	12488		12087		4	8313.5		11962.5
psbK-psbI_270	+	ttttgataccaataaaaaaaaaggtttcagaaagttatttgtaattaaga	7490	50	20	no	4	892		1672.5		4	440		1188		4	499.5		947.5		4	535.5		806		4	659		627.5		4	428		777.5
psbK-psbI_240	+	agattctctatttttatatcaaatatctaattttgataccaataaaaaaa	7520	50	16	no	4	512.5		1000		4	401		1230		4	581.5		1206		4	644		1779		4	1464		2403.5		4	829		1931
psbK-psbI_210	+	ctccaagatcttactaaaaaaaaagagaatagattctctatttttatatc	7550	50	24	no	3	543		1117		4	588		1507		4	489.5		1010.5		4	946.5		1950.5		4	1781.5		2386.5		4	841.5		2245
psbK-psbI_180	+	caaaaagtttgagagtaagcattacacaatctccaagatcttactaaaaa	7580	50	30	no	4	1978		4096		4	1339		3791.5		4	2003.5		4387		4	13186		21470		4	18615.5		20743		4	13009.5		22216
psbK-psbI_150	+	gagaaacaaagaatataactacagtgtatacaaaaagtttgagagtaagc	7610	50	30	yes	4	1157	2628.43	2338	2689.16	4	769.5	2069.96	2095	2515.5	4	758	1923.5	1541.5	2019.19	4	1381	1076.05	1944	1157.5	4	1322	842.375	1782	1210.5	4	1190.5	938.409	2247	1281.18
psbK-psbI_120	+	gatcattagataggaatccaaatatgaagagagaaacaaagaatataact	7640	50	28	yes	4	692.5	1573.19	1402	1612.58	4	309	831.21	915	1098.65	4	362	918.613	794.5	1040.7	4	923.5	719.575	1459.5	869.017	4	1034.5	659.18	1235.5	839.264	4	799	629.81	1765	1006.36
psbK-psbI_90	+	tttattcttcacgtcccggattacgtcctggatcattagataggaatcca	7670	50	42	yes	4	1633	3709.78	3878.5	4461.04	4	1127.5	3032.98	3361	4035.6	4	1329.5	3373.74	3217.5	4214.56	4	12287.5	9574.21	19119	11383.9	4	15086.5	9613.07	18149	12328.4	4	11126.5	8770.44	19920	11357.9
psbK-psbI_60	+	attaaataaagcaataaaaaaactttcttttttattcttcacgtcccgga	7700	50	26	no	4	2333.5		5764.5		4	1538.5		4286.5		4	2346.5		5204.5		4	23829		31349		4	31449.5		28051.5		4	23952.5		31436
psbK-psbI_30	+	aatcctaataaaattcgagcatttccacgaattaaataaagcaataaaaa	7730	50	24	no	4	1955.5		3509		4	1319		3520		4	1660.5		3481		4	4815		8724		4	8295		8902		4	5132.5		9473
psbK-psbI_0	+	cttctccttttgatggtgtgtaatagataaaatcctaataaaattcgagc	7760	50	32	no	4	6566		10512.5		4	4570		9644.5		4	5103.5		8825.5		4	4119		6163.5		4	4112		4939.5		4	4269.5		6778.5
trnS-GCU-2	-	gggaaagagagggattcgaaccctcggtacgattaactcgtacaatggat	7810	50	48	no	4	16259		32282		4	11948.5		26368.5		4	13050.5		29294.5		4	12051.5		17771		3	10177		18082		4	9858.5		20280.5
trnS-GCU-1	-	cgtacaatggattagcaatccaacgctttagtccactcagccatctctcc	7848	50	48	no	4	65042		36076		4	63324		36933		4	64975.5		36874		4	58780.5		17153.5		4	49857		20567.5		4	56984		34881.5
trnG-UCC-Ex1	+	ttttaccactaaactatacccgc	8656	23	39	no	4	23101.5		43546.5		4	29673.5		47190.5		4	28374		46026.5		4	23782		47833		4	31539		47856		4	24710		44799.5
trnG-ex1-in	+	aggaacgaatcacacttttaccactaaact	8669	30	37	no	4	7153.5		15228.5		4	6509.5		17706		4	8655.5		17811		4	33139		32686		4	33419		30836.5		4	30593.5		31982
trnG-intron_664	+	aaaccgagagaccctttaactattaaagggattaaaggaacgaatcacac	8694	50	38	no	4	3545		8961		4	2805		8163.5		4	3043		7363		4	6488.5		9454		4	5849.5		7537		4	4886		9309.5
trnG-intron_560	+	ttggatataaattacgagaatctataatcttccttgaatctttcattgaa	8798	50	26	no	4	6676.5		14116.5		4	6527		15290		4	7661.5		16167.5		4	14246		15578.5		4	17300.5		18044.5		3	12412		16538
trnG-intron_490	+	taaatagtcatccaattcaaaaattatgtttcggaatttcataatccaaa	8868	50	24	no	4	5579.5		12756		4	5006		13588.5		4	5935.5		12994.5		4	15596		17839.5		4	18010.5		18594.5		4	13081		18004
trnG-intron_420	+	atttagttacgattagaaagacacttttctagctttatccatggatcctc	8938	50	34	no	4	9295.5		19557		4	10255		23851		4	13134		23494.5		4	32716		31277.5		4	32614		31229		4	28426		31256
trnG-intron_350	+	aaaccaaagttctcgtttaatagctattttgcttcaatttttctatacca	9008	50	28	no	4	8525.5		17172		4	9249		21154		4	11658.5		19915		4	20730.5		19693		4	23250		22437		4	16316		23049
trnG-intron_280	+	aacggaatccttaggaaaagtatttggtttctaccgagctaaaacaatat	9078	50	34	no	4	5353.5		12095		4	4013.5		11326		4	5080.5		11148		4	15692		18602.5		4	15548		21406		4	13192		21106.5
trnG-intron_210	+	gatccttctagaagatagatcgggccaactcgaacaatctttctagttac	9148	50	42	no	4	6951		15415		4	6657.5		16232		4	8307		16334		4	15237.5		19808.5		4	16298.5		19522.5		4	12648		19645.5
trnG-intron_140	+	ttcgacccataacatctatgtgagcttttttccgtctgggtactttcaca	9218	50	42	no	4	9173.5		18685.5		4	7525		17645		4	8819.5		17450.5		4	23340		23327		4	21649		22832		4	21198		22856
trnG-intron_70	+	ggtttcattcggctcctttatgatggatggagaaattcccaaataaaaaa	9288	50	36	no	4	6140.5		12854		4	9257		17950		4	4424		9104		4	3365.5		6672.5		4	3953		5947		4	3506		6647
trnG-intron_0	+	ttttagtcgacgtcgattgatcatttttatatttttaacgtctctaattc	9358	50	28	no	4	9155		16376		4	7703		15978		4	9041.5		16577.5		4	3405		6038.5		4	6091.5		6315		4	3776		5623
trnG-in-ex2	+	ttggaaggctaagggttttagtcgacgtcg	9382	30	50	no	4	1218.5		3130.5		4	498.5		1592		4	472.5		1252.5		4	1541.5		3293		4	1700.5		2883		4	1576		3196
trnG-ex1-ex2	+	ttggaaggctaagggttttaccactaaact	9383	30	40	no	4	11427.5		27267		4	12668.5		26859		4	6120		17912		4	11008		41467		4	17859		37898.5		4	12844		38352.5
trnG-UCC-spliced	+	cgcatcgttagcttggaaggctaagggttttaccactaaactatacccgc	9385	50	48	no	4	46121		58857		4	36949.5		61808.5		4	34567		64873		4	21772		64591.5		4	27885		57459.5		4	22805.5		61150
trnG-UCC-Ex2	+	agcgggtagcgggaatcgaacccgcatcgttagcttggaaggctaaggg	9406	49	59	no	4	3334.5		9767.5		4	2182		6667		4	1525.5		5121		4	2320		5909		4	1592		4043		4	1684.5		6717
trnR-UCU-2	+	tataccaaaggtttagaagacctatgtcctatccattagacaatggacgc	9615	50	40	no	4	12981		33141		4	9257		24521		4	9415.5		25647.5		4	10252.5		29495		4	10874.5		31644		4	10399.5		30179
trnR-UCU-1	+	tgcgtccaataggatttgaacctataccaaaggtttagaagacctatgtc	9637	50	40	no	4	9857		24594.5		4	7730.5		21652		4	6740.5		19306		4	9891.5		16549		4	6963.5		17746		4	3765.5		24886.5
rpoB-atpA_0	-	ctattggacgcaatataaatatatctatattgatatttatctattatttc	9675	50	20	no	4	874		1771.5		4	744.5		1718		4	1014		2175		4	2237.5		3117		4	4127.5		4007.5		4	2394		3192
rpoB-atpA_30	-	tgatatttatctattatttccatttctatatattatatataatatctatt	9705	50	12	no	4	2251.5		4132		4	1994		4962.5		4	2937.5		5263		4	5245.5		7558.5		4	10980.5		9557		4	6272		8312.5
rpoB-atpA_60	-	tattatatataatatctatttcgaaaaaagataagaaataaatagaataa	9735	50	12	no	4	0		0		4	0		191		4	0		0		4	0		0		4	0		0		4	0		0
rpoB-atpA_90	-	ataagaaataaatagaataagaaagaaattctgaatgctttaagatttaa	9765	50	18	no	4	218.5		443		4	132		418.5		4	107		236		4	196.5		295.5		4	213		231.5		4	165.5		286
rpoB-atpA_120	-	ctgaatgctttaagatttaatattaaacagatattagttagatacttctt	9795	50	22	no	4	1033.5		1903		4	688.5		2018		4	1097.5		1881.5		4	3300.5		5166.5		4	5703		5358.5		4	3672.5		5402
rpoB-atpA_150	-	atattagttagatacttctttctattatatatacttgacttatagacttc	9825	50	22	no	4	1414		2576.5		4	944.5		2846.5		4	1668		2857.5		4	7214		10164		4	13558.5		11802		4	7819.5		10619.5
rpoB-atpA_180	-	atacttgacttatagacttctatttctagaatttcttaaaaaattaatta	9855	50	18	no	4	1327		2522.5		4	796.5		2495.5		4	1429.5		2549		4	5537		8538		4	11996.5		9854.5		4	6731.5		9094.5
rpoB-atpA_210	-	atttcttaaaaaattaattaaaattaaagagtaaaattgactaaagaatc	9885	50	14	no	4	106.5		227		4	0		212		4	0		0		4	0		0		4	0		0		4	0		0
rpoB-atpA_240	-	gtaaaattgactaaagaatcaaaaattaagaataatccgtttcgtttttt	9915	50	22	no	4	1128.5		2024		4	645.5		1886		4	1066		1884.5		4	3028		4306.5		4	4389		4256		4	3161.5		4627
rpoB-atpA_270	-	aataatccgtttcgttttttatactttctcctgaagtaggaaacgttcta	9945	50	32	yes	4	1241.5	2820.39	2491	2865.14	4	865	2326.85	2669.5	3205.31	4	1330.5	3376.28	2587	3388.68	4	9309.5	7253.8	12359.5	7359.1	4	11781	7506.82	11168.5	7586.66	4	8870	6991.76	11773	6712.66
rpoB-atpA_300	-	ctgaagtaggaaacgttctagttgctcttgaataccttctttcaaaaagc	9975	50	38	yes	4	1813	4118.7	3675.5	4227.55	4	1060.5	2852.75	3177	3814.67	4	1807.5	4586.72	3366.5	4409.73	4	20207.5	15745.3	23112.5	13761.7	4	28320.5	18045.7	21348	14501.5	4	19928.5	15708.6	23791.5	13565.3
rpoB-atpA_330	-	aataccttctttcaaaaagctttctgcttcagcggttaatgtcttggtag	10005	50	38	yes	4	1127.5	2561.41	2377.5	2734.59	4	809	2176.21	2356.5	2829.48	4	1102	2796.44	2171.5	2844.42	4	9977.5	7774.29	13314.5	7927.73	4	12267.5	7816.82	12049.5	8185.11	4	9487.5	7478.5	13624	7768.05
rpoB-atpA_360	-	agcggttaatgtcttggtagaggctatgatttcttgaaactgaggtttat	10035	50	38	yes	4	842	1912.82	1636.5	1882.3	4	374	1006.06	1232.5	1479.88	4	611	1550.48	1148.5	1504.4	4	2665.5	2076.91	3699	2202.46	4	2895	1844.69	3153	2141.8	4	2533	1996.63	3792	2162.1
rpoB-atpA_390	-	ttcttgaaactgaggtttattcgtttttaagtaagtgcgtaattgaacga	10065	50	32	yes	4	975.5	2216.1	1880	2162.37	4	462.5	1244.13	1444	1733.83	4	683	1733.18	1328	1739.53	4	2197.5	1712.25	3144	1872	4	2372	1511.43	2492.5	1693.13	4	1770.5	1395.59	3031.5	1728.48
rpoB-atpA_420	-	gtaagtgcgtaattgaacgagaaattttcttacttgtccaatttctaatc	10095	50	32	yes	4	1218.5	2768.14	2355	2708.71	4	686	1845.34	2178.5	2615.76	4	1208	3065.43	2273.5	2978.03	4	9835	7663.26	11649	6936.06	4	18883	12032.2	13586	9228.84	4	10928	8613.97	13311.5	7589.88
rpoB-atpA_450	-	tacttgtccaatttctaatccatccagataaccatttgttccggtataaa	10125	50	34	yes	4	3036.5	6898.2	5899.5	6785.58	4	1928	5186.32	5625	6754.02	4	3075.5	7804.4	5897	7724.4	4	25232	19660.3	25819	15373.2	4	28322.5	18047	22345	15178.8	4	25125	19804.7	26430	15069.7
rpoB-atpA_480	-	accatttgttccggtataaatggtcattatctgttcttccactgtgaggg	10155	50	42	yes	4	1316.5	2990.77	2916.5	3354.55	4	1001	2692.69	3029	3636.96	4	1399	3550.11	2806	3675.54	4	5797	4516.92	8855.5	5272.75	4	6814	4341.86	8177	5554.56	4	5858.5	4617.95	10507.5	5991.11
rpoB-atpA_510	-	ctgttcttccactgtgaggggggctgattgggattgtttcagtaactcac	10185	50	50	yes	4	798.5	1814	1551	1783.95	4	348	936.12	1169.5	1404.24	4	537	1362.69	1138.5	1491.31	4	7618.5	5936.2	10617.5	6321.88	4	9338	5950.15	9780	6643.46	4	6675	5261.55	11299	6442.4
rpoB-atpA_540	-	ggattgtttcagtaactcacgcaatcgttgacctcttgccaattgattct	10215	50	42	yes	4	2778	6310.95	6992.5	8042.75	4	1499	4032.31	4515.5	5421.83	4	2020	5125.96	5225.5	6844.81	4	34529.5	26904.8	34962	20817.1	4	39463	25145.7	27140	18436	4	32216	25394.2	33638.5	19179.8
rpoB-atpA_570	-	acctcttgccaattgattctgagtagctttatcgagatcagaagaaaatt	10245	50	36	yes	4	637	1447.11	1407.5	1618.9	4	446.5	1201.09	1443.5	1733.23	4	506.5	1285.3	1069	1400.27	4	2797	2179.37	4505.5	2682.67	4	3370	2147.35	4133.5	2807.85	4	2869	2261.48	5059.5	2884.8
rpoB-atpA_600	-	atcgagatcagaagaaaattgggaaaaggcttctaattcagcgaattgag	10275	50	38	yes	4	188	427.091	410	471.581	4	0	0	313	375.824	4	0	0	192.5	252.153	3	1244	969.303	2198	1308.74	4	1575.5	1003.9	2012.5	1367.07	4	1234.5	973.092	2487	1418.02
rpoB-atpA_630	-	ttctaattcagcgaattgagccaattccaattttaattttccagctacct	10305	50	34	yes	4	1009	2292.21	2218	2551.14	4	595	1600.55	1872	2247.74	4	1133.5	2876.37	2369	3103.12	4	14427	11241.3	17596	10477	4	23325.5	14862.9	18710	12709.5	4	14510	11437.5	19530.5	11135.8
rpoB-atpA_660	-	ttttaattttccagctacctgtttcatagctttaatttgagcggcggatc	10335	50	38	yes	4	1074	2439.87	2063.5	2373.43	4	615.5	1655.7	1812	2175.69	4	606	1537.79	1278	1674.03	4	4918	3832.02	7582.5	4514.78	4	6349	4045.56	6614.5	4493.17	4	4938	3892.37	7855.5	4479
rpoB-atpA_690	-	tttaatttgagcggcggatcctactctcgagacagaaatccctacattaa	10365	50	42	yes	4	834.5	1895.78	2385.5	2743.79	4	634.5	1706.81	1983.5	2381.62	4	790.5	2005.98	2043	2676.1	4	15006	11692.4	20472.5	12189.8	4	22384	14263	19657	13352.8	4	15693	12370	22400.5	12772.2
rpoB-atpA_720	-	gacagaaatccctacattaatagcaggtctgattccagcattaaaaagat	10395	50	36	yes	4	594.5	1350.56	1297.5	1492.38	4	432.5	1163.43	1329.5	1596.35	4	467	1185.06	1098	1438.25	4	10726	8357.51	15456.5	9203.12	4	16393.5	10445.9	14259.5	9686.35	4	12032.5	9484.59	15487.5	8830.57
rpoB-atpA_750	-	gattccagcattaaaaagatcggcggataagaatatttgtccatctgtaa	10425	50	36	yes	4	911	2069.57	1732.5	1992.72	4	473	1272.37	1506.5	1808.88	4	813.5	2064.34	1542	2019.84	4	5878.5	4580.42	8357	4975.93	4	8538.5	5440.71	8950	6079.65	4	5319.5	4193.08	9151.5	5217.95
rpoB-atpA_780	-	gaatatttgtccatctgtaatggaaattacattagtaggaatataagctg	10455	50	30	yes	4	440.5	1000.71	850	977.667	4	228	613.32	683.5	820.688	4	256	649.627	509	666.732	4	1937.5	1509.67	2748	1636.22	4	2515	1602.55	2465	1674.45	4	1907	1503.19	2976.5	1697.12
rpoB-atpA_810	-	attagtaggaatataagctgaaacatctcctgactgggtctcgacgattg	10485	50	42	yes	3	923	2096.83	2174	2500.53	4	523	1406.87	1753.5	2105.45	4	743.5	1886.71	1596	2090.58	4	14851	11571.6	19579.5	11658	4	13430.5	8557.88	14834	10076.6	4	14143	11148.2	19824.5	11303.4
rpoB-atpA_840	-	tgactgggtctcgacgattggtaaggcagtcatactcccttcacctaatt	10515	50	48	yes	4	3352.5	7616.08	8694.5	10000.4	4	2162.5	5817.13	6261	7517.67	4	2677.5	6794.43	7194	9423.32	4	23704	18469.7	29892	17798.3	4	30130	19198.8	23059.5	15664.1	4	24103	18999.1	29472	16804.2
rpoB-atpA_870	-	catactcccttcacctaattgagagcttaatttagcggctctttctaaaa	10545	50	38	yes	4	1765.5	4010.79	3736	4297.13	4	1026.5	2761.29	2827	3394.42	4	1196.5	3036.24	2701	3538	4	7296.5	5685.31	11377	6774.1	4	10040.5	6397.78	10113	6869.67	4	7528	5933.93	11583.5	6604.61
rpoB-atpA_900	-	tttagcggctctttctaaaagacgtgaatgtaaataaaaaacatctcctg	10575	50	34	yes	4	1236.5	2809.03	2470.5	2841.56	4	590	1587.1	1820	2185.3	4	901.5	2287.65	1770.5	2319.15	4	6864	5348.31	9711	5782.13	4	8285.5	5279.5	9047	6145.54	4	6523.5	5142.13	10690.5	6095.45
rpoB-atpA_930	-	taaataaaaaacatctcctggataagcttcacgacccggcggtcttcgta	10605	50	44	yes	4	1052	2389.89	2854	3282.66	4	611.5	1644.94	1976.5	2373.21	4	597	1514.95	1541	2018.53	4	14613.5	11386.6	20321.5	12099.8	4	16519	10525.9	19340	13137.5	4	15125	11922.2	20746	11828.8
rpoB-atpA_960	-	acgacccggcggtcttcgtaatagaagagacatttgtcgataagcttgtg	10635	50	48	yes	4	372	845.095	803	923.608	4	240.5	646.945	706	847.704	4	239	606.487	568.5	744.67	4	2428	1891.86	4031	2400.14	4	2768.5	1764.08	3582	2433.22	4	2471.5	1948.15	4436	2529.29
rpoB-atpA_990	-	catttgtcgataagcttgtgcttgtttggaaagatcatcataaattatta	10665	50	30	yes	4	1280	2907.85	2338	2689.16	4	641	1724.29	1903.5	2285.56	4	1018.5	2584.55	1867.5	2446.21	4	5254.5	4094.21	6724	4003.61	4	6323	4029	6244.5	4241.83	4	5025	3960.94	7052.5	4021.15
rpoB-atpA_1020	-	aagatcatcataaattattaaagtgtgttgttcacggtacataaaatatt	10695	50	24	yes	4	1650	3748.4	2831.5	3256.78	4	981.5	2640.24	2769.5	3325.38	4	1543	3915.52	2707	3545.86	4	5849.5	4557.83	7389.5	4399.86	4	6641.5	4231.94	6692.5	4546.15	4	5231.5	4123.72	7734.5	4410.01
rpoB-atpA_1050	-	ttcacggtacataaaatattcagccaaggctgctcctgtataaggcgcga	10725	50	46	yes	4	664.5	1509.58	1764	2028.95	4	551.5	1483.54	1771	2126.47	4	550	1395.68	1430.5	1873.79	4	4550.5	3545.67	7502.5	4467.15	4	5113	3257.99	6951	4721.75	4	4246	3346.9	7952.5	4534.31
rpoB-atpA_1080	-	tgctcctgtataaggcgcgaggtattgtaacgtagctggggaatcggccg	10755	50	56	yes	4	0	0	228.5	262.82	4	0	0	136.5	163.898	4	0	0	0	0	4	760.5	592.568	1636.5	974.406	4	1208	769.734	1661	1128.3	4	779	614.045	1841	1049.69
rpoB-atpA_1110	-	cgtagctggggaatcggccgtttcagctaccacaatagtgtattccattg	10785	50	50	yes	4	1059.5	2406.93	2748	3160.74	4	647	1740.43	2156.5	2589.34	4	854	2167.11	2086.5	2733.08	3	11655	9081.37	16547	9852.43	3	15081	9609.57	16095	10933.2	4	11550	9104.26	17612.5	10042.2
rpoB-atpA_1140	-	cacaatagtgtattccattgcccctcgttcctgtaaactggtcactacct	10815	50	46	yes	4	7190	16334	14960	17206.9	4	5871.5	15794.3	13669	16412.6	4	6247	15852.4	13509	17695.3	4	40060.5	31214.4	33499	19946	4	43041.5	27425.9	24868	16892.6	4	40201	31688.3	30972.5	17659.7
rpoB-atpA_1170	-	ctgtaaactggtcactacctgagccacggaagaagctttttgaccaatag	10845	50	46	yes	4	612.5	1391.45	1424	1637.88	4	326.5	878.285	1147	1377.22	4	419.5	1064.52	1014	1328.22	4	7853	6118.92	11974	7129.57	4	9252	5895.35	10746	7299.66	4	8027	6327.26	13695.5	7808.82
rpoB-atpA_1200	-	agaagctttttgaccaatagctacataaacacatattacattttggcctt	10875	50	32	yes	4	1366.5	3104.36	2606.5	2997.99	4	779.5	2096.86	2270	2725.62	4	1381	3504.43	2605	3412.25	4	11776	9175.65	15442	9194.49	4	19182	12222.7	15746	10696.1	4	12577	9913.79	16551.5	9437.24
rpoB-atpA_1230	-	acatattacattttggccttgttgattgagaattgtatctgtggctactg	10905	50	36	yes	4	1262	2866.96	2474	2845.59	3	633	1702.77	1930	2317.38	4	1059	2687.32	2077.5	2721.29	4	9480	7386.65	11896	7083.13	4	10766	6860.06	10506.5	7136.97	4	8863.5	6986.63	11504	6559.29
rpoB-atpA_1260	-	aattgtatctgtggctactgctgttttaccggtctgtctgtcaccaataa	10935	50	42	yes	4	3197.5	7263.95	6607	7599.35	4	2187	5883.03	5816	6983.36	4	2876	7298.15	5534	7248.91	4	34254.5	26690.5	31893	18989.8	4	42299	26952.8	23391	15889.3	4	36553.5	28813.2	29129	16608.6
rpoB-atpA_1290	-	ggtctgtctgtcaccaataattaattctcgctggccgcgtcctataggga	10965	50	50	yes	4	2070.5	4703.68	5441	6258.22	4	1601	4306.69	5020	6027.59	4	1707	4331.69	4013	5256.57	4	14900	11609.8	20456.5	12180.2	4	15371.5	9794.68	16282	11060.2	4	15174	11960.9	21183.5	12078.3
rpoB-atpA_1320	-	ctggccgcgtcctatagggatcatggaatcaatagcaataagtcctgttt	10995	50	46	yes	4	1255.5	2852.19	2400	2760.47	4	439	1180.91	1487.5	1786.06	4	734.5	1863.87	1629	2133.8	4	9537.5	7431.45	13652	8128.69	4	10666.5	6796.66	11301	7676.66	4	8536	6728.48	13174.5	7511.76
rpoB-atpA_1350	-	aatagcaataagtcctgtttgaagaggctcatatacagaacgtctcgaaa	11025	50	38	yes	4	865.5	1966.21	1611	1852.97	4	512	1377.28	1369.5	1644.38	4	601.5	1526.37	1265	1657.01	4	10749.5	8375.82	15443.5	9195.38	4	15651.5	9973.09	15202.5	10326.9	4	11550.5	9104.66	16434.5	9370.53
rpoB-atpA_1380	-	atatacagaacgtctcgaaataatacctggggcaggagattcaattaacc	11055	50	40	yes	4	305	692.887	681	783.284	4	139	373.91	545	654.389	4	205	520.209	551	721.747	3	3336	2599.35	5437	3237.3	3	4178	2662.21	5123	3480.01	4	2859.5	2253.99	5368	3060.7
rpoB-atpA_1410	-	ggcaggagattcaattaaccgagattcagaagcggaaatcttacctcgac	11085	50	46	yes	4	687.5	1561.84	1560	1794.31	4	385	1035.65	1252	1503.29	4	638	1618.99	1357.5	1778.17	4	12261.5	9553.95	16899	10062	4	14646.5	9332.71	15759	10704.9	4	11748	9260.33	17411	9927.31
rpoB-atpA_1440	-	agcggaaatcttacctcgaccatcaatagggttagccaaggcgtttataa	11115	50	44	yes	4	502.5	1141.56	1098.5	1263.49	4	267	718.23	1006.5	1208.52	4	386	979.515	909	1190.69	4	4982	3881.89	7774	4628.8	4	6997	4458.47	7684	5219.67	4	4749	3743.39	8014	4569.38
rpoB-atpA_1470	-	gttagccaaggcgtttataacacgccccaaataagcctcactcaccggta	11145	50	50	yes	4	1969	4473.1	5563.5	6399.12	4	1444.5	3885.71	4518.5	5425.43	4	1866	4735.17	4657	6100.14	4	20464.5	15945.6	26304	15662	4	29614	18870	22147.5	15044.6	4	23832.5	18785.9	26380.5	15041.5
rpoB-atpA_1500	-	ataagcctcactcaccggtatctgagcaatttttcccgtagctttgactg	11175	50	46	yes	4	3203	7276.45	6762	7777.63	4	2453.5	6599.92	6520.5	7829.26	4	2684.5	6812.2	5592.5	7325.54	4	28232	21997.9	26676.5	15883.7	4	32807	20904.5	24370	16554.3	4	27514.5	21688.2	28975.5	16521.1
rpoB-atpA_1530	-	ttttcccgtagctttgactgaacttccttcttggatcatcaaaccgtcac	11205	50	44	yes	4	3175	7212.84	6305	7251.99	4	2022.5	5440.53	5721	6869.29	4	3055.5	7753.65	6145.5	8049.9	4	39784.5	30999.4	31247.5	18605.4	4	45907.5	29252.1	25337.5	17211.5	4	39442.5	31090.5	33115.5	18881.6
rpoB-atpA_1560	-	ttggatcatcaaaccgtcacccattaatacaacaccaacattattggatt	11235	50	36	yes	4	5939.5	13493.1	12090	13905.9	4	6307	16965.8	14890.5	17879.2	4	5977	15167.3	12252	16048.7	4	32517.5	25337.1	30487.5	18152.9	4	37605.5	23962.1	25649.5	17423.5	4	33892.5	26715.7	32568.5	18569.7
rpoB-atpA_1590	-	aacaccaacattattggattctaaattaagggcaatacctatagtaccct	11265	50	34	yes	4	861.5	1957.12	1692.5	1946.71	4	514.5	1384.01	1571.5	1886.92	4	738	1872.75	1556.5	2038.84	4	6846	5334.28	10522	6265.02	4	10415	6636.41	9988	6784.76	4	7322.5	5771.94	10843.5	6182.69
rpoB-atpA_1620	-	ggcaatacctatagtaccctcctcaaattctactaattcacctgccatta	11295	50	40	yes	4	4046	9191.54	8836	10163.1	4	3063.5	8240.82	8497	10202.5	4	4384	11124.9	9289.5	12168.2	4	35206	27431.9	32648.5	19439.6	4	45281.5	28853.2	22283	15136.6	4	35405	27907.9	31626.5	18032.6
rpoB-atpA_1650	-	tactaattcacctgccattacttcatcaagaccataaatacgagcgatgc	11325	50	40	yes	4	1838.5	4176.63	3860	4439.76	4	1103.5	2968.42	3567	4282.95	4	1693	4296.16	3490.5	4572.16	4	11230.5	8750.61	14437	8596.09	4	14003	8922.67	14086.5	9568.83	4	11043.5	8705.01	15601	8895.29
rpoB-atpA_1680	-	accataaatacgagcgatgccatcgcccacttgaagtacggtaccggtat	11355	50	50	yes	3	985	2237.68	2563	2947.95	4	704.5	1895.11	2051	2462.67	4	559.5	1419.79	1412	1849.56	4	12737.5	9924.84	19235.5	11453.2	4	15231.5	9705.47	17733	12045.9	4	13987	11025.2	20251.5	11546.9
rpoB-atpA_1710	-	ttgaagtacggtaccggtatttacaatcgttacttctctattatattgct	11385	50	34	yes	4	1481.5	3365.61	2784	3202.15	4	1031	2773.39	3124.5	3751.63	4	2017.5	5119.62	3498.5	4582.64	4	18209.5	14188.5	19174.5	11416.9	4	30103	19181.5	21070	14312.7	4	17830	14054.5	20370.5	11614.7
rpoB-atpA_1740	-	tacttctctattatattgctcaatacgttcacggataatattactaattt	11415	50	26	yes	4	2005.5	4556.01	3516	4044.09	4	1383.5	3721.62	3776.5	4534.5	4	2111	5356.88	3729.5	4885.22	4	15174.5	11823.7	17028	10138.8	4	20101	12808.3	16222.5	11019.8	4	16485.5	12994.7	17883.5	10196.7
rpoB-atpA_1770	-	acggataatattactaatttcgtcggctctaatggttaccatgagtattg	11445	50	36	yes	4	1170.5	2659.1	2294.5	2639.13	4	696	1872.24	2208	2651.18	4	1023.5	2597.24	1951.5	2556.24	4	16241.5	12655.1	18591.5	11069.8	4	17519	11163.1	15118.5	10269.9	4	15878.5	12516.2	19301.5	11005.2
rpoB-atpA_1800	-	aatggttaccatgagtattgtcctgattcttttgttggaagaaaaaaaaa	11475	50	30	no	4	1435.5		2787.5		4	940.5		2799		4	1452		2811.5		4	6227		9218		4	7284.5		7417		4	5904.5		9252.5
rpoB-atpA_1830	-	tttgttggaagaaaaaaaaataatgcctataataatcgtaaggaaataat	11505	50	22	no	4	1183		2044.5		4	839		1922		4	380		705.5		4	538.5		831.5		4	604		615		4	392		812
rpoB-atpA_1860	-	aataatcgtaaggaaataattaatcagttatttctttcatcgtaccaaac	11535	50	26	yes	4	2430.5	5521.51	4311	4958.5	4	1575.5	4238.1	4527.5	5436.24	4	2727.5	6921.31	4946	6478.7	4	24161	18825.8	24191.5	14404.1	4	32140	20479.5	23299	15826.8	4	23023	18147.8	26342.5	15019.8
rpoB-atpA_1890	-	tttctttcatcgtaccaaacatcccaatatttgcattaatagtacgtaaa	11565	50	30	yes	4	4737	10761.3	8596.5	9887.66	4	3924	10555.6	10971.5	13173.6	4	6541	16598.5	10674.5	13982.4	4	22192.5	17292	22793	13571.4	4	34132	21748.8	20761	14102.8	4	27321.5	21536.1	25945	14793.2
rpoB-atpA_1920	-	ttgcattaatagtacgtaaatgtaactcattactcaaacaactatttagg	11595	50	28	yes	4	2988.5	6789.15	5120	5889.01	4	2264	6090.16	6111	7337.57	4	3473.5	8814.37	6189	8106.88	4	9239.5	7199.26	13538	8060.81	4	13076.5	8332.31	13275	9017.58	4	9805.5	7729.16	13838.5	7890.36
rpoB-atpA_1950	-	tactcaaacaactatttagggttcctatagctccttgtaaagcttgttgg	11625	50	38	yes	4	2597	5899.76	4820.5	5544.52	3	1881	5059.89	5421	6509.07	4	2826	7171.27	4836.5	6335.26	4	12728.5	9917.83	17383.5	10350.5	4	18957	12079.3	16277	11056.8	4	12521	9869.65	18133.5	10339.3
rpoB-atpA_1980	-	ctccttgtaaagcttgttggaaaacccgttcgcggacttgattaattgtt	11655	50	42	yes	4	2622	5956.55	4833	5558.9	4	1715.5	4614.7	4672.5	5610.34	4	2624	6658.67	4880	6392.24	4	15683	12219.9	23090.5	13748.6	4	18006.5	11473.7	18696.5	12700.4	4	15488.5	12208.8	23683	13503.4
rpoB-atpA_2010	-	cgcggacttgattaattgttctttgttgctcaaaaagaatggtttcattt	11685	50	34	yes	4	3273.5	7436.61	5414.5	6227.74	4	1995	5366.55	5553.5	6668.17	4	3145.5	7982.03	5121.5	6708.58	4	7345	5723.1	9556	5689.84	4	9018	5746.24	8435	5729.82	4	6581.5	5187.85	9270.5	5285.8
rpoB-atpA_2040	-	caaaaagaatggtttcatttttgtaattttctaattgtttcaaagtttta	11715	50	20	yes	4	3045.5	6918.65	4450.5	5118.95	4	1923	5172.87	5036.5	6047.4	4	2961	7513.85	4743	6212.79	4	3828.5	2983.1	5026.5	2992.88	4	7403.5	4717.49	6389	4339.99	4	3725	2936.22	5324.5	3035.89
rpoB-atpA_2070	-	ctaattgtttcaaagttttataagttgaattaatcaaattcaatttttct	11745	50	18	yes	4	2170.5	4930.86	3258.5	3747.92	4	1276	3432.44	3413.5	4098.64	4	1780.5	4518.2	2977.5	3900.19	4	2108.5	1642.91	2965.5	1765.72	4	3697.5	2356.04	3252	2209.05	4	1742.5	1373.52	2824.5	1610.46
rpoB-atpA_2100	-	taatcaaattcaatttttctcgttcgatttcagagtatccattcacgcga	11775	50	34	yes	3	3763	8548.63	6934	7975.46	4	2731	7346.39	7089	8511.87	4	4420.5	11217.5	7530.5	9864.1	4	21796.5	16983.5	28593	17024.9	4	28864	18392.1	22843.5	15517.4	4	22438	17686.7	29010	16540.8
rpoB-atpA_2130	-	cagagtatccattcacgcgaaacttatccgcttccgtttctacgttacgc	11805	50	48	yes	4	9234.5	20978.6	18170.5	20899.6	4	7252	19507.9	18296.5	21968.9	4	8710	22102.5	17927.5	23483	4	38236	29792.8	36754	21884.1	4	42980	27386.7	28405	19295.3	4	36562.5	28820.3	37139	21175.7
rpoB-atpA_2160	-	cttccgtttctacgttacgcaagcgcgcccgggcattttctaattgttga	11835	50	50	yes	4	1224	2780.63	2920.5	3359.15	4	941	2531.29	2945.5	3536.7	4	1060.5	2691.13	2331	3053.34	4	5905	4601.07	10582	6300.74	4	8952	5704.19	10612.5	7208.97	4	6042.5	4762.99	11609.5	6619.44
rpoB-atpA_2190	-	gggcattttctaattgttgaatagctccttcacgcagttcttctgaattt	11865	50	38	yes	4	4696	10668.2	8166.5	9393.08	4	3631.5	9768.74	8925	10716.4	4	5973.5	15158.4	9698.5	12703.9	4	44352	34558.3	32725	19485.1	4	52324	33340.7	25486	17312.4	4	42578	33562	32530.5	18548.1
rpoB-atpA_2220	-	cacgcagttcttctgaatttcgaatagtatttaatatcctctgctttcgg	11895	50	38	yes	4	5433.5	12343.6	8392	9652.45	4	3669.5	9870.96	9102	10928.9	4	5647	14329.8	9300.5	12182.6	4	28234.5	21999.8	28200	16790.9	4	31342	19971	23339.5	15854.3	4	27975	22051.2	28006	15968.3
rpoB-atpA_2250	-	ttaatatcctctgctttcggttatctaataaatcatttaacactcccttt	11925	50	30	yes	4	6076	13803.2	9581	11020	4	5346.5	14382.1	11374	13656.9	4	6773.5	17188.5	11729	15363.7	4	37575.5	29278.2	30968.5	18439.3	4	44333.5	28249.2	24774	16828.7	4	37510.5	29567.6	32718.5	18655.2
atpF-ex1-ex2	-	ctaataaatcatttaacactccctttccaa	11938	30	30	yes	4	2318.5	5267.08	4513.5	5191.41	4	1802.5	4848.73	5328.5	6398.01	4	3636.5	9228	6354.5	8323.67	4	29620	23079.4	26798	15956.1	4	43800.5	27909.6	25168.5	17096.7	4	30445.5	23998.6	32631	18605.4
atpF-in-ex2	-	ctaataaatcatttaatgaaagtagattat	11939	30	17	no	4	0		0		4	0		102		4	0		0		4	0		0		4	0		0		4	0		0
atpF-intron_0	-	atgaaagtagattatctttccattcattaaaaaaaaagttctatgatccc	11964	50	26	no	4	857.5		1572.5		4	690.5		1688		4	866		1635		3	1516		1999		4	2588		2088.5		4	1588		1848.5
atpF-intron_70	-	ctttcgattcatttggctctcatgctcacttattccaatcaattatttat	12034	50	32	no	4	2223.5		4876.5		4	2153.5		5120.5		4	2568		5479		4	8196.5		9452.5		4	8965		10298		3	6851		11130
atpF-intron_140	-	tttcatgcaatgagcctaccctctcccgagtttttttattcaattcatat	12104	50	36	no	4	6921.5		15582		4	7350		17361		4	7527		17758		4	29534.5		25452.5		4	33749.5		23108.5		4	29039.5		25686
atpF-intron_210	-	aaaagatcaccaatccaagataaaaatattcggaggattcttctgaccaa	12174	50	34	no	4	497.5		975.5		4	356		1027		4	461		910.5		4	8686.5		9877		4	8574		8059		4	6833.5		8835
atpF-intron_280	-	gcaaagttgtttctttttttcttgaaatccaaagaattcttattatttta	12244	50	22	no	4	1346		2333		4	1028.5		2587		4	1338		2506		4	5894		6926.5		4	8917.5		8151		4	5296.5		7929.5
atpF-intron_350	-	cattataaaaaaagactcaaaaaattttatcgacatgagtgttttatatc	12314	50	22	no	4	215.5		397.5		4	204		513		4	178		368.5		4	1328.5		1617		4	1624.5		1543.5		4	1170		1612.5
atpF-intron_420	-	ttttgaaaattttattcatttttttatttagtctacatttagactatata	12384	50	14	no	4	398		691		4	333.5		932.5		4	486.5		866.5		4	644		744		4	1309		1080.5		4	780.5		886
atpF-intron_490	-	tgcatctgaacttcaaacggtttagctttaaccatgttaattaattgtcc	12454	50	34	no	4	1010.5		1771.5		4	622		1672.5		4	845.5		1718		4	18907		16499.5		4	16957.5		17695.5		4	11354.5		19653
atpF-intron_560	-	atcaaagtaaagcggacttaccaaagaataacgaaaggctatggttctca	12524	50	38	no	4	582		1088.5		4	282.5		844.5		4	361		772.5		3	7293		7306		4	5265		6386		4	5150.5		7286.5
atpF-intron_665	-	atagtgccactgggtgaatccagcctattcttgaaatgaacaactcacac	12629	50	44	no	4	859.5		1872.5		3	594		1735		4	783.5		1806.5		4	15054		16812.5		4	15379		16978		4	11487		18570.5
atpF-ex1-in	-	atgaacaactcacacacactccctttccaa	12653	30	43	no	4	2073		5973		4	1259		4782.5		4	1628.5		4979		4	17851.5		18564		4	20359		17246.5		4	18648.5		18948
rpoB-atpA_2280	-	aatcatttaacactccctttccaaaaaagatcaatacaccgaaaactaca	12670	50	32	yes	4	5123	11638.2	8511	9789.32	4	4134	11120.5	11153.5	13392.2	4	6561.5	16650.5	10999	14407.4	4	35722.5	27834.4	30054	17894.8	4	46492	29624.6	23721.5	16113.8	4	34459.5	27162.6	32674	18629.9
rpoB-atpA_2310	-	tcaatacaccgaaaactacacttagatttattagatttgttgctaaaata	12700	50	26	yes	4	3018	6856.17	5286.5	6080.51	4	2040.5	5488.95	5991	7193.48	4	3287	8341.1	5758	7542.32	4	8589	6692.4	9852	5866.09	4	11254	7171.02	10120	6874.42	4	7563.5	5961.91	10283.5	5863.39
rpoB-atpA_2340	-	ttagatttgttgctaaaatatcggtattaaatccgaaactcccggcggat	12730	50	38	yes	4	1525	3464.43	3336.5	3837.63	4	734.5	1975.81	2133	2561.12	4	934	2370.12	2000.5	2620.43	4	3835.5	2988.55	7337	4368.6	4	5069	3229.95	7210.5	4898.03	4	4145.5	3267.68	8545.5	4872.42
rpoB-atpA_2370	-	atccgaaactcccggcggatggccagtgacccaagtaaacgaaagaatcg	12760	50	54	yes	4	974.5	2213.83	2231	2566.09	3	366	984.54	1400	1681	4	517.5	1313.21	1214	1590.2	4	4442.5	3461.52	8246.5	4910.14	4	4743	3022.23	6610.5	4490.45	3	5009	3948.33	11818	6738.32
rpoB-atpA_2400	-	ccaagtaaacgaaagaatcggttaaatttttcatataatctcctcttcta	12790	50	30	yes	4	3719.5	8449.81	5902.5	6789.03	4	2218	5966.42	5797.5	6961.14	4	3573.5	9068.13	5940	7780.72	4	24431	19036.2	22846.5	13603.3	4	40968.5	26105	18990.5	12900.1	4	25618	20193.3	25458.5	14515.8
rpoB-atpA_2430	-	tcatataatctcctcttctagctaaactataaaaaaggaactctgtcctt	12820	50	32	no	4	3801.5		6413.5		4	2970		7978		4	4545.5		7676		4	16006.5		21434		4	22158.5		18801.5		4	16222.5		21322.5
rpoB-atpA_2460	-	aaaaaaggaactctgtccttttttttttattctttttattgaaaataaaa	12850	50	18	no	4	873.5		1633		4	599.5		1882		4	940.5		1903.5		4	1015.5		1991		4	3166		3112		4	1350		2205.5
rpoB-atpA_2490	-	tctttttattgaaaataaaaagaaatttgaatttaataatttaatttacc	12880	50	12	no	4	0		0		4	0		152.5		4	0		0		4	0		0		4	0		0		4	0		0
rpoB-atpA_2520	-	atttaataatttaatttacctatttggatatttgtaaacagaatcaaaaa	12910	50	16	no	4	1332		2350		4	659.5		2144		4	1035		2019		4	2606.5		4277.5		4	4150.5		4615		4	2791.5		4182
rpoB-atpA_2550	-	tttgtaaacagaatcaaaaacctattctatttacaaacgtattttccaaa	12940	50	24	no	4	1620		2914.5		4	1126.5		3590		4	1777.5		3476.5		4	6521.5		10564		4	14645		12303		4	8008		11331
rpoB-atpA_2580	-	ttacaaacgtattttccaaaatttttaattttcaataataataatgagac	12970	50	18	no	4	1624.5		2960.5		4	1120		3458		4	1764.5		3267.5		4	1170.5		1680		4	2332		2269		4	1261		1836
rpoB-atpA_2610	-	ttcaataataataatgagacttattagaattaagctagaatttgagacca	13000	50	24	no	4	1387.5		2990.5		4	803		2619		4	1101.5		2409.5		4	4840		6933		4	5309.5		5460		4	3854		6578
rpoB-atpA_2640	-	taagctagaatttgagaccaagttttatgtcaagttcaaaaaacctaaac	13030	50	30	no	4	4180.5		8242.5		4	3425.5		9280		4	3977.5		8304.5		4	13105		20067.5		4	18596		17269		4	13910		19902.5
rpoB-atpA_2670	-	caagttcaaaaaacctaaacctacttttttcgcaacactccttaaaaaaa	13060	50	30	no	4	7422.5		14886		4	5860		16074		4	8659.5		17487.5		4	52858		37892.5		4	61033.5		23081.5		4	54019		35729
rpoB-atpA_2700	-	cgcaacactccttaaaaaaaagtttctattaaactaaaagaataagggga	13090	50	30	no	3	1857		3835		4	1022.5		3384		4	933		2198.5		4	530.5		1058		4	1000		1218		4	605		1153.5
rpoB-atpA_2730	-	aaactaaaagaataaggggaaggaagaaagcgaatcgatgtgctaattcc	13120	50	38	no	4	1333		3321		4	828.5		2341		4	1260		3013.5		4	8696		15462.5		4	13583.5		12796.5		4	9613.5		13675.5
rpoB-atpA_2760	-	cgaatcgatgtgctaattccccatcctcaaattagtccttcccaaggatt	13150	50	44	no	4	16069		31788		4	17018		36439		4	18900		36850.5		4	43707.5		39329		4	49049		26452		4	41797		35564.5
rpoB-atpA_2790	-	attagtccttcccaaggattgttgtctcaatgaataattgtaggagttaa	13180	50	34	no	4	6779.5		14566		4	6218		15239		4	5875		12228.5		4	5996.5		11305.5		4	7500		8647.5		3	6367		11364
rpoB-atpA_2820	-	tgaataattgtaggagttaaatcttgatagaattaaaaaaactacaaaaa	13210	50	20	no	4	1555		3433		4	1311		3353		4	916.5		2217.5		4	1231		2415		4	2542		2723		4	1112		2597
rpoB-atpA_2850	-	aattaaaaaaactacaaaaaaaatccagaattttgtgatttctgggctta	13240	50	24	no	3	1634		3638		4	1154		2931.5		4	1199		2725		4	5084		8121.5		4	6545.5		6096		4	5215		7913.5
rpoB-atpA_2880	-	ttttgtgatttctgggcttaaacaaaaggattcgcaaataaaagcgctaa	13270	50	34	yes	4	4121.5	9363.06	9080	10443.8	4	2515.5	6766.7	6682	8023.17	4	2028	5146.26	5058	6625.4	4	3352.5	2612.21	5600.5	3334.65	4	3896.5	2482.84	4697.5	3190.97	4	3101	2444.36	5310.5	3027.91
rpoB-atpA_2910	-	ttcgcaaataaaagcgctaatgctacaaccaggccataaattgttaaagc	13300	50	38	yes	4	5748.5	13059.2	12991.5	14942.8	4	5672	15257.7	13422.5	16116.6	4	5606.5	14227.1	12520	16399.8	4	21210	16526.5	28029	16689.1	4	22601	14401.3	22565.5	15328.5	4	21808	17190.1	29488	16813.3
rpoB-atpA_2940	-	aggccataaattgttaaagcttccataaaagccaaactaagcaataaagt	13330	50	32	yes	4	6143	13955.4	13786	15856.6	4	5845.5	15724.4	15508	18620.7	4	6548.5	16617.5	14012	18354.1	4	10041	7823.77	15181.5	9039.38	4	13391.5	8533.03	12918.5	8775.42	4	8940.5	7047.33	14909	8500.73
rpoB-atpA_2970	-	gccaaactaagcaataaagtacctcgtatttttccttctgcctcaggttg	13360	50	42	yes	4	15834.5	35972.2	27624	31773	4	15748	42362.1	31380	37678.4	4	19647	49856.3	30598	40079.9	4	41172.5	32080.9	35187	20951.1	4	52895	33704.5	26229.5	17817.5	4	39377	31038.8	35014	19964.1
rpoB-atpA_3000	-	tttccttctgcctcaggttgtctcgcgataccttcgacagcttgacccgc	13390	50	56	yes	4	12981.5	29490.9	26610	30606.7	4	10959.5	29481.1	23899.5	28696.5	4	11110	28192.8	23293	30511.2	4	37114	28918.6	41449.5	24679.9	4	38252.5	24374.4	32874	22331	4	35527	28004.1	43957	25063.2
rpoB-atpA_3030	-	ccttcgacagcttgacccgcagctgtaccttgaccgactccaggtccaat	13420	50	58	yes	4	6890	15652.4	16747	19262.3	4	6259	16836.7	15581.5	18708.9	4	6200	15733.1	13990.5	18326	4	31619	24637	36376.5	21659.3	4	36389	23187	31702.5	21535.2	4	30226.5	23826	39073.5	22278.7
rpoB-atpA_3060	-	tgaccgactccaggtccaatagaagcaagcccaacagccaacccagcagc	13450	50	58	yes	4	4739.5	10767	11960	13756.4	4	3417.5	9193.08	9601	11528.1	4	3396.5	8618.97	9746	12766.1	4	39278	30604.7	35935	21396.4	4	42275	26937.5	30512	20726.5	4	38065	30004.6	38972.5	22221.1
rpoB-atpA_3090	-	ccaacagccaacccagcagcaataaccgaagcagcagaaaccagtggatt	13480	50	52	yes	3	3008	6833.45	7025	8080.13	4	2970	7989.3	7733	9285.13	4	1375	3489.21	3477	4554.47	4	6019	4689.9	11372	6771.13	4	6673.5	4252.34	9882	6712.75	4	6175.5	4867.82	13299.5	7583.03
rpoB-atpA_3120	-	gcagcagaaaccagtggattcatgataagttcctcacaccaaaataaaga	13510	50	40	no	4	8672		17673		4	7680.5		18233.5		4	9272		17973		4	22606		34231.5		4	28424		27441.5		4	21173.5		38417
rpoB-atpA_3150	-	tcctcacaccaaaataaagaaatagttaatgatacaatcatccaatgact	13540	50	30	no	4	8484.5		13951.5		4	8471		16596.5		4	8560		13595.5		4	6640		10499		4	10202.5		10063		4	6594		10537
rpoB-atpA_3180	-	gatacaatcatccaatgacttaggacgtaattctaattaagtaatcgcta	13570	50	32	no	4	1733		2946		4	1303.5		3208		4	1426		2591.5		4	4333		6825		4	6058		6504		4	4352		6524
rpoB-atpA_3210	-	ttctaattaagtaatcgctaagattaatccagccaaaaaaaccaaaaact	13600	50	28	no	4	1860.5		3702		4	1296.5		3621.5		4	2110		4007		4	14255		17216.5		4	20273		16431		4	14960.5		18175.5
rpoB-atpA_3240	-	agccaaaaaaaccaaaaactttaattgaaatatgaaataatataataaaa	13630	50	16	no	4	922.5		1831.5		4	926.5		2865		4	1106.5		2019		4	601.5		782.5		4	1019		864		4	525.5		797.5
rpoB-atpA_3270	-	tatgaaataatataataaaattattgaatcataagaattactttgatagt	13660	50	14	no	4	320.5		531.5		4	173.5		510.5		4	132.5		291		4	119.5		198.5		4	225.5		256		4	103.5		203
rpoB-atpA_3300	-	ataagaattactttgatagtagttcctatccgcgggatttttaaaaatcc	13690	50	32	no	4	312.5		772.5		4	245		785		4	303.5		699.5		4	3693		5651.5		4	4445.5		4928		4	3348.5		5409
rpoB-atpA_3330	-	cgcgggatttttaaaaatccataatatatatacgacttttttatgccatt	13720	50	28	no	4	1659		3033.5		4	1194.5		3203		4	2045		3367.5		4	5544		7607		4	10414.5		8331.5		4	6393		8295
rpoB-atpA_3360	-	tacgacttttttatgccattttttttatgaaccattctttgaattcttcg	13750	50	28	no	4	4290		6790		4	3557		8467.5		4	5481		8199.5		4	16805		17740.5		4	25385		16759.5		4	17493		18081.5
rpoB-atpA_3390	-	accattctttgaattcttcgttctttttttatcattttttcagccaattc	13780	50	28	no	4	2987		5114.5		4	2638.5		6172.5		4	3538.5		6104		4	20251		21951.5		4	30006.5		20649		4	21338.5		21745.5
rpoB-atpA_3420	-	atcattttttcagccaattcacagataaaaaggaagaacttctaatcgaa	13810	50	30	no	4	1778.5		3191.5		4	1981		4832.5		4	1506		2804		4	4268.5		5861.5		4	5031.5		5060.5		4	4015.5		6134
rpoB-atpA_3450	-	aggaagaacttctaatcgaatccctatctaaatctaaatagaaattcaca	13840	50	30	no	4	1874.5		3507.5		4	1193		3372.5		4	1955.5		3607.5		4	8763.5		13017		4	14830		12630.5		4	9637.5		13144.5
rpoB-atpA_3480	-	aatctaaatagaaattcacaaaaatagtagagcagattcagattatatag	13870	50	24	no	4	753.5		1412		4	345.5		1089		4	465		997		4	1677.5		2844.5		4	2400.5		2640.5		4	1617.5		3019
rpoB-atpA_3510	-	agcagattcagattatatagatctttaactcatatatacctaggcaatat	13900	50	28	no	4	1903.5		3458.5		4	1425.5		3713.5		4	2002		3648.5		4	13686		17894		4	17385.5		16847.5		4	12405		17963.5
rpoB-atpA_3540	-	catatatacctaggcaatatcaaatatcacatatacaagtgtttcttaca	13930	50	28	no	4	1458.5		2510.5		4	1084		2796.5		4	1548.5		2672.5		4	5537.5		10524.5		4	11475		10611.5		4	6645.5		10876
rpoB-atpA_3570	-	atatacaagtgtttcttacataatgtaaaccaactattctataattaatt	13960	50	20	no	4	1530.5		2714		4	1059		2677.5		4	1568		2569		4	13957.5		20937.5		4	20387		19059.5		4	14523.5		22310.5
rpoB-atpA_3600	-	caactattctataattaattgggctaacctaaaaaagaatattaaaaaaa	13990	50	20	no	4	732		1289.5		4	286.5		814		4	250		523.5		4	794		1595.5		4	588		593		4	993.5		1666
rpoB-atpA_3630	-	aaaaaagaatattaaaaaaaaaaccattaatgatgaccttccatagactc	14020	50	24	no	4	2314.5		3950.5		4	2161.5		4559		4	2911.5		4466		4	17775.5		19366.5		4	23670		18180.5		4	18481.5		20461.5
rpoB-atpA_3660	-	tgatgaccttccatagactcacctatataagccgcagctaaagtggcaaa	14050	50	44	yes	4	1396.5	3172.51	3093	3557.56	4	865	2326.85	2584	3102.65	4	1049	2661.95	2314	3031.08	4	9002.5	7014.59	13145	7826.81	4	10933	6966.48	11366	7720.82	4	8700.5	6858.15	12881.5	7344.7
rpoB-atpA_3690	-	gccgcagctaaagtggcaaaaatgagagcttgaatcccgcttgtaaataa	14080	50	44	yes	4	742	1685.65	2046	2353.3	4	384.5	1034.31	1170	1404.84	4	535	1357.62	1288	1687.13	4	9226	7188.74	13583.5	8087.9	4	11111	7079.9	10959.5	7444.69	4	8931.5	7040.23	12886.5	7347.55
rpoB-atpA_3720	-	tgaatcccgcttgtaaataatccaaggaacataacaggtataggaaccac	14110	50	40	yes	4	965.5	2193.38	1845.5	2122.69	4	513.5	1381.32	1441.5	1730.83	4	602.5	1528.91	1275	1670.1	4	7182.5	5596.48	10707.5	6375.47	4	8265	5266.43	9261	6290.91	4	7375	5813.33	11851	6757.14
rpoB-atpA_3750	-	ataacaggtataggaaccactaaaggtactaaagaaacaagaacaacaac	14140	50	34	yes	4	1025	2328.55	1979	2276.24	4	708.5	1905.87	1978.5	2375.61	4	722	1832.15	1508.5	1975.96	4	4555	3549.18	6161.5	3668.69	4	5423.5	3455.84	5867	3985.4	4	4080	3216.05	6814.5	3885.45
rpoB-atpA_3780	-	aaagaaacaagaacaacaacgactaattcatcggctaatatatttccgaa	14170	50	32	yes	4	1127	2560.27	2229	2563.79	4	754	2028.26	2291.5	2751.44	4	1075	2727.92	2109.5	2763.2	3	8649	6739.15	10337	6154.87	4	11804.5	7521.79	11599	7879.09	4	8336	6570.83	11725	6685.29
rpoB-atpA_3810	-	tcggctaatatatttccgaaaagtcgaaaactaagtgataggggttttgt	14200	50	36	yes	4	386	876.899	740.5	851.721	4	233	626.77	663.5	796.674	4	267	677.54	484.5	634.64	4	971.5	756.976	1378	820.49	3	940	598.965	1026	696.952	4	937.5	738.982	1495.5	852.696
rpoB-atpA_3840	-	ctaagtgataggggttttgtaaaatcttctaagatgttaatgggtaaaag	14230	50	32	yes	4	621.5	1411.9	1142	1313.52	4	262.5	706.125	837	1005	4	253.5	643.283	511.5	670.007	4	722.5	562.959	1006.5	599.291	4	670.5	427.241	855	580.794	4	632.5	498.567	1081	616.358
rpoB-atpA_3870	-	aagatgttaatgggtaaaagaattggggttggttgaatgtatttactgaa	14260	50	32	yes	4	768.5	1745.85	1397	1606.82	4	422.5	1136.53	1089.5	1308.18	4	320.5	813.302	584.5	765.628	4	1831	1426.68	2388	1421.87	4	1563	995.939	1970.5	1338.54	4	1614.5	1272.63	2616	1491.58
rpoB-atpA_3900	-	ggttgaatgtatttactgaaataccctaatccttttttgctaagccccgc	14290	50	40	yes	4	3002	6819.82	6322	7271.54	4	2209	5942.21	5623.5	6752.22	4	2654	6734.8	5009	6561.22	4	23111.5	18008.1	26208.5	15605.1	4	32901.5	20964.7	22175.5	15063.6	4	23958	18884.8	27345	15591.4
rpoB-atpA_3930	-	ccttttttgctaagccccgcataaaaataggctactgatgtgagtaaagc	14320	50	42	yes	4	1002.5	2277.44	1986	2284.29	4	564.5	1518.51	1601	1922.34	4	646	1639.29	1287	1685.82	4	5739.5	4472.12	8493	5056.91	4	5757	3668.34	5738.5	3898.11	4	5661.5	4462.66	8833.5	5036.63
rpoB-atpA_3960	-	gctactgatgtgagtaaagctaaagcaaccgtcgtatttatatcattcgt	14350	50	38	yes	4	1078	2448.96	1880.5	2162.94	4	760	2044.4	1746.5	2097.05	4	922	2339.67	1663	2178.34	4	9275	7226.92	13200.5	7859.85	4	11765	7496.62	12604	8561.78	4	9946.5	7840.31	14365	8190.55
rpoB-atpA_3990	-	gtcgtatttatatcattcgttggtgctgctaactccccttgaggtaactg	14380	50	44	yes	4	3401.5	7727.39	7724	8884.12	4	2974.5	8001.41	7216.5	8664.96	4	2913.5	7393.31	6497	8510.33	4	17910	13955.2	23333.5	13893.3	4	21617.5	13774.6	20277	13774	4	18479.5	14566.4	24072.5	13725.5
rpoB-atpA_4020	-	aactccccttgaggtaactggataattttccacggtaaaagggctcctga	14410	50	46	yes	4	749	1701.55	1701	1956.48	4	565.5	1521.2	1615.5	1939.75	4	662.5	1681.16	1389.5	1820.09	4	6286	4897.94	9077	5404.64	4	8331.5	5308.81	8937	6070.82	4	6498	5122.03	9935.5	5664.97
rpoB-atpA_4050	-	cacggtaaaagggctcctgaccagttagaaacaaaaataaataaaaacag	14440	50	36	yes	4	698	1585.69	1468	1688.49	4	420.5	1131.15	1292	1551.32	4	566.5	1437.55	1222.5	1601.34	4	7468.5	5819.33	10191	6067.93	4	8750	5575.48	9195	6246.08	4	7046.5	5554.39	9909	5649.86
rpoB-atpA_4080	-	acaaaaataaataaaaacagggttccaataaagggaacccatggaccata	14470	50	34	yes	4	153	347.579	433	498.035	4	0	0	260	312.186	4	0	0	210.5	275.731	4	2136	1664.33	4289	2553.76	4	3017	1922.42	4308	2926.38	4	2461	1939.88	4637.5	2644.18
rpoB-atpA_4110	-	aagggaacccatggaccatattcttctccaatctgggttttactcacgtc	14500	50	46	yes	4	2879.5	6541.53	5990.5	6890.25	4	2115	5689.35	5481.5	6581.72	4	2868	7277.85	5337	6990.86	4	23752.5	18507.5	25632.5	15262.1	4	28874.5	18398.7	22710	15426.7	4	22421.5	17673.7	26801	15281.2
rpoB-atpA_4140	-	atctgggttttactcacgtctcgaatgaattcaaggacaaattcaaagaa	14530	50	36	yes	3	1355	3078.23	2472	2843.29	4	797.5	2145.28	2122	2547.92	4	1113.5	2825.62	2041	2673.48	4	7944	6189.83	11199.5	6668.42	4	9641	6143.22	9378	6370.39	4	7830.5	6172.37	12034.5	6861.76
rpoB-atpA_4170	-	tcaaggacaaattcaaagaaattttggccgtcagttggaattgtttgtgg	14560	50	38	yes	4	373	847.367	755.5	868.973	4	215.5	579.695	615	738.439	4	200	507.521	400.5	524.609	4	1695	1320.71	2780.5	1655.57	4	2080	1325.37	2428	1649.32	4	1642	1294.3	2908	1658.07
rpoB-atpA_4200	-	tcagttggaattgtttgtggattgcgaatcgctagaactgcggaacctaa	14590	50	44	yes	4	525.5	1193.81	1058	1216.91	4	263.5	708.815	795	954.568	4	358	908.462	702	919.54	4	8241	6421.24	12261.5	7300.75	4	8823	5621.99	9550	6487.23	4	8259.5	6510.53	11975	6827.84
rpoB-atpA_4230	-	gctagaactgcggaacctaataagatagcaattacaacccaagaagtaat	14620	50	38	yes	4	1026	2330.83	2003	2303.84	4	678	1823.82	1817	2181.7	4	777.5	1972.99	1520.5	1991.68	4	6676.5	5202.21	9074	5402.85	4	9741.5	6207.26	10452	7099.95	4	6435	5072.37	10149.5	5786.98
rpoB-atpA_4260	-	attacaacccaagaagtaataagaacttgggcatggacctggaaaccccc	14650	50	46	yes	4	1492.5	3390.6	3314.5	3812.33	4	801.5	2156.04	2151	2582.74	4	772	1959.03	2037	2668.24	4	10531.5	8205.96	16915	10071.5	4	13262	8450.51	15643.5	10626.5	4	11820.5	9317.48	17196	9804.72
rpoB-atpA_4290	-	gcatggacctggaaaccccctatttgccaatagaaatgttggcctacttc	14680	50	48	yes	4	2376	5397.7	4989.5	5738.91	4	1570	4223.3	4246.5	5098.83	4	2182.5	5538.32	4199	5500.21	4	15509	12084.3	20342.5	12112.3	4	19632.5	12509.8	18565.5	12611.4	4	16327	12869.7	20831.5	11877.6
rpoB-atpA_4320	-	tagaaatgttggcctacttctacaccagatatctcatataacccttcttt	14710	50	36	yes	4	2220.5	5044.44	4611	5303.56	4	1663.5	4474.82	4280.5	5139.66	4	2630.5	6675.17	4721	6183.97	4	20445	15930.4	20429	12163.9	4	33019.5	21039.9	20226	13739.3	4	22274	17557.4	22268.5	12696.9
rpoB-atpA_4350	-	atctcatataacccttcttttattagtgtgttgatggaacatgataaaac	14740	50	30	yes	4	2012.5	4571.92	3582.5	4120.58	4	1918.5	5160.77	4333.5	5203.3	4	2043.5	5185.59	3363.5	4405.8	2	4783	3726.83	6817.5	4059.28	4	7053.5	4494.47	7785.5	5288.62	4	5928	4672.73	8935	5094.51
rpoB-atpA_4380	-	ttgatggaacatgataaaacattcatattgccctctgacagaaataagaa	14770	50	32	yes	4	1350.5	3068.01	2960	3404.58	4	1050	2824.5	3022	3628.56	4	1501.5	3810.21	2984.5	3909.35	4	10899.5	8492.7	15898.5	9466.3	4	15091.5	9616.26	12256	8325.39	4	11316.5	8920.21	16038.5	9144.74
rpoB-atpA_4410	-	ccctctgacagaaataagaactttaaattattttgattcaagaccccccc	14800	50	38	no	4	2997.5		6539.5		4	2269		5601		4	3067		6248.5		4	12765		20939.5		4	17736.5		17732.5		4	16778		19113
rpoB-atpA_4440	-	ttttgattcaagaccccccctttttttttacttatttacttaaattttat	14830	50	24	no	4	3598.5		7735.5		4	3323.5		8000.5		4	3818.5		8126		4	14088		20938.5		4	21168		18930.5		4	18212		19007
rpoB-atpA_4470	-	cttatttacttaaattttatattttagttttggatcccaactaaacaaat	14860	50	20	no	4	603		1186		4	515		1549.5		4	755		1400.5		4	3169.5		4878.5		4	5668		5642.5		4	3426		5244.5
rpoB-atpA_4500	-	tggatcccaactaaacaaatcacacaatatccccagttttttctctcttt	14890	50	36	no	4	3685		7381		4	2192		5554.5		4	3274		6294		4	21154		22762		4	26143.5		19570.5		4	21540		22238.5
rpoB-atpA_4530	-	ccccagttttttctctctttttcttttctacaattcaggagtagtaaccg	14920	50	38	no	4	2547		5394		4	2044		5629		4	3007		5347		4	10269		13009.5		4	14294		12651		4	9693.5		12624.5
rpoB-atpA_4560	-	caattcaggagtagtaaccgatttttgaaatcgaaatacagggagcccct	14950	50	42	no	4	940.5		2376		4	528.5		1617.5		4	563.5		1543		4	2995.5		5532.5		4	3450.5		4994		4	3092		5868.5
rpoB-atpA_4590	-	tcgaaatacagggagcccctccctaaaaaaaaaattgatttatttatctt	14980	50	32	no	4	2586.5		6190		4	3806.5		8621		4	3765.5		7964		3	4521		8181		3	5643		7971		4	5180.5		9044.5
rpoB-atpA_4620	-	aaaattgatttatttatcttattattaatcaagaattttgtatatagcta	15010	50	14	no	4	0		123		4	0		164.5		4	0		0		4	0		0		4	130.5		105.5		4	0		0
rpoB-atpA_4650	-	aagaattttgtatatagctagaacggccctcacaaattgcgaatactaat	15040	50	34	yes	4	413.5	939.373	1233.5	1418.77	4	308.5	829.865	1096	1315.98	4	278	705.454	889	1164.49	4	4392	3422.17	5950	3542.75	4	6139.5	3912.07	5652	3839.35	4	4647.5	3663.38	5984	3411.92
rpoB-atpA_4680	-	cacaaattgcgaatactaatttgttaagaatgaatcgaattgaagctata	15070	50	28	yes	4	0	0	0	0	4	0	0	105.5	126.675	4	0	0	0	0	4	222	172.979	240	142.901	4	262	166.946	199	135.179	4	147.5	116.267	196	111.754
rpoB-atpA_4710	-	tgaatcgaattgaagctatagcgtcatcatttgcgggaatagaaatatcc	15100	50	38	yes	4	0	0	185.5	213.361	4	0	0	200.5	240.743	4	0	0	115.5	151.292	4	991	772.17	1280.5	762.436	4	1338	852.57	1265.5	859.642	4	1107	872.59	1398.5	797.389
rpoB-atpA_4740	-	ttgcgggaatagaaatatccgcgagatcgggattacaatttgtatcgatt	15130	50	40	yes	4	0	0	119.5	137.448	4	0	0	152	182.509	4	0	0	0	0	4	1390.5	1083.45	1935.5	1152.44	4	2041	1300.52	1972	1339.56	4	1433	1129.56	1798.5	1025.46
rpoB-atpA_4770	-	gattacaatttgtatcgattaaagaaatggttggaattcccaaagtgata	15160	50	30	yes	4	0	0	143	164.478	4	0	0	229	274.964	4	0	0	129	168.975	4	644.5	502.183	913	543.619	4	867	552.45	821	557.698	4	664.5	523.791	934	532.543
rpoB-atpA_4800	-	ttggaattcccaaagtgatacattctctaagagccgtatattcttcttgc	15190	50	38	yes	4	418	949.596	959.5	1103.61	4	217	583.73	691	829.694	4	173.5	440.274	478.5	626.78	4	3712	2892.33	4911.5	2924.41	4	4723	3009.48	4731	3213.72	4	3848	3033.18	4951.5	2823.22
rpoB-atpA_4830	-	gagccgtatattcttcttgctgatcgaggatgattacaatatcaggcaat	15220	50	40	yes	4	120.5	273.747	265	304.802	4	111	298.59	362.5	435.259	4	0	0	194	254.118	4	1438	1120.46	1986	1182.51	4	2120	1350.86	1959.5	1331.07	4	1585.5	1249.77	2013.5	1148.05
rpoB-atpA_4860	-	tgattacaatatcaggcaatcccgtcatatatttaatcccgcctagatat	15250	50	36	yes	4	1230.5	2795.4	3478.5	4000.96	4	796	2141.24	2068.5	2483.68	4	697	1768.71	1898	2486.16	4	3738.5	2912.97	8213.5	4890.49	4	3812.5	2429.31	6387.5	4338.97	4	3773.5	2974.45	8129.5	4635.23
rpoB-atpA_4890	-	atttaatcccgcctagatatgtttccaagcgagataattgtctcttcaac	15280	50	38	yes	4	632.5	1436.89	1733	1993.29	4	379	1019.51	1121.5	1346.6	4	330.5	838.678	938.5	1229.33	4	1459.5	1137.22	2622.5	1561.49	4	1835.5	1169.58	2183.5	1483.23	4	1618	1275.38	3044.5	1735.9
rpoB-atpA_4920	-	gagataattgtctcttcaacacagctgcatcccttttcggaagacggttg	15310	50	46	yes	4	1116	2535.28	3098	3563.31	4	1167.5	3140.58	3267	3922.73	4	704.5	1787.74	2010.5	2633.53	4	4026.5	3137.38	5933	3532.63	4	5506.5	3508.73	5704.5	3875.01	4	4965	3913.65	6945	3959.86
rpoB-atpA_4950	-	cccttttcggaagacggttgaatccctctgtcttttgttcagttctcaag	15340	50	46	yes	4	1664	3780.21	3903	4489.22	3	962	2587.78	2491	2990.98	4	915.5	2323.18	2371.5	3106.39	4	5005	3899.81	6881.5	4097.39	4	5511	3511.59	5529.5	3756.14	4	5022.5	3958.97	7335.5	4182.51
rpoB-atpA_4980	-	tcttttgttcagttctcaagtccctaaacttatgaagtcttttttcggta	15370	50	34	yes	4	453.5	1030.24	1115	1282.47	4	346.5	932.085	967.5	1161.69	4	395.5	1003.62	957	1253.56	4	2562	1996.27	3422	2037.53	4	3910	2491.44	3843.5	2610.85	4	2937.5	2315.48	3819	2177.5
rpoB-atpA_5010	-	tatgaagtcttttttcggtagtggaccaatttgttaacatgccgccgagc	15400	50	44	yes	4	501.5	1139.29	1805	2076.1	4	342	919.98	1231	1478.08	4	250.5	635.67	904.5	1184.79	4	2122.5	1653.82	4949.5	2947.04	4	1796.5	1144.72	2882	1957.72	4	2176	1715.23	4659.5	2656.73
rpoB-atpA_5040	-	ttgttaacatgccgccgagccattttttattaacataatgacaccgagcc	15430	50	42	yes	4	4375	9938.95	11800	13572.3	4	2367	6367.23	6768	8126.44	4	2180.5	5533.25	6454	8454	3	5861	4566.79	14698	8751.5	4	4477.5	2853.05	13741	9334.13	4	5724.5	4512.32	13002.5	7413.69
rpoB-atpA_5070	-	taacataatgacaccgagcccgtattgcagcccgcgacactaaatcagct	15460	50	50	yes	4	1336	3035.07	4592	5281.7	4	757.5	2037.68	2569.5	3085.24	4	628	1593.62	2112	2766.48	4	3648.5	2842.85	6730.5	4007.48	4	4910	3128.64	5581.5	3791.46	4	4094.5	3227.48	7069.5	4030.85
rpoB-atpA_5100	-	cccgcgacactaaatcagctgctttattttttgtcccaacaattaagaat	15490	50	38	yes	4	416	945.052	1264.5	1454.42	4	320	860.8	1034.5	1242.14	4	325	824.721	856.5	1121.92	4	1731	1348.77	2526	1504.03	4	3040.5	1937.4	3017.5	2049.76	4	1808.5	1425.55	2825.5	1611.03
rpoB-atpA_5130	-	ttgtcccaacaattaagaattgttttcccctacttgccgcatcaaaaact	15520	50	38	yes	4	1668	3789.3	4873	5604.91	4	1559	4193.71	4218.5	5065.21	4	1487.5	3774.69	4208.5	5512.66	4	5398.5	4206.42	7135	4248.33	4	7955.5	5069.22	7920.5	5380.32	4	5533.5	4361.77	7555.5	4307.95
rpoB-atpA_5160	-	tacttgccgcatcaaaaactaaatcacaagcttctgataaaaaacgagca	15550	50	36	yes	4	122.5	278.291	320	368.063	4	0	0	302	362.616	4	0	0	228.5	299.309	4	1940	1511.61	2668	1588.58	4	2528.5	1611.15	2335	1586.14	4	1957.5	1542.99	2891	1648.37
rpoB-atpA_5190	-	cttctgataaaaaacgagcagttctagtcagatttataatatgaatacct	15580	50	30	yes	4	148.5	337.356	302	347.359	4	0	0	299	359.014	4	102.5	260.104	247.5	324.197	4	1424	1109.56	1833	1091.41	4	2243.5	1429.55	2098	1425.15	4	1548	1220.21	1821.5	1038.57
rpoB-atpA_5220	-	gatttataatatgaatacctttacgctttgcagaaatataaggtgccatt	15610	50	30	yes	4	173.5	394.15	371	426.723	4	0	0	358	429.856	4	122.5	310.856	272.5	356.944	4	1963.5	1529.93	2402.5	1430.5	4	3030.5	1931.03	2663	1808.95	4	2040	1608.03	2456.5	1400.63
rpoB-atpA_5250	-	cagaaatataaggtgccattctaggattccatttcctcgtaccatgtcca	15640	50	42	yes	4	1889.5	4292.49	5438	6254.77	4	1415	3806.35	3860.5	4635.36	4	1577.5	4003.07	4258.5	5578.15	4	5774	4499	7378	4393.02	4	8303	5290.65	7830	5318.85	4	6101.5	4809.49	7678.5	4378.08
rpoB-atpA_5280	-	atttcctcgtaccatgtccaaaatgaactcctgctctcatcatctcttcc	15670	50	44	yes	4	2026	4602.59	4922.5	5661.84	4	1931	5194.39	4669	5606.14	4	1681	4265.71	4176.5	5470.74	4	5989	4666.52	7685.5	4576.11	4	7758	4943.38	8238.5	5596.34	4	6201	4887.92	8601	4904.07
rpoB-atpA_5310	-	ctgctctcatcatctcttccaaatcgatgttccaatatctttttgtcatt	15700	50	36	yes	4	2259.5	5133.04	5179.5	5957.44	4	1958.5	5268.37	4964	5960.35	4	1708	4334.23	4071.5	5333.2	4	5670.5	4418.35	7367	4386.47	4	7741	4932.54	7492.5	5089.59	4	6704.5	5284.81	9112.5	5195.71
rpoB-atpA_5340	-	tccaatatctttttgtcatttcttttcacacttaaaaaggggggcacccc	15730	50	40	no	4	667		1790.5		4	624		1760.5		4	550		1746		4	1418.5		2425.5		4	1504.5		1966		4	1568.5		2476.5
rpoB-atpA_5370	-	cttaaaaaggggggcaccccaaactaaaataaaattttgttccgatggaa	15760	50	38	no	4	0		380.5		4	134		530		4	0		359.5		4	293.5		514		4	456		351		4	326.5		542
rpoB-atpA_5400	-	aaaattttgttccgatggaaccttctcttgtaccggggatggccatttat	15790	50	42	no	4	153		410.5		4	130.5		454.5		4	100.5		323		4	665		991.5		4	965.5		987		4	748.5		1057
rpoB-atpA_5430	-	taccggggatggccatttatgcatgaaccaagccattattttgtattgat	15820	50	40	no	4	180.5		433.5		4	111.5		413.5		4	115		339.5		4	1670.5		2108.5		4	2770.5		2289.5		4	1937.5		2249
rpoB-atpA_5460	-	agccattattttgtattgattattatctttattagtgttaacaaattacg	15850	50	22	no	4	0		122.5		4	0		217		4	0		121		4	111		158		4	218		191		4	131		167.5
rpoB-atpA_5490	-	attagtgttaacaaattacgaaagcaaatgactacagcaaacaacaaaaa	15880	50	28	no	4	0		265.5		4	0		287.5		4	0		232		4	2404		2556.5		4	2766		2561.5		4	2269.5		2562
rpoB-atpA_5520	-	actacagcaaacaacaaaaactaaaattttaaatagtccgctattagaaa	15910	50	26	no	4	0		261		4	0		364		4	0		237.5		4	430.5		574		4	884		569.5		4	488.5		657
rpoB-atpA_5550	-	aaatagtccgctattagaaatcattaaatcctagaaaagtcagatttgga	15940	50	30	yes	4	0	0	140.5	161.603	4	0	0	200	240.143	4	0	0	102.5	134.263	4	448.5	349.463	515.5	306.939	4	645.5	411.311	535	363.421	4	495	390.183	532.5	303.618
rpoB-atpA_5580	-	ctagaaaagtcagatttggaaatagaagagtcacaaaattccctgtggta	15970	50	36	yes	4	548	1244.92	1260.5	1449.82	4	281	755.89	718	862.113	4	366.5	930.032	809.5	1060.35	4	1197.5	933.071	1895	1128.32	4	1471	937.317	1454	987.689	4	1381	1088.57	1857	1058.81
rpoB-atpA_5610	-	tcacaaaattccctgtggtagaataaaatatctctcatatctccctcgaa	16000	50	36	yes	4	1062	2412.61	2536	2916.9	4	508.5	1367.87	1332	1599.35	4	535	1357.62	1359.5	1780.79	4	3147	2452.09	5624	3348.65	4	5547.5	3534.85	5728.5	3891.32	4	4767.5	3757.97	6294.5	3588.96
rpoB-atpA_5640	-	tctctcatatctccctcgaataaagctaaattctttgtttttttttccaa	16030	50	30	yes	4	1287	2923.76	2723.5	3132.56	4	1212.5	3261.63	2876	3453.26	4	897	2276.23	2097	2746.83	4	2963.5	2309.11	4403.5	2621.94	4	5856.5	3731.75	5538.5	3762.25	4	4734.5	3731.96	5521.5	3148.22
rpoB-atpA_5670	-	ttctttgtttttttttccaaaataatgttggtatgttgccgtgaacaatg	16060	50	30	yes	4	152	345.308	375.5	431.899	4	133.5	359.115	457	548.727	4	0	0	261.5	342.535	4	1247.5	972.03	1627	968.75	4	1721.5	1096.93	1504.5	1021.99	4	1413	1113.79	1559	888.902
rpoB-atpA_5700	-	gtatgttgccgtgaacaatgcaccaatcctttgttgaatccggtcccggc	16090	50	52	yes	4	1144	2598.89	3863.5	4443.78	4	783	2106.27	2484.5	2983.18	4	646	1639.29	2080	2724.56	4	2749	2141.97	5343	3181.33	4	3138	1999.52	4035	2740.94	4	2740.5	2160.19	6006.5	3424.75
rpoB-atpA_5730	-	ttgttgaatccggtcccggcggggatcaccccccctagaacaacattttc	16120	50	56	yes	4	2715.5	6168.96	7689	8843.86	4	2552.5	6866.23	7105	8531.08	4	2418	6135.93	7472.5	9788.12	4	8869.5	6910.96	20503.5	12208.2	4	11084	7062.69	19082.5	12962.6	4	9780	7709.06	20277.5	11561.7
rpoB-atpA_5760	-	ccccctagaacaacattttctttcaggcctttcaaccaatcgatacgacc	16150	50	46	yes	4	1287.5	2924.89	3879	4461.61	4	1141	3069.29	3510	4214.51	4	1077	2733	3017.5	3952.58	4	2321.5	1808.87	4088.5	2434.38	4	3912	2492.72	4095	2781.7	4	2911.5	2294.98	4726	2694.64
rpoB-atpA_5790	-	ttcaaccaatcgatacgaccccgaagagcagcttttgctaaaactcgagc	16180	50	48	yes	4	243.5	553.174	760.5	874.724	4	112.5	302.625	461.5	554.13	4	0	0	291	381.177	4	1256	978.653	1773.5	1055.98	4	1916.5	1221.19	1700	1154.79	4	1513	1192.62	2030.5	1157.74
rpoB-atpA_5820	-	gcttttgctaaaactcgagcagtttcttgaaaacttgcttcggatataaa	16210	50	36	yes	4	0	0	199	228.889	4	0	0	216	259.354	4	0	0	104.5	136.883	4	485	377.904	640.5	381.367	4	692	440.94	594.5	403.838	4	528	416.195	644.5	367.477
rpoB-atpA_5850	-	aaacttgcttcggatataaaactttgagtattcaaagatgctcgagttat	16240	50	32	yes	4	0	0	114	131.122	4	0	0	156	187.311	4	0	0	0	0	4	558.5	435.173	772.5	459.963	4	817.5	520.909	738	501.317	4	625.5	493.049	734.5	418.793
rpoB-atpA_5880	-	ttcaaagatgctcgagttattcctaataaaacggctcgataacagattgc	16270	50	38	yes	4	142	322.59	357.5	411.195	4	0	0	254	304.981	4	0	0	190	248.878	4	1508	1175.01	1945	1158.09	4	2054	1308.8	1888	1282.5	4	1530.5	1206.41	1816	1035.44
rpoB-atpA_5910	-	acggctcgataacagattgcttcttctaaagcacgccccgttcgttctgc	16300	50	52	yes	4	7036.5	15985.2	17398.5	20011.7	4	4586.5	12337.7	11300	13568.1	4	4893.5	12417.8	11976.5	15687.8	4	15106.5	11770.7	22689.5	13509.8	4	15322	9763.13	19018	12918.8	4	15283	12046.8	24794.5	14137.2
rpoB-atpA_5940	-	gcacgccccgttcgttctgctcgtaataatccaataagttctccaggtaa	16330	50	48	yes	4	4772.5	10842	11503.5	13231.3	4	3213.5	8644.32	8139.5	9773.22	3	2901	7361.59	7100	9300.19	4	7896.5	6152.82	10494.5	6248.64	4	8907.5	5675.83	9453	6421.34	4	8886.5	7004.76	12860	7332.44
rpoB-atpA_5970	-	ccaataagttctccaggtaaaaaaacattagacattccctcttcggaaac	16360	50	38	yes	4	2564.5	5825.93	5759.5	6624.56	4	2233.5	6008.12	5560	6675.97	4	2003.5	5084.09	5083.5	6658.81	4	4178	3255.42	6082	3621.35	4	4833.5	3079.89	5343	3629.45	4	4170	3286.99	5751	3279.07
rpoB-atpA_6000	-	gacattccctcttcggaaaccaaaacttttgatgttatttgacgtacaat	16390	50	36	yes	4	850.5	1932.13	1903	2188.82	4	799	2149.31	2178	2615.16	4	793	2012.32	1990	2606.67	4	1948.5	1518.24	2702	1608.83	4	3130.5	1994.75	2790	1895.22	4	2274.5	1792.87	2754.5	1570.55
rpoB-atpA_6030	-	gatgttatttgacgtacaataatttcgatatgcctattatgaatctgcac	16420	50	32	yes	4	132.5	301.008	292	335.857	4	0	0	317.5	381.227	4	0	0	254.5	333.366	4	1286	1002.03	1451	863.956	4	1714.5	1092.47	1488.5	1011.12	4	1348.5	1062.95	1462	833.595
rpoB-atpA_6060	-	tgcctattatgaatctgcaccccctgggatcgataaaccttttgaatctt	16450	50	42	yes	4	1309	2973.73	3632	4177.51	4	1307.5	3517.18	3520	4226.52	4	1176.5	2985.49	3120.5	4087.5	4	3760	2929.73	6108	3636.83	4	5189	3306.42	5584	3793.16	4	4554.5	3590.07	6353	3622.32
rpoB-atpA_6090	-	cgataaaccttttgaatcttattaaccaaagaaatacgactttgcactat	16480	50	30	yes	4	158.5	360.074	354	407.17	4	130.5	351.045	450	540.322	4	125.5	318.469	325	425.713	4	1124	875.801	1359.5	809.475	4	1964.5	1251.77	1554.5	1055.96	4	1268	999.498	1389.5	792.257
rpoB-atpA_6120	-	gaaatacgactttgcactatagttaactcagcaccaatcaagaatcccca	16510	50	40	yes	4	440	999.574	1355	1558.52	4	360.5	969.745	1244.5	1494.29	4	299.5	760.012	948.5	1242.43	4	3424.5	2668.31	4588.5	2732.09	4	5270	3358.03	4813	3269.43	4	3600	2837.69	4788	2729.99
rpoB-atpA_6150	-	gcaccaatcaagaatccccaaggaattccaagaattcttgttatacactt	16540	50	38	yes	4	169.5	385.063	575	661.363	4	0	0	456.5	548.126	4	107	271.524	376.5	493.172	4	1358.5	1058.52	2071.5	1233.41	4	2360.5	1504.1	2223	1510.06	4	1567.5	1235.58	2304.5	1313.97
rpoB-atpA_6180	-	agaattcttgttatacacttgttccaacccttaatccgcttttctaagtt	16570	50	34	yes	4	1938	4402.67	4716	5424.33	4	1556.5	4186.99	4030	4838.88	4	1525.5	3871.11	3950.5	5174.7	4	4281	3335.68	5522.5	3288.21	4	6061.5	3862.37	5781	3926.98	4	5665.5	4465.82	6920	3945.61
rpoB-atpA_6210	-	ttaatccgcttttctaagttcaacgatattgaatcaatcgagcggacttc	16600	50	38	yes	4	108	245.35	266	305.952	4	0	0	340.5	408.843	4	0	0	252.5	330.746	4	1387	1080.73	1625	967.559	4	2001	1275.03	1735.5	1178.91	4	1529.5	1205.62	1652.5	942.213
rpoB-atpA_6240	-	gaatcaatcgagcggacttctaaaacttgttctacttttggaagaccttg	16630	50	40	yes	4	275.5	625.87	724	832.742	4	142	381.98	500.5	600.958	4	128.5	326.082	353.5	463.045	4	1570.5	1223.71	1917	1141.42	4	2071.5	1319.95	1916	1301.52	4	1583.5	1248.19	1946.5	1109.84
rpoB-atpA_6270	-	tctacttttggaagaccttgggttatatcaccggatctcgatttttcata	16660	50	38	yes	4	221.5	503.195	568	653.312	4	176	473.44	574.5	689.811	4	156	395.866	443.5	580.934	4	1906	1485.12	2395.5	1426.33	4	3206.5	2043.17	2746	1865.33	4	2363	1862.63	2452	1398.07
rpoB-atpA_6300	-	ccggatctcgatttttcatatataaatgtaactaatgtatccccttcgta	16690	50	34	yes	4	731	1660.66	1849.5	2127.29	4	560	1506.4	1428	1714.62	4	550	1395.68	1462.5	1915.71	4	1597	1244.35	2110.5	1256.64	4	2357.5	1502.19	2297	1560.33	4	1872.5	1475.99	2295.5	1308.84
rpoB-atpA_6330	-	actaatgtatccccttcgtaaagaatttcgctgtaatgcccatgaacttt	16720	50	38	yes	4	875	1987.79	2232.5	2567.81	3	765	2057.85	2117	2541.91	4	579	1469.27	1529	2002.82	4	3813	2971.02	4575.5	2724.35	4	5271.5	3358.98	4660	3165.49	4	4304	3392.62	4883	2784.16
rpoB-atpA_6360	-	ctgtaatgcccatgaacttttgctcccggagtagccaaatagggcttagc	16750	50	50	yes	4	0	0	282.5	324.931	4	0	0	345	414.247	4	0	0	194.5	254.773	4	390	303.881	600	357.253	4	780	497.014	465.5	316.21	4	500	394.124	685.5	390.854
rpoB-atpA_6390	-	gtagccaaatagggcttagcggatcttattactgcggaatccctttgaac	16780	50	46	yes	4	260	590.658	719.5	827.566	4	107.5	289.175	398	477.884	4	0	0	290	379.867	4	1342	1045.66	1897.5	1129.81	4	1697.5	1081.64	1731.5	1176.19	4	1542	1215.48	2034.5	1160.02
rpoB-atpA_6420	-	actgcggaatccctttgaacaattaaaacttgacccgattttaggtgcgg	16810	50	44	yes	4	144.5	328.269	392	450.877	4	0	0	353	423.852	4	0	0	235.5	308.478	4	1515.5	1180.85	1938	1153.93	4	1893.5	1206.53	1665.5	1131.36	4	1674.5	1319.92	1928	1099.3
rpoB-atpA_6450	-	tgacccgattttaggtgcggttcttttttagctatacatacattttcaca	16840	50	36	yes	4	209	474.798	505	580.849	4	143	384.67	471	565.537	4	188.5	478.338	423.5	554.737	4	1151	896.839	1301.5	774.94	4	2007	1278.85	1565.5	1063.43	4	1371	1080.69	1425.5	812.783
rpoB-atpA_6480	-	gctatacatacattttcacaaaaaaattgtccaagactaattattgtgga	16870	50	28	yes	4	0	0	148	170.229	4	0	0	218	261.756	4	0	0	161	210.892	4	442	344.399	569	338.794	4	879	560.096	679	461.238	4	480	378.359	575.5	328.135
rpoB-atpA_6510	-	ccaagactaattattgtggacgtttcctcacaataattatgatgataatt	16900	50	30	yes	4	152.5	346.443	518	595.802	4	309.5	832.555	1029.5	1236.14	4	155.5	394.597	611	800.34	4	454	353.749	779.5	464.131	4	838	533.971	900	611.362	4	567.5	447.331	871	496.622
rpoB-atpA_6540	-	caataattatgatgataattttgatgaagaaaataccaattcaatttgaa	16930	50	20	yes	3	0	0	0	0	4	0	0	0	0	4	0	0	0	0	4	0	0	131	78.0001	4	118	75.1893	110	74.722	4	0	0	123.5	70.4165
rpoB-atpA_6570	-	aaataccaattcaatttgaatggattcaaaacaacgttactatatgggtc	16960	50	30	yes	4	0	0	128.5	147.8	4	0	0	177.5	213.127	4	0	0	0	0	4	404.5	315.179	465	276.871	4	625	398.248	457	310.436	4	467	368.112	493	281.096
rpoB-atpA_6600	-	acaacgttactatatgggtcgagatttaaaattattccgttttcatcgat	16990	50	32	yes	4	0	0	234.5	269.721	4	0	0	290.5	348.808	4	0	0	202.5	265.252	4	385.5	300.375	430.5	256.329	4	698	444.764	497.5	337.947	3	476	375.206	444	253.157
rpoB-atpA_6630	-	attattccgttttcatcgattaaataagagttaattttttgaaaaatata	17020	50	18	yes	4	0	0	153.5	176.555	4	0	0	227	272.562	4	0	0	149	195.173	4	488	380.241	539	320.932	4	944.5	601.833	697.5	473.805	4	580	457.184	557.5	317.872
rpoB-atpA_6660	-	ttaattttttgaaaaatatattttaagttatcaagttgaaaatatttaat	17050	50	10	yes	4	0	0	0	0	4	0	0	114.5	137.482	4	0	0	0	0	4	0	0	0	0	4	0	0	0	0	4	0	0	0	0
rpoB-atpA_6690	-	tcaagttgaaaatatttaattaaagagatctgattataagttagtaaagg	17080	50	22	yes	4	0	0	0	0	4	0	0	103.5	124.274	4	0	0	0	0	4	0	0	0	0	4	0	0	0	0	4	0	0	0	0
rpoB-atpA_6720	-	tgattataagttagtaaaggcaaaaacgaataaaaatttgaaattggggt	17110	50	26	yes	4	0	0	0	0	4	0	0	107	128.476	4	0	0	0	0	4	0	0	0	0	4	114.5	72.9591	0	0	3	0	0	0	0
rpoB-atpA_6750	-	taaaaatttgaaattggggtagctgttcctaaggggcccgacgaattttt	17140	50	40	yes	4	0	0	227.5	261.67	4	0	0	160.5	192.715	4	0	0	104	136.228	4	151.5	118.046	237	141.115	4	164.5	104.819	193.5	131.443	4	155.5	122.573	238	135.701
rpoB-atpA_6780	-	aaggggcccgacgaatttttaattgtaattagagtatttttttttattga	17170	50	28	yes	4	0	0	142.5	163.903	4	0	0	166.5	199.919	4	0	0	102.5	134.263	4	114	88.8268	145.5	86.6337	4	181.5	115.651	161	109.366	4	129.5	102.078	172	98.07
rpoB-atpA_6810	-	agagtatttttttttattgattggtttatcacattgtgatgttttacatg	17200	50	24	yes	4	0	0	144	165.628	4	0	0	166	199.319	4	0	0	0	0	4	392.5	305.829	433	257.817	4	665	423.736	529	359.345	4	506.5	399.247	440.5	251.162
rpoB-atpA_6840	-	acattgtgatgttttacatgattaaatggacccattctaaaacaattaga	17230	50	28	yes	4	0	0	193.5	222.563	4	0	0	171.5	205.923	4	0	0	120.5	157.841	4	919	716.069	1030.5	613.581	4	1626.5	1036.4	1278.5	868.473	4	1077	848.943	1118.5	637.74
rpoB-atpA_6870	-	cccattctaaaacaattagatgatgataaaattaacaaagattgggactc	17260	50	30	yes	4	0	0	105	120.771	4	0	0	136.5	163.898	4	0	0	0	0	4	107	83.3725	113.5	67.5803	4	169	107.686	0	0	4	0	0	122	69.5613
rpoB-atpA_6900	-	attaacaaagattgggactccttatttcgatttaagaacatgcgaatagt	17290	50	32	yes	4	0	0	189.5	217.962	4	0	0	251	301.379	4	0	0	173	226.61	4	557.5	434.394	605.5	360.527	4	914.5	582.717	673	457.163	4	634.5	500.143	641.5	365.767
rpoB-atpA_6930	-	tttaagaacatgcgaatagttccgtgattttgtctaagtgattgttgaag	17320	50	34	yes	4	0	0	129	148.375	4	0	0	144	172.903	4	0	0	0	0	4	598.5	466.341	695.5	414.115	4	852.5	543.211	702.5	477.202	4	701.5	552.956	692	394.561
rpoB-atpA_6960	-	tgtctaagtgattgttgaagaatgccagacttgggcgaaatcgaataaaa	17350	50	38	yes	4	0	0	0	0	4	0	0	134	160.896	4	0	0	0	0	4	303	236.092	349.5	208.1	4	366.5	233.533	222	150.803	4	314.5	247.904	363	206.973
rpoB-atpA_6990	-	ttgggcgaaatcgaataaaacggattcatgtgatctgcagagatcaatcc	17380	50	42	yes	4	109	247.622	286.5	329.531	3	0	0	265	318.189	4	0	0	143	187.314	4	498	388.033	598.5	356.359	4	537.5	342.493	528	358.666	4	459.5	362.2	605	344.955
rpoB-atpA_7020	-	tgatctgcagagatcaatcccgaatctggcgaattattcctttttcttat	17410	50	38	yes	4	256	581.571	670	770.632	4	174.5	469.405	572	686.809	4	152	385.716	444	581.589	4	2547.5	1984.97	3101.5	1846.7	4	3991	2543.05	3734.5	2536.81	4	2911	2294.59	3299	1881.01
rpoB-atpA_7050	-	gaattattcctttttcttatatatgaaatatgggatttcactaagccaat	17440	50	26	yes	4	0	0	244	280.648	3	0	0	243	291.774	4	0	0	157	205.652	4	497	387.254	560.5	333.733	4	757.5	482.677	611.5	415.386	4	598	471.372	593	338.113
rpoB-atpA_7080	-	tgggatttcactaagccaattcttatgaaatcttgaatcaaaccctttgt	17470	50	34	yes	4	160.5	364.617	409.5	471.005	4	101	271.69	345	414.247	4	0	0	251	328.781	4	827.5	644.774	882.5	525.459	4	1389.5	885.385	931.5	632.759	4	809	637.692	941	536.534
rpoB-atpA_7110	-	tcttgaatcaaaccctttgtacttacttcaacaaagaaagcacggacctc	17500	50	40	yes	4	231	524.777	723	831.592	4	213.5	574.315	748	898.134	4	150.5	381.909	534.5	700.134	4	1131.5	881.645	1672	995.544	4	2047.5	1304.66	1897	1288.61	4	1415	1115.37	1888	1076.49
rpoB-atpA_7140	-	acaaagaaagcacggacctcctcgagagaagaatttttgtcccaattcaa	17530	50	42	yes	4	1031.5	2343.32	2802	3222.85	4	1151.5	3097.54	3108.5	3732.42	4	638	1618.99	2074	2716.7	4	2187	1704.07	3552	2114.94	4	3068.5	1955.24	3209	2179.84	4	2693.5	2123.15	3737	2130.74
rpoB-atpA_7170	-	gaatttttgtcccaattcaagactaaacaagttcgaactaattgaatact	17560	50	30	yes	4	0	0	159	182.881	4	0	0	184.5	221.532	4	0	0	132.5	173.56	4	1321	1029.3	1420	845.498	4	1766	1125.29	1508.5	1024.71	4	1370.5	1080.29	1374.5	783.705
rpoB-atpA_7200	-	gttcgaactaattgaatacttgtgtcagaaattcctcgagttggtttgcc	17590	50	40	yes	4	234.5	532.728	659.5	758.555	4	123.5	332.215	452.5	543.323	4	0	0	317.5	415.889	4	1162	905.41	1503	894.918	4	2002.5	1275.99	1529.5	1038.98	4	1535.5	1210.35	1617	921.972
rpoB-atpA_7230	-	attcctcgagttggtttgccatttccataaaggatatagttgaaaactcg	17620	50	38	yes	4	131.5	298.736	381	438.225	4	110	295.9	438	525.913	4	0	0	243	318.302	4	919.5	716.458	1202	715.696	4	1576	1004.22	1283	871.53	4	1154.5	910.032	1286	733.244
rpoB-atpA_7260	-	aggatatagttgaaaactcgaagttgaatattatccttttcccgaaagag	17650	50	34	yes	4	3088.5	7016.33	6077	6989.74	4	2564	6897.16	5425	6513.88	4	3191.5	8098.76	6577	8615.12	4	754	587.504	1274.5	758.864	4	1085.5	691.678	1434	974.103	4	900	709.423	1564	891.753
rpoB-atpA_7290	-	ttatccttttcccgaaagagatcttgtgggaagagtgttgccaaatttat	17680	50	38	yes	4	406.5	923.47	744.5	856.321	4	482	1296.58	1097.5	1317.78	4	493	1251.04	959.5	1256.84	4	885	689.577	1063	632.932	4	1232	785.027	959	651.44	4	1003	790.612	1026	584.999
rpoB-atpA_7320	-	aagagtgttgccaaatttatactgtccgctatctcataggtggctacggg	17710	50	46	yes	4	137.5	312.367	433.5	498.61	4	0	0	327.5	393.234	4	0	0	199	260.667	4	448	349.074	671.5	399.825	4	668	425.648	601	408.254	4	465.5	366.929	714.5	407.39
rpoB-atpA_7350	-	atctcataggtggctacgggccgcaccaaaacaaaaaactttttcttggt	17740	50	44	yes	4	105	238.535	437.5	503.211	4	0	0	371	445.465	4	0	0	317	415.234	4	620	483.093	1051	625.787	4	1303.5	830.586	969.5	658.572	4	663.5	523.002	1064.5	606.951
rpoB-atpA_7380	-	acaaaaaactttttcttggttggtgtaatccgttggacataaatccaatt	17770	50	32	yes	4	124.5	282.834	291	334.707	3	0	0	276	331.397	4	0	0	162.5	212.856	4	1481.5	1154.36	1973.5	1175.06	4	1708.5	1088.65	1655	1124.23	4	1589	1252.53	1789	1020.04
rpoB-atpA_7410	-	cgttggacataaatccaatttttaaattttttggattccttcgagttttt	17800	50	28	yes	4	215.5	489.564	364.5	419.247	4	130.5	351.045	378	453.87	4	108	274.061	263.5	345.155	4	325	253.234	395	235.191	4	598	381.044	423.5	287.68	4	426.5	336.188	435.5	248.311
rpoB-atpA_7440	-	ttggattccttcgagtttttttttcctcttcctggcggtatcaagatgcc	17830	50	44	yes	4	2382	5411.33	5728.5	6588.9	4	2049.5	5513.16	4774.5	5732.81	4	1917.5	4865.86	4398.5	5761.53	4	3145.5	2450.92	4571	2721.67	4	3500	2230.19	3914.5	2659.08	4	3532	2784.09	4690	2674.12
rpoB-atpA_7470	-	cctggcggtatcaagatgccactgtgtcgggatattttatctgtcttgtc	17860	50	48	yes	4	205.5	466.847	488	561.296	4	0	0	311.5	374.023	4	0	0	240	314.373	4	1000.5	779.572	1128	671.635	4	1300	828.356	1068	725.483	4	1005.5	792.583	1131	644.867
rpoB-atpA_7500	-	gatattttatctgtcttgtccggaaaatggatatcccctgaaaatatttt	17890	50	32	yes	4	252.5	573.619	763	877.6	4	202	543.38	696.5	836.298	4	212	537.972	573	750.565	3	1728	1346.43	2111	1256.93	4	2698	1719.16	2323.5	1578.33	4	1983	1563.1	2244	1279.47
rpoB-atpA_7530	-	atatcccctgaaaatattttgagttcaatcctttttttttttttctctac	17920	50	26	yes	4	539	1224.48	1380.5	1587.85	4	819.5	2204.46	1929.5	2316.78	4	480	1218.05	1247	1633.43	4	992.5	773.339	1530.5	911.292	4	1903.5	1212.9	2012.5	1367.07	4	1150.5	906.879	1786	1018.33
rpoB-atpA_7560	-	ctttttttttttttctctactcggatcaacccgccgacttggcttcttat	17950	50	40	yes	4	3175.5	7213.97	8447	9715.71	4	2924	7865.56	7374	8854.07	4	2169	5504.06	5535	7250.22	4	8693.5	6773.82	16207.5	9650.28	4	6914	4405.58	12963	8805.65	4	8523	6718.24	16226	9251.65
rpoB-atpA_7590	-	ccgccgacttggcttcttatatttaaagtgagtcgtgtatccactccaat	17980	50	44	yes	4	405	920.063	1291	1484.9	4	268	720.92	874	1049.42	4	228	578.574	697.5	913.645	4	2971.5	2315.34	3428	2041.1	4	3328	2120.59	3554	2414.2	4	3072.5	2421.89	3457	1971.09
rpoB-atpA_7620	-	agtcgtgtatccactccaatgatactatagttctgtaccattatggcaga	18010	50	40	yes	4	203.5	462.303	593	682.067	4	209.5	563.555	714	857.31	4	151	383.178	490.5	642.499	4	1623	1264.61	1917	1141.42	4	2058	1311.35	2066	1403.41	4	1836	1447.22	2091.5	1192.52
rpoB-atpA_7650	-	ttctgtaccattatggcagaggattcgggtaaaatatgcacttcctcagg	18040	50	44	yes	4	604.5	1373.28	1713	1970.29	4	555	1492.95	1596.5	1916.94	4	546	1385.53	1563.5	2048.01	4	941	733.211	1413	841.33	4	962	612.984	971	659.591	4	974.5	768.147	1465.5	835.59
rpoB-atpA_7680	-	aaaatatgcacttcctcaggaatgaaaaaaaagcgatctactttcatttc	18070	50	32	yes	4	157.5	357.802	409.5	471.005	4	327.5	880.975	862	1035.02	4	150.5	381.909	427.5	559.976	3	1697	1322.27	1817	1081.88	4	2611	1663.72	2083	1414.96	4	1745	1375.49	1684.5	960.459
rpoB-atpA_7710	-	aagcgatctactttcatttcgtattttgtcttaattttttggactcctcg	18100	50	34	yes	4	682	1549.34	1672	1923.13	4	448	1205.12	1103.5	1324.99	4	475	1205.36	1080	1414.68	4	1645.5	1282.14	2204	1312.31	4	2441	1555.4	2657.5	1805.22	4	1882.5	1483.88	2690.5	1534.05
rpoB-atpA_7740	-	ttaattttttggactcctcgatactcaatcatatcctctttttggatgat	18130	50	32	yes	4	745.5	1693.6	1533.5	1763.83	4	681	1831.89	1664.5	1998.59	4	653.5	1658.32	1436	1881	4	3019.5	2352.74	3700.5	2203.36	4	4720.5	3007.89	4247.5	2885.29	4	3168.5	2497.56	3707.5	2113.92
rpoB-atpA_7770	-	atatcctctttttggatgattgaatccgcctttagagtcccatatttaag	18160	50	36	yes	4	836	1899.19	2302.5	2648.33	4	526.5	1416.29	1504.5	1806.48	4	413	1048.03	1348	1765.73	4	1849	1440.71	3397	2022.64	4	2228	1419.68	2919.5	1983.19	4	2331.5	1837.8	3900	2223.68
rpoB-atpA_7800	-	tttagagtcccatatttaagaattccggaactctttcttcggtatctagg	18190	50	38	yes	4	298	676.985	791	909.805	4	283.5	762.615	855.5	1027.21	4	174.5	442.812	571.5	748.6	4	1164	906.969	1486	884.795	4	1663	1059.66	1487	1010.11	4	1196	942.744	1565.5	892.608
rpoB-atpA_7830	-	ctctttcttcggtatctaggatcatcaaaaaaagcaaaaatactatttct	18220	50	30	yes	4	180.5	410.053	410.5	472.156	4	143	384.67	445	534.318	4	0	0	261.5	342.535	4	1048	816.583	1229.5	732.07	3	1396	889.527	1231	836.207	4	1021.5	805.195	1268.5	723.266
rpoB-atpA_7860	-	aaagcaaaaatactatttctacggaaaataccatttatgggtatttcaac	18250	50	28	yes	4	0	0	0	0	4	0	0	185	222.132	4	0	0	101	132.298	4	232.5	181.16	255.5	152.13	4	354	225.568	225	152.84	4	236.5	186.421	256	145.965
rpoB-atpA_7890	-	ccatttatgggtatttcaaccgagatacctgactgcggtatgaattcttt	18280	50	40	yes	4	0	0	222	255.344	4	0	0	279.5	335.6	4	0	0	157	205.652	4	1310	1020.73	1545	919.925	4	1796	1144.41	1452.5	986.67	4	1493	1176.85	1526.5	870.371
rpoB-atpA_7920	-	gactgcggtatgaattctttctcttgctcttgaatcgattggaatggaat	18310	50	40	yes	4	373.5	848.502	796.5	916.132	4	337.5	907.875	874.5	1050.02	4	183	464.382	484	633.985	4	1340.5	1044.49	1582	941.956	4	1482	944.326	1364.5	926.892	4	1471.5	1159.91	1644	937.367
rpoB-atpA_7950	-	tgaatcgattggaatggaatgagaaatctatttcttcgtctttttgctaa	18340	50	32	yes	4	169.5	385.063	406.5	467.555	4	0	0	291	349.408	3	0	0	282	369.388	4	538	419.2	566	337.008	4	750	477.898	650.5	441.879	4	640.5	504.873	664	378.596
rpoB-atpA_7980	-	tttcttcgtctttttgctaataaatccgagttctcatgaaaaatagcaga	18370	50	32	yes	4	273	620.191	689	792.485	4	172	462.68	546.5	656.19	4	181	459.306	490.5	642.499	4	987.5	769.443	1297	772.261	4	1708.5	1088.65	1481	1006.03	4	1253.5	988.069	1469	837.586
rpoB-atpA_8010	-	ttctcatgaaaaatagcagaatatattaaattataatgactagtacctaa	18400	50	22	yes	4	0	0	0	0	4	0	0	116	139.283	4	0	0	0	0	4	136	105.969	135.5	80.6795	4	202	128.714	157	106.649	4	135.5	106.808	134	76.4034
rpoB-atpA_8040	-	ttataatgactagtacctaagtttccattcaattctgaataatcgtaaat	18430	50	26	yes	4	138	313.503	354.5	407.745	4	0	0	275.5	330.797	4	0	0	229.5	300.619	4	1825	1422.01	2023.5	1204.83	4	2599	1656.08	2094	1422.43	4	2195	1730.2	2115.5	1206.2
rpoB-atpA_8070	-	aattctgaataatcgtaaatccctaatttttttggatcggcaaaatcgga	18460	50	32	yes	4	0	0	124	142.624	4	0	0	144	172.903	4	0	0	0	0	4	648	504.91	642	382.26	4	779	496.377	542.5	368.515	4	658.5	519.061	632.5	360.635
rpoB-atpA_8100	-	tttggatcggcaaaatcggaactaaaaaatttttggctcacttgatcatt	18490	50	34	yes	4	0	0	148	170.229	4	0	0	151.5	181.908	4	0	0	107.5	140.813	4	269	209.6	284.5	169.397	4	403	256.79	278.5	189.182	4	289	227.804	300.5	171.337
rpoB-atpA_8130	-	ttttggctcacttgatcattattcactgagaggctagaaatagattttct	18520	50	34	yes	4	0	0	145	166.778	4	0	0	193.5	232.338	4	0	0	0	0	4	417	324.919	442.5	263.474	4	660	420.55	487	330.815	4	452	356.288	450	256.578
rpoB-atpA_8160	-	aggctagaaatagattttctttcggcggaaagaaagggtatattcatttg	18550	50	36	yes	4	0	0	0	0	4	0	0	108	129.677	4	0	0	0	0	4	242.5	188.952	262.5	156.298	4	257	163.76	187	127.027	4	247.5	195.091	253	144.254
rpoB-atpA_8190	-	agaaagggtatattcatttgatcttgatctttatggatcgaaaaacgaat	18580	50	30	yes	4	0	0	0	0	4	0	0	0	0	4	0	0	0	0	4	231.5	180.381	250.5	149.153	4	340	216.647	262	177.974	4	207.5	163.561	220.5	125.723
rpoB-atpA_8220	-	ttatggatcgaaaaacgaattagactagatccacatgaacctccggataa	18610	50	38	yes	4	435	988.216	1472.5	1693.66	4	244.5	657.705	801.5	962.373	4	246	624.251	821.5	1076.07	4	2229	1736.8	3434	2044.68	4	2827	1801.36	2913	1978.77	4	2357.5	1858.29	3330	1898.68
rpoB-atpA_8250	-	ccacatgaacctccggataatatccataaatgacttgtttttggtaagag	18640	50	38	yes	4	195	442.993	553.5	636.634	4	106	285.14	368	441.863	4	0	0	253	331.401	4	617	480.756	832	495.39	4	914	582.398	835.5	567.547	4	654.5	515.908	908	517.718
rpoB-atpA_8280	-	tgacttgtttttggtaagaggtggacattactatatgtaaattcgggtgc	18670	50	38	yes	4	0	0	136.5	157.002	4	0	0	132.5	159.095	4	0	0	0	0	4	156	121.552	170.5	101.519	4	137	87.296	119.5	81.1752	4	157.5	124.149	179	102.061
rpoB-atpA_8310	-	ctatatgtaaattcgggtgcatgggacacatcagtactccagtgcatttc	18700	50	44	yes	4	208.5	473.662	656	754.529	4	124	333.56	470	564.336	4	0	0	313.5	410.649	4	883.5	688.408	1356.5	807.688	4	1519.5	968.221	1463	993.802	4	946.5	746.076	1453	828.463
rpoB-atpA_8340	-	tcagtactccagtgcatttcgccctctgagtcagaataaatatattttct	18730	50	38	yes	4	2110	4793.41	5756.5	6621.11	4	1819	4893.11	5060.5	6076.22	4	1665	4225.11	4631	6066.08	4	3260	2540.14	5762.5	3431.11	4	4217	2687.06	5046	3427.7	4	3876.5	3055.64	6462.5	3684.75
rpoB-atpA_8370	-	tcagaataaatatattttctaaccctctctttaaaatgaaaagtgtatgt	18760	50	24	yes	4	243.5	553.174	556.5	640.084	4	230	618.7	706.5	848.305	4	242.5	615.369	657	860.595	4	1132	882.035	1257.5	748.742	4	1697.5	1081.64	1340	910.25	4	1181	930.921	1284	732.104
rpoB-atpA_8400	-	ttaaaatgaaaagtgtatgttccctcgcgaatctcagcaatcacttgttc	18790	50	38	yes	4	646.5	1468.69	1782.5	2050.23	4	510.5	1373.25	1507.5	1810.08	4	469	1190.14	1381	1808.95	4	4048	3154.13	4419.5	2631.46	3	5628	3586.15	4562	3098.92	4	4126.5	3252.7	4303.5	2453.75
rpoB-atpA_8430	-	atctcagcaatcacttgttctgattccacatattgatcattttgaactaa	18820	50	32	yes	4	242	549.766	674	775.232	4	250.5	673.845	786	943.762	4	215.5	546.854	634	830.468	4	1795	1398.63	2042	1215.85	4	2796	1781.6	2366.5	1607.54	4	2079	1638.77	2207	1258.37
rpoB-atpA_8460	-	tattgatcattttgaactaaaagaaaactttttggtggaatagtcacgct	18850	50	30	yes	4	0	0	146.5	168.504	4	0	0	156.5	187.912	4	0	0	0	0	4	471	366.995	493	293.542	4	639	407.169	480.5	326.399	4	498	392.547	488	278.245
rpoB-atpA_8490	-	tttggtggaatagtcacgctatgtataatatcttcgctctcaataattac	18880	50	34	yes	4	263	597.473	723	831.592	4	172	462.68	554	665.196	4	166.5	422.511	533.5	698.824	4	1986	1547.46	2100.5	1250.68	4	2719.5	1732.86	2326	1580.03	4	1978.5	1559.55	2052.5	1170.28
rpoB-atpA_8520	-	tcttcgctctcaataattacagacaagtctatataacatagaaaggcagg	18910	50	36	yes	4	0	0	247.5	284.674	4	0	0	354	425.053	4	0	0	195	255.428	4	424.5	330.763	505	300.688	4	624.5	397.93	443.5	301.265	4	521	410.677	615.5	350.942
rpoB-atpA_8550	-	atataacatagaaaggcaggatgcccgtgacgtgtacgtgtaggatgaac	18940	50	46	yes	4	0	0	104	119.62	4	0	0	150	180.107	4	0	0	0	0	4	852	663.864	1131	673.421	4	915.5	583.354	899.5	611.022	4	813.5	641.24	1115.5	636.029
rpoB-atpA_8580	-	cgtgtacgtgtaggatgaaccaaatcctcattgaatttgatttttccatt	18970	50	36	yes	4	109.5	248.758	271	311.703	4	0	0	273.5	328.395	4	0	0	205	268.527	4	1265	985.666	1484	883.605	4	2149.5	1369.66	1620.5	1100.79	4	1284.5	1012.5	1564.5	892.038
rpoB-atpA_8610	-	ttgaatttgatttttccattataaggggctcgtacatgttcggcagtacc	19000	50	40	yes	4	153	347.579	547	629.157	4	0	0	247	296.576	4	0	0	152.5	199.758	3	1271	990.341	1841	1096.17	3	1688	1075.59	1762	1196.91	4	1220	961.662	1770.5	1009.49
rpoB-atpA_8640	-	cgtacatgttcggcagtacctcctgtaaatactccgccggtatgaaaagt	19030	50	48	yes	4	756	1717.45	2339	2690.31	4	514	1382.66	1676.5	2013	4	327	829.796	1178.5	1543.7	4	2346	1827.96	3892	2317.38	4	2462	1568.78	2696.5	1831.71	4	2675	2108.56	4215	2403.28
rpoB-atpA_8670	-	actccgccggtatgaaaagttcttaatgttagttgagtccccggttcgcc	19060	50	50	yes	4	5242	11908.6	13341	15344.8	4	2670.5	7183.65	6791.5	8154.65	3	2204	5592.88	5939	7779.41	4	4747.5	3699.17	9457	5630.9	4	3656	2329.59	6541	4443.24	4	4877.5	3844.68	10476	5973.15
rpoB-atpA_8700	-	agttgagtccccggttcgccgatcgattgacccgcgataatacctacagc	19090	50	56	yes	4	1598.5	3631.41	4794	5514.04	4	809	2176.21	2396.5	2877.51	4	589.5	1495.92	1885.5	2469.79	4	3146.5	2451.7	5554	3306.97	4	3871	2466.59	4345	2951.52	4	3253.5	2564.56	5728.5	3266.24
rpoB-atpA_8730	-	cccgcgataatacctacagcttcccccaattcaacgaggtcaccatgagt	19120	50	52	yes	4	5540	12585.6	14935.5	17178.8	4	6680.5	17970.5	17625	21162.6	4	2837	7199.18	9171.5	12013.6	4	3837.5	2990.11	8011.5	4770.21	4	5080.5	3237.28	7178.5	4876.29	4	4930.5	3886.46	8563	4882.4
rpoB-atpA_8760	-	tcaacgaggtcaccatgagtgggactccgaccataacataatcgacagat	19150	50	48	yes	4	129	293.057	456.5	525.065	4	0	0	369	443.064	4	0	0	334.5	438.157	4	1460	1137.61	2034	1211.09	4	2081	1326.01	1945.5	1321.56	4	1377	1085.42	2046.5	1166.86
rpoB-atpA_8790	-	ccataacataatcgacagatccaagatgtactccgacaagtaaagggagt	19180	50	42	yes	4	0	0	120.5	138.599	4	0	0	158	189.713	4	0	0	0	0	4	482	375.566	633	376.901	4	590	375.946	444	301.605	4	477	375.994	623.5	355.504
rpoB-atpA_8820	-	ctccgacaagtaaagggagttcgaatggatattgattgtgttccaaaggt	19210	50	42	yes	4	0	0	189	217.387	4	0	0	170	204.121	4	0	0	102	133.608	4	405.5	315.959	421.5	250.97	4	506	322.422	431.5	293.114	4	415.5	327.517	455.5	259.714
rpoB-atpA_8850	-	attgattgtgttccaaaggttattaatcgattgacaagtccaatcccaag	19240	50	36	yes	4	248	563.396	878	1009.87	4	125.5	337.595	518	621.97	4	112.5	285.48	452.5	592.723	4	1393	1085.4	1823	1085.45	4	2019	1286.5	2051	1393.23	4	1648.5	1299.43	2111	1203.64
rpoB-atpA_8880	-	ttgacaagtccaatcccaagatcttgatttcgaaaggcgacacatcggga	19270	50	46	yes	4	0	0	256.5	295.025	4	0	0	284.5	341.603	4	0	0	155	203.032	4	758.5	591.01	982	584.703	4	1276	813.064	775	526.45	4	756.5	596.309	1032	588.42
rpoB-atpA_8910	-	cgaaaggcgacacatcgggaacctatatatatatcgtctgctaagacacg	19300	50	46	yes	4	100.5	228.312	276	317.454	4	0	0	232.5	279.166	4	0	0	169	221.371	4	658.5	513.092	901	536.474	4	989.5	630.507	764	518.978	4	666	524.973	890.5	507.74
rpoB-atpA_8940	-	atatcgtctgctaagacacgaccaattaatgtttggataaaaattctttc	19330	50	32	yes	4	0	0	254	292.15	4	100.5	270.345	342	410.644	4	0	0	207	271.146	4	708.5	552.051	822	489.436	4	1072	683.075	852	578.756	4	840	662.128	853	486.359
rpoB-atpA_8970	-	gtttggataaaaattctttctgacatcatccgatttttatttcgaggact	19360	50	32	yes	4	187	424.819	486	558.995	4	111	298.59	418	501.899	4	110	279.136	323	423.093	3	1350	1051.9	1554	925.284	3	1909	1216.41	1561	1060.37	4	1518	1196.56	1468	837.016
rpoB-atpA_9000	-	cgatttttatttcgaggactcaccgaaatccctcggatagtgccacaatc	19390	50	46	yes	4	355.5	807.611	1150	1322.73	4	259	696.71	927	1113.06	4	153.5	389.522	638	835.707	4	1410	1098.65	2062	1227.76	4	2119.5	1350.54	2085.5	1416.66	3	1597	1258.83	2470	1408.33
rpoB-atpA_9030	-	cctcggatagtgccacaatctgttctacgtacaacaatatgttgaactac	19420	50	42	yes	4	133.5	303.28	430.5	495.16	4	120.5	324.145	458	549.927	4	104	263.911	357.5	468.284	4	530	412.967	776	462.047	4	975	621.267	825.5	560.755	4	581.5	458.366	922	525.701
rpoB-atpA_9060	-	acaacaatatgttgaactacttcaacaagtcgacgcgtaagatatccagc	19450	50	40	yes	4	0	0	193.5	222.563	4	0	0	196	235.34	4	0	0	103.5	135.573	4	428	333.49	630	375.115	4	782.5	498.607	510	346.438	4	466	367.323	642	366.052
rpoB-atpA_9090	-	cgacgcgtaagatatccagcatctgatgtgcgtacagcagtatctacaac	19480	50	48	yes	4	0	0	160	184.031	4	0	0	172	206.523	4	0	0	119	155.876	4	1494	1164.1	1763.5	1050.02	4	2032	1294.78	1673	1136.45	4	1513.5	1193.01	1645.5	938.222
rpoB-atpA_9120	-	cgtacagcagtatctacaactcctttacgggctccatagcaagaaataat	19510	50	42	yes	4	468	1063.18	1569	1804.66	3	310	833.9	1051	1261.95	4	332	842.484	977.5	1280.41	4	2601.5	2027.04	3191	1899.99	4	3526.5	2247.08	2939.5	1996.78	4	2851.5	2247.69	3389.5	1932.61
rpoB-atpA_9150	-	gctccatagcaagaaataatatattctgttaaagacagtccttcgcgtaa	19540	50	36	yes	4	215	488.428	619	711.972	4	167	449.23	537	644.784	4	138.5	351.458	439.5	575.695	4	1323	1030.86	1616.5	962.498	4	1972	1256.55	1754	1191.48	4	1550	1221.78	1729.5	986.116
rpoB-atpA_9180	-	aaagacagtccttcgcgtaaattgctttgaataggtaaatcaatcatttg	19570	50	34	yes	4	166	377.112	400	460.079	4	125.5	337.595	405	486.289	4	133.5	338.77	348	455.84	3	713	555.557	768	457.283	4	1106.5	705.059	887	602.531	4	778	613.257	808.5	460.986
rpoB-atpA_9210	-	ataggtaaatcaatcatttgtccttggggatccgacattaatcctctcat	19600	50	38	yes	4	505	1147.24	1260	1449.25	4	418	1124.42	1087	1305.18	4	368	933.838	977.5	1280.41	4	663	516.598	862	513.253	4	1126	717.484	856.5	581.813	4	766	603.798	1084.5	618.354
rpoB-atpA_9240	-	tccgacattaatcctctcatacctactaattgatgtacttgagatgcatt	19630	50	36	yes	4	491	1115.43	1183	1360.68	4	505.5	1359.8	1363	1636.57	4	449.5	1140.65	1154	1511.61	3	1260	981.77	1621	965.177	4	2253	1435.61	1892.5	1285.56	4	1625.5	1281.3	2055	1171.71
rpoB-atpA_9270	-	tgatgtacttgagatgcatttcccctagctcccgaaaaagacatcatatg	19660	50	42	yes	4	2130	4838.85	6353.5	7307.77	4	2573	6921.37	7083.5	8505.26	4	1989	5047.29	5536.5	7252.18	4	5379.5	4191.61	7859	4679.41	4	6701	4269.86	7251	4925.54	4	6132	4833.54	8015.5	4570.23
rpoB-atpA_9300	-	cccgaaaaagacatcatatggactggattgaaggggtccgtcatcctaaa	19690	50	46	yes	4	507	1151.78	1231	1415.89	4	405.5	1090.8	1117.5	1341.8	4	384.5	975.709	1168	1529.95	4	939	731.652	1483	883.009	4	1023.5	652.171	1150	781.184	4	1006	792.977	1396.5	796.248
rpoB-atpA_9330	-	aaggggtccgtcatcctaaaattaggattcatttcttgtcgcaaatattc	19720	50	38	yes	4	291.5	662.218	757	870.699	4	483.5	1300.62	1329	1595.75	4	285.5	724.486	784.5	1027.61	4	1192.5	929.175	1509.5	898.788	4	1643	1046.91	1508.5	1024.71	3	1347	1061.77	1569	894.604
rpoB-atpA_9360	-	atttcttgtcgcaaatattcacttgtagcataccatatctcaatagattg	19750	50	32	yes	4	180	408.917	491.5	565.322	4	0	0	348	417.849	4	126.5	321.007	336	440.122	4	1850	1441.49	1803	1073.54	4	2923	1862.53	2256.5	1532.82	3	2087	1645.07	2006	1143.77
rpoB-atpA_9390	-	taccatatctcaatagattggcgtaatttttctaccgcatgtacattccc	19780	50	38	yes	4	353	801.931	1131	1300.87	4	227.5	611.975	765	918.547	4	204.5	518.94	656.5	859.94	4	2252	1754.72	2373.5	1413.23	4	3331	2122.5	2652	1801.48	4	2821.5	2224.04	2739.5	1561.99
rpoB-atpA_9420	-	tctaccgcatgtacattcccataatgatggtgtttttccaaaatccaact	19810	50	38	yes	4	455.5	1034.79	1237.5	1423.37	4	226.5	609.285	800	960.572	4	266.5	676.271	694.5	909.716	4	3234	2519.88	3395	2021.45	4	4547	2897.34	3462.5	2352.04	4	3609.5	2845.18	3394.5	1935.46
rpoB-atpA_9450	-	tgtttttccaaaatccaactttgttgttcagcatcttggacaagccagcc	19840	50	42	yes	4	195.5	444.129	686	789.035	4	130.5	351.045	525	630.375	4	121	307.05	435	569.8	4	1951	1520.19	2341.5	1394.18	4	2754	1754.84	2298	1561.01	4	2133.5	1681.73	2395.5	1365.85
rpoB-atpA_9480	-	gcatcttggacaagccagcccttagaaggtatcgttaaaagatcatcaat	19870	50	42	yes	4	277.5	630.413	779.5	896.578	4	130	349.7	474.5	569.739	4	138.5	351.458	438	573.73	4	961.5	749.184	1404	835.971	4	1174.5	748.388	1226.5	833.15	4	1013.5	798.889	1474	840.437
rpoB-atpA_9510	-	atcgttaaaagatcatcaattcctaatgaaatggatgtagcagtggcttg	19900	50	36	yes	4	0	0	135	155.277	4	0	0	129.5	155.493	4	0	0	0	0	4	254	197.912	304	181.008	4	359.5	229.072	257	174.578	4	221	174.203	289	164.78
rpoB-atpA_9540	-	atggatgtagcagtggcttgctggaaacccagagtctttacttgatctag	19930	50	46	yes	4	0	0	240.5	276.622	4	0	0	262	314.587	4	0	0	125	163.736	4	690	537.636	927.5	552.253	4	1047	667.145	850.5	577.737	4	796.5	627.839	999	569.604
rpoB-atpA_9570	-	agagtctttacttgatctaggatgtgtgatgtatatgccatcccgaagtg	19960	50	42	yes	4	255	579.299	899	1034.03	4	198	532.62	641.5	770.258	4	185	469.457	625.5	819.334	4	804.5	626.852	1195.5	711.826	4	1065.5	678.934	1273.5	865.077	4	912	718.882	1383.5	788.836
rpoB-atpA_9600	-	gtatatgccatcccgaagtgatctattaatcggctaataagtcgtttaat	19990	50	36	yes	4	108.5	246.486	311	357.711	4	0	0	316.5	380.026	4	0	0	228	298.654	4	1423	1108.78	1529	910.399	4	1842	1173.72	1555.5	1056.64	4	1540.5	1214.3	1649.5	940.503
rpoB-atpA_9630	-	cggctaataagtcgtttaatagcagttccatctatcactttattgtgaaa	20020	50	34	yes	4	216.5	491.836	566.5	651.586	4	139.5	375.255	478.5	574.542	4	140	355.265	412	539.673	4	1380	1075.27	1605.5	955.948	4	2199.5	1401.52	1723.5	1170.76	4	1518	1196.56	1653	942.498
rpoB-atpA_9660	-	tctatcactttattgtgaaataccagattggcccgttccgccataagtac	20050	50	42	yes	4	4531.5	10294.5	15292.5	17589.4	4	3824.5	10287.9	12109.5	14540.1	4	3569	9056.71	11106.5	14548.2	4	6902.5	5378.31	19957	11882.8	4	6330	4033.46	15571.5	10577.6	4	6678	5263.92	19463	11097.3
rpoB-atpA_9690	-	gcccgttccgccataagtacctccatattctgctgaatgggattcgacaa	20080	50	50	no	4	3618		8248		4	3643.5		8728		4	1633		4329		4	3591.5		6555.5		4	4538		5875		4	4029		6940.5
rpoB-atpA_9720	-	tgctgaatgggattcgacaatgagtttgagtcaatgattgcaaaacttcc	20110	50	40	no	4	227		392.5		4	0		344		4	146		324		4	1457.5		1671.5		4	1809.5		1521.5		4	1452.5		1572.5
rpoB-atpA_9750	-	tcaatgattgcaaaacttccttttctcgatcttgatttgcgtagaatttt	20140	50	32	no	4	717.5		1548		4	601.5		1585.5		4	692.5		1524.5		4	2543.5		2900		4	4356		3314.5		4	2952.5		3098
rpoB-atpA_9780	-	cttgatttgcgtagaattttaggtcaggaactatggtccgatttgaatcg	20170	50	40	no	4	0		207.5		4	0		213		4	0		101		3	361		483		4	433		426		4	403		516.5
rpoB-atpA_9810	-	ctatggtccgatttgaatcggagaggtccgaattcacacgggtgtcctag	20200	50	52	no	4	200.5		810.5		4	0		410		4	0		355.5		4	648.5		1051.5		4	1055.5		972		4	656.5		1081.5
rpoB-atpA_9840	-	aattcacacgggtgtcctagaattccttttttttaatagcatattattag	20230	50	30	no	4	303		701		4	153.5		490		4	171		438.5		4	835.5		1206.5		4	1099		1170		4	875		1283
rpoB-atpA_9870	-	ttttaatagcatattattaggtatcatatgaacaggcttgagaaaaacct	20260	50	28	yes	4	102	231.72	200.5	230.614	4	0	0	224.5	269.56	4	0	0	169.5	222.026	4	726.5	566.076	930	553.741	4	1172.5	747.114	1022	694.235	4	790.5	623.11	934.5	532.828
rpoB-atpA_9900	-	aacaggcttgagaaaaaccttgtatagcttcctcgatttctcgataaaaa	20290	50	36	yes	3	807	1833.31	1807	2078.41	4	710	1909.9	2022	2427.84	4	802	2035.16	2155.5	2823.46	4	2585.5	2014.58	3610	2149.47	4	3376	2151.18	3534	2400.61	4	2800	2207.09	3902	2224.82
rpoB-atpA_9930	-	cctcgatttctcgataaaaagaaatatgaccaactgtggttcgaatatat	20320	50	34	yes	4	0	0	184	211.636	4	0	0	263.5	316.388	4	0	0	172.5	225.955	4	949.5	739.834	1184	704.978	4	1489.5	949.105	1215	825.338	4	968	763.024	1193	680.218
rpoB-atpA_9960	-	caactgtggttcgaatatatatacaaaaattttctttttttacacttctt	20350	50	24	yes	4	161	365.753	312.5	359.436	4	120.5	324.145	374	449.067	4	153.5	389.522	286.5	375.282	4	801.5	624.515	1052.5	626.68	4	1603.5	1021.75	1527.5	1037.62	4	1004	791.401	1219	695.042
rpoB-atpA_9990	-	tttctttttttacacttcttactattagatagtgtgcataaatctcatga	20380	50	26	yes	4	154	349.851	302	347.359	4	142	381.98	494.5	593.753	4	107.5	272.792	306	400.825	4	1348.5	1050.73	1952	1162.26	4	1986.5	1265.79	2087	1417.68	3	1376	1084.63	1808	1030.88
rpoB-atpA_10020	-	agtgtgcataaatctcatgatagttaccaaaagattcatagtgaacttcg	20410	50	34	yes	4	0	0	187.5	215.662	4	0	0	268.5	322.392	4	0	0	188.5	246.914	4	792	617.113	1128	671.635	4	1245.5	793.629	1146	778.467	4	855.5	674.346	1118.5	637.74
rpoB-atpA_10050	-	aagattcatagtgaacttcgataggaacttctcttgaagcaataacgcgt	20440	50	38	yes	4	0	0	207	238.091	4	0	0	212	254.551	4	0	0	157.5	206.307	4	1163	906.189	1606	956.246	4	1538.5	980.328	1586	1077.36	4	1147	904.12	1535	875.218
rpoB-atpA_10080	-	ctcttgaagcaataacgcgttgatctaattgccaccgaagccacaaagga	20470	50	46	yes	4	373	847.367	1480.5	1702.87	4	245.5	660.395	1112.5	1335.79	4	181	459.306	901	1180.21	4	1941.5	1512.78	3038	1808.89	4	2940.5	1873.68	2964	2013.42	4	2216.5	1747.15	3135.5	1787.78
rpoB-atpA_10110	-	gccaccgaagccacaaaggactatctaaattgatttttttctgtcgataa	20500	50	38	yes	4	196	445.265	533.5	613.63	4	143	384.67	569	683.207	4	174.5	442.812	477.5	625.471	4	946.5	737.496	1376	819.299	4	1802.5	1148.55	1659.5	1127.28	4	1301	1025.51	1714.5	977.564
rpoB-atpA_10140	-	tgatttttttctgtcgataagctccaattgcatcataggaattgcaaaaa	20530	50	32	yes	4	100.5	228.312	266	305.952	4	0	0	332	398.637	4	0	0	248.5	325.507	4	1164.5	907.358	1427.5	849.963	4	1716.5	1093.75	1684	1143.93	4	1215	957.721	1560.5	889.757
rpoB-atpA_10170	-	catcataggaattgcaaaaaaagggttctttcgtatacttatagtttgtt	20560	50	30	yes	4	210	477.07	441.5	507.812	3	158	425.02	481	577.544	4	185.5	470.726	396	518.715	4	1731.5	1349.15	2440.5	1453.12	4	2474	1576.43	2395	1626.9	4	1895.5	1494.12	2411.5	1374.98
rpoB-atpA_10200	-	tcgtatacttatagtttgtttcgtaaattctttcattttgatagtttttt	20590	50	22	yes	4	408	926.878	688.5	791.91	4	156.5	420.985	434	521.11	4	275.5	699.11	448.5	587.484	4	662.5	516.208	694	413.222	4	1061.5	676.385	867	588.945	4	848	668.434	881	502.324
rpoB-atpA_10230	-	tttcattttgatagttttttcgattacatggattatatctgtttgcacaa	20620	50	26	yes	4	188	427.091	327.5	376.689	4	0	0	324.5	389.632	4	127.5	323.544	258	337.951	4	806.5	628.411	1032	614.474	4	1113.5	709.519	1121.5	761.825	4	740	583.303	1069.5	609.801
rpoB-atpA_10260	-	gattatatctgtttgcacaaatacctcgacgagtgccgctcgttaataca	20650	50	42	yes	4	426	967.77	1249	1436.6	4	357	960.33	1144	1373.62	4	230.5	584.918	864	1131.74	4	1963	1529.54	3210.5	1911.6	4	3252	2072.17	3213	2182.56	4	2286.5	1802.33	3469	1977.93
rpoB-atpA_10290	-	gagtgccgctcgttaatacatagagtccaataagcatatcttgagtcggt	20680	50	44	yes	4	194	440.721	500	575.098	4	159.5	429.055	501.5	602.158	4	0	0	344.5	451.256	4	1020.5	795.156	1402	834.78	4	1488	948.149	1415.5	961.536	4	1184.5	933.679	1677	956.182
rpoB-atpA_10320	-	taagcatatcttgagtcggtaccgaaatgggatctccaatagctggagat	20710	50	44	yes	4	0	0	115	132.273	4	0	0	126.5	151.89	4	0	0	0	0	4	509	396.604	649.5	386.726	4	740	471.526	514.5	349.495	4	556.5	438.66	733.5	418.223
rpoB-atpA_10350	-	gatctccaatagctggagataagagattcatatgagaaaacataagtaaa	20740	50	32	yes	4	0	0	0	0	4	0	0	129.5	155.493	4	0	0	0	0	4	0	0	127	75.6185	4	150	95.5796	0	0	4	0	0	137.5	78.399
rpoB-atpA_10380	-	tatgagaaaacataagtaaacgagcctctgcttgagcctctaaagataaa	20770	50	36	yes	4	371.5	843.959	1129.5	1299.15	4	288.5	776.065	910	1092.65	4	247	626.788	745	975.865	4	1291.5	1006.31	2036	1212.28	4	1913	1218.96	1943	1319.86	4	1639	1291.94	2317.5	1321.38
rpoB-atpA_10410	-	cttgagcctctaaagataaaggcacatgaacagccatttgatccccatca	20800	50	44	yes	4	1398	3175.92	3787	4355.79	4	1124	3023.56	2828.5	3396.22	4	1128	2862.42	3158	4136.62	4	3377	2631.3	6139.5	3655.59	4	4362.5	2779.77	5929.5	4027.85	4	3756.5	2961.05	6464.5	3685.89
rpoB-atpA_10440	-	cagccatttgatccccatcaaagtctgcattgaaccccttacaaactaat	20830	50	42	yes	4	1982	4502.63	5288.5	6082.81	4	1634	4395.46	4323.5	5191.29	4	1747	4433.19	4263	5584.04	4	6408	4993	9784.5	5825.9	4	9170	5843.1	10028	6811.93	4	7142	5629.67	11395.5	6497.42
rpoB-atpA_10470	-	tgaaccccttacaaactaatggatgtaaacaaatagtgcgtccttccact	20860	50	40	yes	4	16091	36554.9	49350	56762.2	4	11462.5	30834.1	35402	42507.7	4	12091.5	30683.4	43925.5	57537.4	4	10125	7889.22	17428.5	10377.3	4	8489.5	5409.49	13741	9334.13	4	9877.5	7785.92	16974.5	9678.42
rpoB-atpA_10500	-	aaatagtgcgtccttccactaaaataggttggaatgactgtatgcctaat	20890	50	38	yes	2	1381.5	3138.44	5048	5806.19	4	3393.5	9128.52	9155	10992.5	4	910	2309.22	3117.5	4083.57	4	2009	1565.38	2840	1691	4	2709.5	1726.49	2856	1940.05	4	2246.5	1770.8	2834	1615.87
rpoB-atpA_10530	-	ggaatgactgtatgcctaatctatgtagggtaggtgctctattcagtaat	20920	50	40	yes	4	168.5	382.792	410.5	472.156	4	123	330.87	403	483.888	4	0	0	265	347.12	3	2115	1647.97	3449	2053.61	4	2887.5	1839.91	3522	2392.46	4	2052.5	1617.88	2844	1621.58
rpoB-atpA_10560	-	taggtgctctattcagtaatacgggatgcccctgcatgacttcttgaagg	20950	50	48	yes	4	723.5	1643.62	2101	2416.56	4	607	1632.83	1684.5	2022.6	4	473	1200.29	1317.5	1725.77	4	2371.5	1847.83	4086.5	2433.19	4	3096	1972.76	3891	2643.12	4	2738	2158.22	4488.5	2559.23
rpoB-atpA_10590	-	cctgcatgacttcttgaaggatttcccagacaatcggctttttttcacga	20980	50	44	yes	4	305	692.887	807	928.209	4	180.5	485.545	558.5	670.599	4	209.5	531.628	518	678.521	4	3201	2494.16	3989	2375.13	2	4100.5	2612.83	3991.5	2711.39	4	2943.5	2320.21	3632	2070.87
rpoB-atpA_10620	-	caatcggctttttttcacgaatttgactcttagcaactcctatgttcgaa	21010	50	38	yes	4	736	1672.02	1729	1988.69	4	494	1328.86	1419.5	1704.41	4	543	1377.92	1292	1692.37	4	2752.5	2144.7	3686.5	2195.02	4	3442.5	2193.55	3342	2270.19	4	2840	2238.62	3772.5	2150.98
rpoB-atpA_10650	-	tagcaactcctatgttcgaagccaggtgttgtctaattaaaccacgaatt	21040	50	40	yes	4	245	556.581	682	784.434	4	176.5	474.785	619.5	743.843	4	158	400.941	451.5	591.414	4	2225.5	1734.07	2883	1716.6	4	3033.5	1932.94	2972	2018.85	4	2181	1719.17	3011.5	1717.08
rpoB-atpA_10680	-	gtctaattaaaccacgaattacaaatgtctggaagagctctattgctatt	21070	50	34	yes	4	0	0	223	256.494	4	0	0	237	284.569	4	0	0	168.5	220.716	4	396.5	308.946	493	293.542	4	719.5	458.463	495.5	336.589	4	416.5	328.305	556.5	317.302
rpoB-atpA_10710	-	ggaagagctctattgctatttcgcgaggcaatccacagcgatgtaatgaa	21100	50	46	yes	4	0	0	364	418.672	4	0	0	332	398.637	4	0	0	231	302.584	4	1584	1234.23	2305.5	1372.74	4	2035	1296.7	2107	1431.27	4	1771.5	1396.38	2307	1315.39
rpoB-atpA_10740	-	atccacagcgatgtaatgaaagtgaaggtccaacgacaatcaccgagcgc	21130	50	50	yes	4	147.5	335.085	607	698.169	4	116.5	313.385	502.5	603.359	4	0	0	369.5	484.003	4	589	458.939	1203.5	716.589	4	1071	682.438	1105.5	750.956	4	673.5	530.885	1328.5	757.477
rpoB-atpA_10770	-	caacgacaatcaccgagcgccccgaataatcgacccgtttcccaagcaga	21160	50	56	yes	4	5140.5	11678	16325.5	18777.5	4	2957	7954.33	10219.5	12270.7	4	2774	7039.31	9918.5	12992.1	4	9966.5	7765.72	19918.5	11859.9	4	9023.5	5749.75	16776.5	11396.1	4	8879	6998.85	20021.5	11415.7
rpoB-atpA_10800	-	cgacccgtttcccaagcagagtctcgcgaaatcttccctctttgccttca	21190	50	54	yes	4	9462.5	21496.5	21476	24701.6	4	6621	17810.5	15438	18536.6	4	6335.5	16077	15327.5	20077.3	4	11727	9137.47	17069	10163.2	4	11235	7158.91	14915.5	10132	4	11492	9058.54	17681	10081.3
rpoB-atpA_10830	-	atcttccctctttgccttcaattacatctgaaaatgacttgtaaacctta	21220	50	34	yes	4	3179	7221.93	6280.5	7223.81	4	3494.5	9400.21	7719	9268.32	4	3597.5	9129.03	6935.5	9084.71	3	3887	3028.68	4725	2813.36	3	4971	3167.51	5421	3682.44	4	5033	3967.25	6509.5	3711.55
rpoB-atpA_10860	-	aaaatgacttgtaaaccttattatgaccatccctcatgggttgtccacgg	21250	50	42	yes	4	478.5	1087.04	1435	1650.53	4	352.5	948.225	1167	1401.23	4	372.5	945.257	1083	1418.61	4	3674	2862.72	4594	2735.36	4	4595.5	2928.24	4935.5	3352.64	4	3500.5	2759.26	4681.5	2669.27
rpoB-atpA_10890	-	ccctcatgggttgtccacggattccattatcaagaagtgtatccacggct	21280	50	50	yes	4	338.5	768.991	1035	1190.45	4	217.5	585.075	775	930.554	4	205	520.209	633.5	829.813	4	2989	2328.98	3814	2270.94	4	3643	2321.31	3866	2626.14	4	2886.5	2275.28	3901.5	2224.54
rpoB-atpA_10920	-	caagaagtgtatccacggcttcttgtaccaatttttcctgacacattact	21310	50	40	yes	4	686.5	1559.56	1867	2147.42	4	582	1565.58	1752	2103.65	4	484	1228.2	1292.5	1693.03	4	3300.5	2571.69	4166	2480.52	4	5659	3605.9	4648	3157.34	4	3632	2862.92	4454.5	2539.84
rpoB-atpA_10950	-	atttttcctgacacattactaattcccccggtgtagatctacttgttgtt	21340	50	38	yes	4	1075.5	2443.28	2812	3234.35	4	882.5	2373.93	2290	2749.64	4	777	1971.72	1934.5	2533.97	4	4626	3604.5	5819	3464.75	4	6094.5	3883.4	5688	3863.81	4	5144	4054.75	6127	3493.46
rpoB-atpA_10980	-	gtgtagatctacttgttgttaatagatcggtaagagtattgttccgatag	21370	50	36	yes	4	0	0	215	247.292	4	0	0	214	256.953	4	0	0	139	182.074	4	543.5	423.486	683.5	406.97	4	688.5	438.71	631	428.632	4	547	431.172	711	405.394
rpoB-atpA_11010	-	taagagtattgttccgatagataactcttctatagagttcattaatatct	21400	50	28	yes	4	0	0	218.5	251.318	4	0	0	207	248.548	4	0	0	149.5	195.828	4	1033	804.896	1230.5	732.665	4	1525.5	972.044	1398	949.648	4	1213.5	956.539	1328.5	757.477
rpoB-atpA_11040	-	tatagagttcattaatatctgaactcattagtttacccccttctatctga	21430	50	32	yes	4	883	2005.96	2407	2768.52	4	725	1950.25	1892.5	2272.35	4	759	1926.04	2151.5	2818.22	4	3275	2551.82	4435.5	2640.99	4	4727.5	3012.35	4848	3293.2	4	4030	3176.64	4867.5	2775.32
rpoB-atpA_11070	-	gtttacccccttctatctgaatgatgggtctcaactcgggaggaagaacc	21460	50	50	yes	4	166	377.112	514	591.201	4	191	513.79	648.5	778.663	4	0	0	332.5	435.537	4	546	425.434	817	486.459	4	757.5	482.677	609.5	414.028	2	547.5	431.566	849	484.078
rpoB-atpA_11100	-	tcaactcgggaggaagaaccggtaagagacataaaaccatccattcgggt	21490	50	48	yes	4	129.5	294.193	383.5	441.1	4	0	0	330	396.236	4	0	0	204	267.217	4	702	546.986	1047.5	623.703	4	960	611.709	847.5	575.699	4	765.5	603.404	1076.5	613.793
rpoB-atpA_11130	-	ataaaaccatccattcgggttctatatttgttcgaataaaatgcttagct	21520	50	32	yes	4	227.5	516.825	486	558.995	4	173	465.37	541.5	650.187	4	141	357.802	366	479.418	4	661.5	515.429	756.5	450.436	4	851.5	542.573	814.5	553.282	4	673	530.491	845	481.797
rpoB-atpA_11160	-	ttcgaataaaatgcttagctaattccatacgtctaactaaaaaatctttt	21550	50	26	yes	4	160	363.482	331.5	381.29	4	114.5	308.005	391	469.479	4	140.5	356.533	325.5	426.368	4	2170.5	1691.22	2811	1673.73	4	3811	2428.36	3406	2313.66	4	2550.5	2010.43	2910.5	1659.49
rpoB-atpA_11190	-	gtctaactaaaaaatcttttcttcttacaatttttcgatcttcccattca	21580	50	28	yes	4	558	1267.64	1271.5	1462.47	4	368	989.92	1006.5	1208.52	4	485.5	1232.01	1206	1579.72	4	1819	1417.33	2391	1423.65	4	2814	1793.07	2911	1977.42	4	2137.5	1684.88	2693	1535.48
rpoB-atpA_11220	-	tttttcgatcttcccattcattccccgtaggcccttcttctcctaattgt	21610	50	44	yes	4	17111	38872.1	34801.5	40028.6	4	14162	38095.8	32167.5	38624	4	14923	37868.7	35079.5	45950.1	4	19400.5	15116.5	29257	17420.2	4	17092	10891	24854	16883.1	4	18978.5	14959.8	27841	15874.2
rpoB-atpA_11250	-	gcccttcttctcctaattgtttccattctaccaacgaattttctataata	21640	50	34	yes	4	6155.5	13983.8	12330	14181.9	4	6368	17129.9	13614	16346.5	4	6126.5	15546.6	12099	15848.3	4	8153	6352.68	10545.5	6279.01	4	9978	6357.95	11612.5	7888.26	4	8896	7012.25	11875.5	6771.11
rpoB-atpA_11280	-	ccaacgaattttctataataattcgcaaatctaaatcggctaattgttct	21670	50	30	yes	4	145	329.405	298.5	343.334	4	0	0	290.5	348.808	4	109	276.599	246	322.232	4	780	607.762	964.5	574.283	4	1395	888.89	1035.5	703.406	4	781.5	616.016	1052.5	600.108
rpoB-atpA_11310	-	ctaaatcggctaattgttctcggatagcacccgccccagtagaaatttct	21700	50	46	yes	4	3681	8362.35	9712.5	11171.3	4	3420.5	9201.15	8469	10168.9	4	2390	6064.87	6729	8814.22	4	6931	5400.51	15912	9474.34	4	6908.5	4402.08	13323.5	9050.53	4	7152.5	5637.94	15563.5	8873.91
rpoB-atpA_11340	-	ccgccccagtagaaatttctcgatttcgaaatatatcgaaaccttgagta	21730	50	40	yes	4	613	1392.59	1565.5	1800.63	4	591.5	1591.14	1605.5	1927.75	4	433.5	1100.05	1122.5	1470.35	4	628.5	489.716	1138	677.589	4	1068	680.527	1027	697.632	4	713.5	562.415	1320	752.63
rpoB-atpA_11370	-	atatatcgaaaccttgagtagtaaaaaaaagtgggatgctgtatttccag	21760	50	34	yes	4	0	0	227.5	261.67	4	0	0	244	292.974	4	0	0	128	167.665	4	587.5	457.77	815.5	485.566	4	838.5	534.29	838	569.246	4	665	524.185	820.5	467.828
rpoB-atpA_11400	-	gtgggatgctgtatttccaggattgaatttcatattcaaataaacctcgt	21790	50	36	yes	4	307.5	698.566	843.5	970.191	4	115	309.35	389	467.078	4	144.5	366.684	339.5	444.706	4	1187	924.89	1743.5	1038.12	4	1671	1064.76	1768.5	1201.33	4	1333.5	1051.13	1891	1078.2
rpoB-atpA_11430	-	catattcaaataaacctcgtaatcgtaagaaagtaggttttttagttatg	21820	50	28	yes	4	0	0	156.5	180.006	4	0	0	181	217.329	4	0	0	104.5	136.883	4	438.5	341.672	545.5	324.802	4	532.5	339.307	502.5	341.344	4	457.5	360.623	575.5	328.135
rpoB-atpA_11460	-	aagtaggttttttagttatgggcctagcaaaagaaaaatcgcagtatact	21850	50	34	yes	4	0	0	142.5	163.903	4	0	0	162	194.516	4	0	0	0	0	4	181	141.032	217	129.206	4	199	126.802	191	129.745	4	163	128.484	221.5	126.294
rpoC1-ex1-ex2	-	cctagcaaaagaaaaatcgcagtatactag	21861	30	37	yes	4	0	0	0	0	4	0	0	0	0	4	0	0	0	0	4	0	0	0	0	4	0	0	0	0	4	0	0	0	0
rpoC1-in-ex2	-	cctagcaaaagaaaaattgggatagggtcc	21862	30	43	no	4	0		161.5		4	0		156.5		4	0		113		4	152.5		222.5		4	239.5		156.5		4	155.5		237.5
rpoC1-intron_0	-	attgggatagggtccactataagatctcccccctcaaaaccggacatgaa	21887	50	48	no	3	3157		8554		4	2834		7942		4	3212		8497.5		4	6974		16556		4	8739.5		15667		4	8161.5		17704
rpoC1-intron_70	-	aagtagttataccaaataaagaaaggggtctcgctttcaaatttcatttt	21957	50	30	no	4	472.5		1137.5		4	320.5		997		4	334.5		917.5		4	734		1207.5		4	999.5		1181.5		4	809		1251.5
rpoC1-intron_140	-	caaaaagaatctacgccttactcaagttctcagtgcaaaccaaccaacat	22027	50	40	no	4	980		2696		4	780		2158.5		4	740		1938		4	5068		5195.5		4	4999		4834		4	4889.5		5492.5
rpoC1-intron_210	-	ttctttgatttctatttaaattctttagtgaattaaaaattacgacagaa	22097	50	20	no	4	0		129.5		4	0		240.5		4	0		105.5		4	0		141.5		4	176		163		3	0		143
rpoC1-intron_280	-	tagtctacttcccttcgaatgccggaatactctttaccttaagtgaaagg	22167	50	42	no	4	711.5		1953.5		4	726		2038.5		4	640.5		1707.5		4	1401		2100.5		4	1788		2159.5		4	1611.5		2793
rpoC1-intron_350	-	ggatttatttgtctatgtattgttccattcgatcttttaggtcctgcgtc	22237	50	38	no	4	1942		4419		4	1483.5		3412		4	1322.5		2836		4	3374		3898		4	3267		3934.5		4	3275		4444
rpoC1-intron_420	-	atattcttaaagcttatatgcgatgtatagacttctgcaaccatgacata	22307	50	32	no	4	160.5		381		4	0		320		4	0		262.5		4	1747.5		1833.5		4	1885.5		1756		4	1776.5		1886
rpoC1-intron_490	-	ataaaataatataaaactataaaaaaccaaatttattttcttttagaaag	22377	50	12	no	4	0		0		4	0		140		4	0		0		3	0		0		3	0		0		4	0		0
rpoC1-intron_560	-	acaaaacaaggtcttcttttcacgaggtacgcctatcaatttgaatttct	22447	50	36	no	4	519.5		1331.5		4	419.5		1186.5		4	338.5		889.5		3	1679		1908		3	2331		1690		4	1552		1814.5
rpoC1-intron_630	-	gcctttttttttatttgggagtattgaatacacccacaattctgagcttc	22517	50	36	no	4	544		1505		4	310		866.5		4	286		816.5		4	834		1721		4	1329		1754		4	1056		2061
rpoC1-intron_741	-	agagtttatcattcttaatctgtaaaagaaaaatttcgatcaaatcacac	22628	50	26	no	4	0		127		4	0		311		4	0		176.5		4	294		373		4	538.5		346.5		4	279		373
rpoC1-ex1-in	-	tcgatcaaatcacacatcgcagtatactag	22652	30	40	no	4	0		255		3	0		433		4	0		320.5		4	868		1130.5		4	1101.5		1021		4	912.5		1028
rpoB-atpA_11490	-	aagaaaaatcgcagtatactaggccttctaattctttaagaggtttatct	22671	50	32	yes	4	146	331.677	365.5	420.397	4	120	322.8	388.5	466.478	4	134	340.039	334	437.502	4	1099	856.322	1485.5	884.498	4	1821.5	1160.65	1685.5	1144.94	4	1272.5	1003.05	1376.5	784.845
rpoB-atpA_11520	-	attctttaagaggtttatctaaaagattcgcaatataactaggaagacgt	22701	50	30	yes	4	0	0	143.5	165.053	4	0	0	173	207.724	4	0	0	0	0	4	532	414.525	650.5	387.321	4	675	430.108	627.5	426.255	4	509.5	401.612	679	387.148
rpoB-atpA_11550	-	caatataactaggaagacgtttcaaataccatacatgagttacaggacat	22731	50	34	yes	4	0	0	190.5	219.112	4	0	0	190	228.136	4	0	0	156	204.342	4	1451.5	1130.98	1644.5	979.17	4	1581.5	1007.73	1502	1020.29	4	1358.5	1070.83	1545.5	881.204
rpoB-atpA_11580	-	atacatgagttacaggacatgtcagttttatgtatcccatttgatatctt	22761	50	32	yes	4	173.5	394.15	366.5	421.547	4	131.5	353.735	410.5	492.893	2	150.5	381.909	368	482.038	3	1122	874.243	1289	767.498	4	1606.5	1023.66	1463.5	994.142	4	1243.5	980.186	1372	782.279
rpoB-atpA_11610	-	tgtatcccatttgatatcttcgtatccgagaatcaacaaattcaactcca	22791	50	36	yes	4	258	586.114	631.5	726.349	4	299.5	805.655	870	1044.62	4	215.5	546.854	556.5	728.952	4	3445	2684.28	3846	2289.99	4	4824	3073.84	4450.5	3023.18	3	3671	2893.66	4012	2287.54
rpoB-atpA_11640	-	aatcaacaaattcaactccacattgttcacaaaactttgggtcttctttt	22821	50	32	yes	4	545.5	1239.25	1148	1320.43	4	349.5	940.155	1017.5	1221.73	4	410.5	1041.69	905.5	1186.1	4	2015	1570.05	2296	1367.09	4	2741	1746.56	2350.5	1596.67	4	2195	1730.2	2364.5	1348.18
rpoB-atpA_11670	-	aaaactttgggtcttctttttcatctccgatcactcgataatttccacaa	22851	50	36	yes	4	2768	6288.23	6392	7352.06	4	2438	6558.22	5885.5	7066.81	4	2211.5	5611.91	5026	6583.49	4	3842.5	2994.01	4884	2908.04	4	4781	3046.44	4687.5	3184.18	4	3990	3145.11	5112	2914.73
rpoB-atpA_11700	-	tcactcgataatttccacaagcgcaaattccactctttataggtccaaaa	22881	50	38	yes	4	702.5	1595.91	1910	2196.88	4	458	1232.02	1419	1703.81	4	449	1139.38	1245.5	1631.46	4	4124.5	3213.74	4748.5	2827.36	4	5500.5	3504.9	4934	3351.62	4	4657	3670.87	5215	2973.46
rpoB-atpA_11730	-	cactctttataggtccaaaaatcctttcacaaaataatccatctttttcc	22911	50	32	yes	4	445	1010.93	905.5	1041.5	4	305	820.45	901	1081.84	4	364	923.688	790.5	1035.46	4	2782.5	2168.08	2765.5	1646.64	4	3896	2482.52	3315.5	2252.19	4	3082.5	2429.77	3009.5	1715.94
rpoB-atpA_11760	-	aaaataatccatctttttccggtttattggttttgtaatgaaaagtatag	22941	50	26	yes	4	199	452.08	406.5	467.555	4	141	379.29	500.5	600.958	4	171.5	435.199	407	533.124	4	750	584.387	918.5	546.894	4	1100	700.917	1031	700.349	4	851	670.799	972	554.209
rpoB-atpA_11790	-	ttttgtaatgaaaagtatagggttttgtcacctctccaactatctctcca	22971	50	36	yes	4	2657.5	6037.2	7150.5	8224.48	4	1837	4941.53	5204.5	6249.12	4	1863.5	4728.82	5666	7421.81	4	5986	4664.19	9230.5	5496.03	4	6308.5	4019.76	7659.5	5203.03	4	5840	4603.37	9045	5157.23
rpoB-atpA_11820	-	cctctccaactatctctccattaggtattattttagtggcccaagcactt	23001	50	42	yes	4	2724.5	6189.41	7008.5	8061.15	4	1827.5	4915.98	4964	5960.35	4	1809.5	4591.79	4957	6493.11	4	3643.5	2838.95	5568.5	3315.6	4	4363	2780.09	5183	3520.76	4	3741	2948.83	5984	3411.92
rpoB-atpA_11850	-	ttttagtggcccaagcacttatttgctgaggagaaactaagccaattcgg	23031	50	44	yes	4	0	0	264.5	304.227	4	0	0	318.5	382.428	4	0	0	170.5	223.336	4	486	378.683	601	357.848	4	707.5	450.817	569.5	386.856	4	545	429.595	684	389.999
rpoB-atpA_11880	-	gagaaactaagccaattcggagttgttgatgtttataccgatcgatcata	23061	50	38	yes	4	0	0	206.5	237.516	4	0	0	230.5	276.765	4	0	0	155.5	203.687	4	809.5	630.748	903.5	537.963	4	1091.5	695.501	908.5	617.136	4	903	711.788	949.5	541.381
rpoB-atpA_11910	-	gtttataccgatcgatcatataagaaattttgtgattcattccgattaaa	23091	50	28	no	4	0		218.5		4	0		267		4	0		204.5		4	532		550		4	776		592.5		4	539.5		530.5
rpoB-atpA_11940	-	tgtgattcattccgattaaacttccttcctattaatctggaaattcttct	23121	50	32	yes	4	1258.5	2859.01	2376	2732.87	4	1746.5	4698.09	3748	4500.28	4	1634.5	4147.71	3409.5	4466.06	4	3140.5	2447.02	3694	2199.48	4	4270.5	2721.15	4103	2787.13	4	3638.5	2868.04	3971.5	2264.45
rpoB-atpA_11970	-	attaatctggaaattcttctcagatacaaggaaatgattcagttccagag	23151	50	34	yes	4	0	0	145	166.778	4	0	0	162	194.516	4	0	0	0	0	4	388.5	302.712	497	295.924	4	554.5	353.326	442.5	300.586	4	402	316.876	543.5	309.89
rpoB-atpA_12000	-	gaaatgattcagttccagagccaaagatcgtagttctcgaacaagtaatc	23181	50	40	yes	4	0	0	211.5	243.267	4	0	0	237.5	285.17	4	0	0	171.5	224.645	4	886	690.356	1014	603.757	4	1356	864.039	993	674.536	4	961	757.506	1104	629.472
rpoB-atpA_12030	-	tagttctcgaacaagtaatcgaaaagattccggagcatcttctggtttag	23211	50	40	yes	4	0	0	266	305.952	4	0	0	277	332.598	4	0	0	182	238.399	4	765	596.075	1022	608.52	4	940	598.965	884.5	600.833	4	743.5	586.062	1017.5	580.152
rpoB-atpA_12060	-	cggagcatcttctggtttaggtattgttcctccaatgatagtggtaccaa	23241	50	44	yes	4	752.5	1709.5	1898.5	2183.65	4	573.5	1542.72	1700	2041.21	4	538	1365.23	1516	1985.79	4	1933	1506.16	2666	1587.39	4	2335.5	1488.17	2600.5	1766.5	4	1977	1558.37	2995.5	1707.96
rpoB-atpA_12090	-	tccaatgatagtggtaccaagtacttcttggcgagctctaatatgatcag	23271	50	42	yes	4	0	0	220	253.043	4	0	0	204.5	245.546	4	0	0	136	178.144	4	664.5	517.767	836.5	498.07	4	899.5	573.159	782	531.205	4	676	532.855	821.5	468.398
rpoB-atpA_12120	-	gcgagctctaatatgatcagatttataagtaagcatctcttgtaaaatat	23301	50	30	yes	4	0	0	133	152.976	4	0	0	161.5	193.915	4	0	0	117	153.257	4	366.5	285.57	392.5	233.703	4	552.5	352.051	433.5	294.473	4	355	279.828	391.5	223.223
rpoB-atpA_12150	-	aagcatctcttgtaaaatatgagcaacaccaaacccctccagagcccaaa	23331	50	44	yes	4	6107	13873.6	20402	23466.3	4	4162	11195.8	13732.5	16488.8	3	4337	11005.6	15109	19791.1	4	13724.5	10693.9	33376.5	19873.1	4	10966.5	6987.82	28731	19516.7	4	12024.5	9478.28	33209	18934.9
rpoB-atpA_12180	-	aaacccctccagagcccaaacctccatttcgcctacccgctgccccccct	23361	50	64	yes	4	37480.5	85146.7	45394	52212	4	33899	91188.3	47945.5	57568.9	4	32412	82248.8	49802	65234.9	4	43468.5	33869.9	41654.5	24802	4	40308	25684.1	43862.5	29795.4	4	42740	33689.7	41679	23764.3
rpoB-atpA_12210	-	gcctacccgctgccccccctgcttggaacggcctctaaggggttgttgtg	23391	50	66	yes	4	2449.5	5564.68	6613	7606.25	4	2724.5	7328.91	7235.5	8687.77	4	1693.5	4297.43	4353	5701.93	4	3048.5	2375.34	7134	4247.73	4	3109	1981.05	5962	4049.93	4	3884	3061.55	9299	5302.05
rpoB-atpA_12240	-	gcctctaaggggttgttgtgtaacaagtgcataatgtccactagaacgtc	23421	50	46	yes	4	0	0	258.5	297.326	4	0	0	269	322.992	4	0	0	188	246.259	4	821	639.709	1065	634.123	4	1101	701.554	1063	722.086	4	943	743.318	1135.5	647.433
rpoB-atpA_12270	-	ataatgtccactagaacgtccgtgtattttatcatcaacctgatgaatta	23451	50	34	yes	4	224.5	510.01	689.5	793.06	4	279	750.51	801.5	962.373	4	173	439.005	479	627.435	4	1116	869.568	1436	855.024	4	1702.5	1084.83	1650.5	1121.17	4	1331	1049.16	1710.5	975.283
rpoB-atpA_12300	-	atcatcaacctgatgaattaatttcaagatatagggctttcctattatca	23481	50	30	yes	4	119	270.339	319.5	367.488	4	0	0	266	319.39	4	0	0	181	237.089	4	446	347.515	563.5	335.52	4	605.5	385.823	558.5	379.384	4	492	387.818	617	351.798
rpoB-atpA_12330	-	atagggctttcctattatcacaggctgttcaaaaggatctcctgttcttc	23511	50	42	yes	4	446.5	1014.34	1096.5	1261.19	4	274	737.06	824.5	989.989	4	247.5	628.057	684.5	896.617	4	1498	1167.22	1913	1139.04	4	2093	1333.65	1911.5	1298.46	4	1680	1324.26	2069	1179.69
rpoB-atpA_12360	-	aaaaggatctcctgttcttccatcaaaaatgcggctttttcctggatact	23541	50	40	yes	4	590	1340.34	1701.5	1957.06	4	617	1659.73	1833	2200.91	4	509	1291.64	1403.5	1838.43	4	1923	1498.37	2712	1614.78	4	2395.5	1526.41	2569.5	1745.44	4	2323.5	1831.49	3118.5	1778.09
rpoB-atpA_12390	-	gcggctttttcctggatactcgggttcaaatacccatggattcgctgttt	23571	50	48	yes	4	631.5	1434.62	1742.5	2004.22	4	426	1145.94	1297.5	1557.93	4	289.5	734.636	902.5	1182.17	4	1864.5	1452.79	2907.5	1731.19	4	2387	1520.99	2614	1775.67	4	2050.5	1616.3	3166	1805.17
rpoB-atpA_12420	-	tacccatggattcgctgtttgcttactggcttcatataattctgaaaaca	23601	50	38	yes	4	623.5	1416.44	1809.5	2081.28	4	485.5	1306	1484	1781.86	4	509	1291.64	1407.5	1843.66	4	1210.5	943.201	1550.5	923.2	4	1668	1062.84	1608.5	1092.64	4	1239.5	977.033	1586	904.296
rpoB-atpA_12450	-	ttcatataattctgaaaacaccagttttctcgaagcctcttgttcatatc	23631	50	34	yes	4	475	1079.09	1145	1316.97	4	340	914.6	963	1156.29	4	282.5	716.873	781.5	1023.68	4	3019.5	2352.74	3622	2156.61	4	3920.5	2498.13	3657	2484.17	4	3147	2480.62	3590.5	2047.21
rpoB-atpA_12480	-	cgaagcctcttgttcatatctctcatcaaaaggggctattcgataatgtc	23661	50	42	yes	4	160	363.482	441	507.237	4	119	320.11	445	534.318	4	118.5	300.706	382	500.376	4	806	628.021	1034	615.665	4	1492	950.698	1200	815.149	4	880	693.658	1098.5	626.336
rpoB-atpA_12510	-	aggggctattcgataatgtctatctagcagacttcccgctaacccaagcg	23691	50	50	yes	4	2681.5	6091.72	7612	8755.3	4	1632	4390.08	4548.5	5461.45	4	1498	3801.33	4694.5	6149.26	4	5528	4307.32	12716.5	7571.67	4	6424.5	4093.67	10497	7130.52	4	5935.5	4678.64	13492.5	7693.08
rpoB-atpA_12540	-	acttcccgctaacccaagcgagcattcaaatatctgtcctacattcatgc	23721	50	46	yes	4	1217	2764.73	3650	4198.22	4	1045.5	2812.4	3070	3686.19	4	879	2230.55	2509	3286.5	4	3079.5	2399.49	6325.5	3766.33	4	3650	2325.77	4545	3087.38	4	3306	2605.95	6428	3665.08
rpoB-atpA_12570	-	tatctgtcctacattcatgcgtgagggtactcctaatgggttgaagacca	23751	50	46	yes	4	138	313.503	364.5	419.247	4	0	0	308.5	370.42	4	0	0	188	246.259	4	692	539.194	926	551.36	4	833	530.785	734	498.599	4	685	539.95	1003.5	572.17
rpoB-atpA_12600	-	tcctaatgggttgaagaccatatccacgggtctcccgtcttgcaaataag	23781	50	48	yes	4	2428.5	5516.97	7945.5	9138.89	3	1375	3698.75	4320	5187.09	4	1643.5	4170.55	4823.5	6318.24	4	4290.5	3343.08	11049	6578.81	4	4880	3109.52	8576	5825.6	4	4759.5	3751.67	11193.5	6382.25
rpoB-atpA_12630	-	tctcccgtcttgcaaataaggcatatcctgtctaggcaaaatttttgaaa	23811	50	38	yes	4	303.5	689.479	907.5	1043.8	4	197	529.93	644	773.26	4	241.5	612.831	630.5	825.883	3	1305	1016.83	1733	1031.86	4	1986	1265.47	1701	1155.47	4	1347.5	1062.16	1811.5	1032.87
rpoB-atpA_12660	-	tctaggcaaaatttttgaaatgatacctttatttccatgtcttccagcta	23841	50	32	yes	4	280	636.093	769	884.501	4	134.5	361.805	458	549.927	4	181	459.306	461.5	604.512	4	1307.5	1018.78	1516.5	902.956	4	1705	1086.42	1444.5	981.235	4	1369.5	1079.51	1569.5	894.889
rpoB-atpA_12690	-	atttccatgtcttccagctactttatcacctacttttatttcacgtttct	23871	50	34	yes	4	1780.5	4044.87	4316.5	4964.82	4	1393	3747.17	3515	4220.51	4	1637	4154.06	3922.5	5138.03	4	3313	2581.43	4179.5	2488.56	4	4225	2692.16	4390.5	2982.43	4	4124	3250.73	5089.5	2901.9
rpoB-atpA_12720	-	tacttttatttcacgtttctgtaaaatatatacacgaattatttctgggt	23901	50	26	yes	4	103	233.991	200	230.039	4	0	0	206.5	247.948	4	0	0	125	163.736	4	497.5	387.643	628.5	374.222	4	760.5	484.588	684.5	464.975	4	535.5	422.107	630.5	359.495
rpoB-atpA_12750	-	tacacgaattatttctgggttataacttgaaccaccctttttctgaaccc	23931	50	38	yes	4	782.5	1777.65	1960.5	2254.96	3	511	1374.59	1416	1700.21	4	532.5	1351.27	1392.5	1824.02	4	1710.5	1332.79	2675	1592.75	4	2411.5	1536.6	2648.5	1799.1	4	1969.5	1552.45	2959.5	1687.43
rpoB-atpA_12780	-	accaccctttttctgaacccacctcacatcaataactcgacctctaccac	23961	50	48	yes	4	3009.5	6836.86	7148.5	8222.18	4	4695	12629.6	11032	13246.3	4	3205	8133.02	9556	12517.3	4	5507	4290.96	8972.5	5342.41	4	7119.5	4536.53	10282.5	6984.81	4	6190	4879.25	9451	5388.72
rpoB-atpA_12810	-	aataactcgacctctaccacctataggcaattttaaacaagtttcttttg	23991	50	34	yes	3	1381	3137.3	3605	4146.46	4	1174	3158.06	3561.5	4276.34	4	1067	2707.62	3191.5	4180.5	4	4474.5	3486.45	5820.5	3465.65	4	5650.5	3600.48	6144.5	4173.9	4	5034	3968.04	6173.5	3519.97
rpoB-atpA_12840	-	ttttaaacaagtttcttttgaagtcgatacctgaatgccaagtatagctc	24021	50	34	yes	4	0	0	259	297.901	4	0	0	239	286.971	4	0	0	170	222.681	4	1568	1221.76	1943	1156.9	4	2403	1531.18	2145	1457.08	4	1788	1409.39	2108	1201.93
rpoB-atpA_12870	-	ctgaatgccaagtatagctcgtaataacctatcttccggagcataggagg	24051	50	46	yes	3	0	0	126	144.925	4	0	0	162	194.516	4	0	0	107.5	140.813	4	288.5	224.794	419.5	249.779	4	435.5	277.499	323.5	219.751	4	300	236.474	422	240.614
rpoB-atpA_12900	-	atcttccggagcataggaggattctttcgccacttgaggtgttaatttac	24081	50	44	yes	4	259.5	589.522	753.5	866.673	4	249.5	671.155	761	913.744	4	207	525.284	581.5	761.699	4	808.5	629.969	1041.5	620.131	4	1205	767.823	1014	688.801	4	876	690.505	1190	678.507
rpoB-atpA_12930	-	cacttgaggtgttaatttacctactaaaatatcacctgtttcaacccacg	24111	50	38	yes	4	1224.5	2781.77	2779	3196.4	4	331.5	891.735	899	1079.44	4	373	946.526	957.5	1254.22	4	3338	2600.91	6298	3749.96	4	4633	2952.13	6656	4521.36	4	3938	3104.12	7589.5	4327.34
rpoB-atpA_12960	-	atcacctgtttcaacccacgatcctagcatcacaattccatttttgtcta	24141	50	40	yes	4	1960.5	4453.79	4776.5	5493.91	4	1742.5	4687.33	4465.5	5361.79	4	1496.5	3797.52	3944	5166.19	4	4390.5	3421	6495	3867.26	4	6147	3916.85	6428.5	4366.82	4	5120	4035.83	7373.5	4204.18
rpoB-atpA_12990	-	cacaattccatttttgtctaaatttcggagtaaacgaccttctagatgcg	24171	50	38	yes	4	273.5	621.326	694	798.236	4	172.5	464.025	575	690.411	4	153	388.253	447.5	586.174	4	1379.5	1074.88	1587	944.933	4	1804.5	1149.82	1839	1249.22	4	1456.5	1148.08	1883	1073.64
rpoB-atpA_13020	-	taaacgaccttctagatgcggtatttctttagtgatcctttcaggacctt	24201	50	40	yes	4	391.5	889.394	944	1085.79	4	290	780.1	777.5	933.556	4	273	692.766	705	923.47	4	1457.5	1135.66	1827.5	1088.13	4	1764.5	1124.33	2005	1361.98	4	1385	1091.72	1918.5	1093.88
rpoB-atpA_13050	-	agtgatcctttcaggaccttgggttgtcacatgcgtctgaatttcatatt	24231	50	42	yes	4	398.5	905.296	907.5	1043.8	4	304.5	819.105	874	1049.42	4	233	591.262	609.5	798.376	4	1911.5	1489.41	2702	1608.83	4	2842	1810.91	2832.5	1924.09	4	2125.5	1675.42	2801.5	1597.34
rpoB-atpA_13080	-	atgcgtctgaatttcatatttccgtatgtggaaagaagtataaatatcac	24261	50	32	yes	4	0	0	245	281.798	4	0	0	265.5	318.79	4	0	0	201	263.287	4	511	398.162	563	335.222	4	677.5	431.701	537	364.779	4	493.5	389	605	344.955
rpoB-atpA_13110	-	gaaagaagtataaatatcaccatatactagacactcactaatgagtaccg	24291	50	34	yes	4	257.5	584.978	825	948.912	4	154.5	415.605	552.5	663.395	4	190.5	483.414	562.5	736.811	4	2039	1588.75	2752	1638.6	4	2860.5	1822.7	2843.5	1931.56	4	2064	1626.94	2818.5	1607.04
rpoB-atpA_13140	-	acactcactaatgagtaccgcatcttcaaaattgtatccttcccatggca	24321	50	42	yes	4	2600.5	5907.71	6780.5	7798.91	4	2530.5	6807.05	6474.5	7774.03	4	2415.5	6129.58	6263.5	8204.47	4	3795.5	2957.39	5323	3169.43	4	5416.5	3451.38	5441.5	3696.36	4	4373.5	3447.4	6079	3466.09
rpoB-atpA_13170	-	attgtatccttcccatggcatataagccactaatatatttttccccaaag	24351	50	36	yes	4	1863.5	4233.42	4782.5	5500.81	4	4030	10840.7	9504	11411.6	4	3454.5	8766.15	8448	11065.9	4	2270.5	1769.13	3822.5	2276	4	3203.5	2041.26	4267	2898.53	4	2917	2299.32	4912	2800.7
rpoB-atpA_13200	-	taatatatttttccccaaagcgagttccccaccaactgtagcagcaccat	24381	50	44	yes	4	2580	5861.14	6862	7892.65	4	2288.5	6156.07	6358	7634.14	4	1596	4050.02	5252.5	6880.18	4	4824	3758.78	8733.5	5200.11	4	5383	3430.03	8436	5730.5	4	4710	3712.65	9382.5	5349.66
rpoB-atpA_13230	-	accaactgtagcagcaccatccgctaaaatttgtccctttttaatgcatt	24411	50	40	yes	4	1836	4170.95	5265	6055.78	4	1274	3427.06	3685.5	4425.23	4	1328.5	3371.21	3783	4955.3	4	3002	2339.11	4921.5	2930.36	4	3890	2478.7	5188	3524.16	4	3650	2877.1	5956	3395.96
rpoB-atpA_13260	-	ttgtccctttttaatgcatttaccccgacgaacctgaggtttttgatgca	24441	50	42	yes	4	681.5	1548.2	1811.5	2083.58	4	585	1573.65	1628	1954.76	4	421	1068.33	1133.5	1484.76	4	1110.5	865.282	1572	936.002	4	1646.5	1049.15	1655	1124.23	4	1397.5	1101.58	2019.5	1151.47
rpoB-atpA_13290	-	aacctgaggtttttgatgcatacaagtatttttgtttgagcgttgataca	24471	50	34	yes	4	0	0	140	161.028	4	0	0	143.5	172.303	4	0	0	0	0	4	187	145.707	206	122.657	4	259	165.034	231.5	157.256	4	174.5	137.549	212.5	121.162
rpoB-atpA_13320	-	tttgtttgagcgttgatacataattaatggaatgcttagagtatcaccat	24501	50	32	yes	4	0	0	116	133.423	4	0	0	139	166.899	4	0	0	0	0	4	739	575.816	861.5	512.955	4	772.5	492.235	741.5	503.694	4	720.5	567.932	809.5	461.556
rpoB-atpA_13350	-	aatgcttagagtatcaccattgcccgaaaaaacgatcttctcagtgtcag	24531	50	42	yes	4	3693	8389.61	10339.5	11892.5	4	2797	7523.93	7788	9351.16	4	2009	5098.05	5955.5	7801.03	4	4779	3723.71	9581	5704.73	4	3857.5	2457.99	4849.5	3294.22	4	4068	3206.59	7590.5	4327.91
rpoB-atpA_13380	-	aacgatcttctcagtgtcagtataaaggatttttccctcgtgttcggcta	24561	50	42	yes	4	2217	5036.49	5465	6285.82	4	1507.5	4055.18	3840.5	4611.34	4	1371.5	3480.32	3540	4637	4	2078.5	1619.53	4032.5	2401.03	4	1774	1130.39	2335	1586.14	4	1939.5	1528.81	3784	2157.54
rpoB-atpA_13410	-	ttttccctcgtgttcggctatagcgggaacccctgaatctaaagccactt	24591	50	50	yes	4	1089.5	2475.08	3146.5	3619.09	4	709	1907.21	2050.5	2462.07	3	559	1418.52	1544	2022.46	4	1343.5	1046.83	2832	1686.23	4	1917	1221.51	2375.5	1613.66	4	1740.5	1371.95	3524	2009.29
rpoB-atpA_13440	-	ccctgaatctaaagccacttggcgttccaacccagttccaacaatgcact	24621	50	50	yes	4	2137.5	4855.89	6291	7235.89	4	1310.5	3525.25	4328.5	5197.29	4	1020.5	2589.62	3835.5	5024.07	4	6302.5	4910.8	9744	5801.78	4	6057.5	3859.82	8375.5	5689.4	4	5997	4727.12	9823.5	5601.11
rpoB-atpA_13470	-	cccagttccaacaatgcacttttcggaccgagaaagtggaactgcttgac	24651	50	50	yes	4	0	0	182.5	209.911	4	0	0	190	228.136	4	0	0	0	0	4	490.5	382.189	628.5	374.222	4	726.5	462.924	539	366.138	4	495	390.183	659.5	376.03
rpoB-atpA_13500	-	agaaagtggaactgcttgacgttgcatattagaactcattaaagctcgat	24681	50	38	yes	4	0	0	164.5	189.207	4	0	0	177.5	213.127	4	0	0	0	0	4	575	448.03	724	431.085	3	760	484.27	604	410.292	4	570	449.301	679	387.148
rpoB-atpA_13530	-	agaactcattaaagctcgattcgcatcattatgttcgataaaaggaatta	24711	50	32	yes	4	0	0	174	200.134	4	0	0	231.5	277.965	4	0	0	126	165.046	4	616.5	480.366	764.5	455.199	4	1091	695.182	814	552.943	4	766.5	604.192	852	485.789
rpoB-atpA_13560	-	atgttcgataaaaggaattagagaagctccaatggaaaaatattggaaag	24741	50	32	yes	4	0	0	0	0	4	0	0	116	139.283	4	0	0	0	0	4	0	0	0	0	4	117.5	74.8707	0	0	4	0	0	0	0
rpoB-atpA_13590	-	aatggaaaaatattggaaagggaaaatgcttcgaagatgaacctcttccc	24771	50	38	yes	4	759.5	1725.4	1953.5	2246.91	4	533.5	1435.12	1413.5	1697.21	4	561.5	1424.86	1661.5	2176.38	4	936	729.315	1592.5	948.208	4	1315	837.914	1629	1106.56	3	1200	945.897	2129	1213.9
rpoB-atpA_13620	-	tcgaagatgaacctcttcccatgcgatagtcaaaaattcttggcggtatc	24801	50	44	yes	3	485	1101.8	1295	1489.5	4	400	1076	1214	1457.67	4	321.5	815.84	951.5	1246.36	4	1619	1261.5	2307.5	1373.93	4	2068.5	1318.04	2182.5	1482.55	4	1712	1349.48	2415	1376.97
rpoB-atpA_13650	-	caaaaattcttggcggtatcgagctggaacagcctgttcttcttgaatgc	24831	50	46	yes	4	132.5	301.008	428.5	492.859	4	111.5	299.935	445.5	534.918	4	0	0	241.5	316.337	4	700	545.428	952.5	567.138	4	1164.5	742.016	979.5	665.365	4	806	635.328	1096	624.911
rpoB-atpA_13680	-	agcctgttcttcttgaatgccccgattaagagccaaagaatttcctgccg	24861	50	48	yes	4	1194	2712.48	3471.5	3992.91	4	802	2157.38	2265	2719.62	4	473	1200.29	1405	1840.39	4	2987	2327.42	5024	2991.39	4	3614.5	2303.15	4471.5	3037.45	4	3290.5	2593.73	5449	3106.88
rpoB-atpA_13710	-	agccaaagaatttcctgccgctatcatataatattcatcttgacttggtg	24891	50	38	yes	4	810.5	1841.26	1958.5	2252.66	3	904	2431.76	2138	2567.13	4	520.5	1320.82	1317	1725.12	4	2410.5	1878.22	3431	2042.89	4	3065.5	1953.33	3120.5	2119.73	4	2602.5	2051.41	3567.5	2034.1
rpoB-atpA_13740	-	atattcatcttgacttggtgataaaaaaagcatccgtatccgtgcttttt	24921	50	34	yes	4	248	563.396	744.5	856.321	4	146.5	394.085	536.5	644.183	4	130.5	331.157	455	595.998	4	746.5	581.66	968.5	576.665	4	982.5	626.046	896.5	608.984	4	789	621.927	1051.5	599.538
rpoB-atpA_13770	-	catccgtatccgtgctttttttgatttctcaaagagttcataaaatggac	24951	50	36	yes	4	244	554.309	621.5	714.847	4	276	742.44	847	1017.01	4	160	406.017	461	603.857	4	1038.5	809.181	1230	732.368	4	1207	769.097	1323	898.702	4	945	744.894	1262	719.56
rpoB-atpA_13800	-	aaagagttcataaaatggactttctaacgacccccaatcaccaatcctgg	24981	50	42	yes	4	2479.5	5632.83	6976.5	8024.35	4	1509	4059.21	4306.5	5170.88	4	1561	3961.2	4850.5	6353.6	4	5868.5	4572.63	10411	6198.93	4	7147	4554.05	9800.5	6657.39	4	6316	4978.57	10866	6195.51
rpoB-atpA_13830	-	cccccaatcaccaatcctggcatgaattgataaagatccaataagtccaa	25011	50	42	yes	4	460.5	1046.15	1400.5	1610.85	4	356.5	958.985	1093	1312.38	4	301.5	765.088	889.5	1165.14	4	2904.5	2263.14	3831	2281.06	4	3895	2481.88	3884	2638.37	4	2894.5	2281.58	3850.5	2195.46
rpoB-atpA_13860	-	taaagatccaataagtccaacattgattccttcagacgtgtcaatgggac	25041	50	40	yes	4	0	0	255.5	293.875	4	0	0	349	419.049	4	0	0	214	280.316	4	1152.5	898.008	1420.5	845.795	4	1565	997.214	1309.5	889.531	4	1218.5	960.48	1421.5	810.503
rpoB-atpA_13890	-	ttcagacgtgtcaatgggacaaatacgcccatagtgactaggatggatat	25071	50	44	yes	4	0	0	170	195.533	4	0	0	176.5	211.926	4	0	0	105	137.538	4	679	529.065	869.5	517.718	4	856	545.441	768	521.695	4	779.5	614.439	965	550.218
rpoB-atpA_13920	-	atagtgactaggatggatatctcgtatccgaaaattagcagttcgccctg	25101	50	44	yes	4	1051.5	2388.76	2905	3341.32	4	300.5	808.345	932.5	1119.67	4	451	1144.46	1177	1541.74	4	1978.5	1541.61	3346	1992.28	4	2449	1560.5	2516	1709.1	4	2368	1866.57	4127.5	2353.39
rpoB-atpA_13950	-	aaaattagcagttcgccctgttaatccgccagggcccaaataactcaatt	25131	50	44	yes	4	949	2155.9	3404.5	3915.84	3	836	2248.84	2792	3352.4	4	629	1596.15	2106	2758.62	4	2015.5	1570.44	4159.5	2476.65	4	2514	1601.91	3947	2681.16	4	2063.5	1626.55	4850.5	2765.63
rpoB-atpA_13980	-	agggcccaaataactcaattttctcccatgaacgatttgtgtcaatggat	25161	50	40	yes	4	258.5	587.25	772.5	888.527	4	209.5	563.555	737.5	885.527	4	192.5	488.489	547	716.508	4	1499	1167.99	1969.5	1172.68	4	2163.5	1378.58	2067	1404.09	4	1708	1346.33	2384	1359.3
rpoB-atpA_14010	-	aacgatttgtgtcaatggatttgttcgatccaaaacttgagataatgggt	25191	50	36	yes	4	0	0	0	0	4	0	0	152.5	183.109	4	0	0	0	0	4	309	240.767	356.5	212.268	4	362.5	230.984	296.5	201.41	4	329	259.334	368.5	210.109
rpoB-atpA_14040	-	caaaacttgagataatgggtgtaatccgaaaaaggattcataagtagttg	25221	50	34	yes	4	0	0	0	0	4	0	0	0	0	4	0	0	0	0	4	106	82.5934	111	66.0917	4	101.5	64.6755	0	0	4	0	0	0	0
rpoB-atpA_14070	-	aaaggattcataagtagttgttaacggagttgaagttaccaaattctgag	25251	50	34	yes	4	0	0	102.5	117.895	4	0	0	115.5	138.683	4	0	0	0	0	4	192.5	149.993	220.5	131.29	4	239	152.29	164	111.404	4	160	126.12	185.5	105.767
rpoB-atpA_14100	-	tgaagttaccaaattctgaggagtaggtatcaatttatgcctaattgctc	25281	50	36	yes	4	0	0	172.5	198.409	4	0	0	189.5	227.535	4	0	0	0	0	4	406.5	316.738	450	267.939	4	570.5	363.521	427	290.057	4	403	317.664	447.5	255.153
rpoB-atpA_14130	-	caatttatgcctaattgctccggagatagttcccttaactacattttcta	25311	50	36	yes	4	1361.5	3093	3850	4428.26	4	1420.5	3821.15	3988	4788.45	4	1374	3486.67	4121	5398.04	4	1428	1112.67	3107	1849.97	4	2128	1355.96	3575	2428.46	4	1616.5	1274.2	3688	2102.8
rpoB-atpA_14160	-	tcccttaactacattttctaaacgagccagagccaacccgagctggtctt	25341	50	48	yes	4	742	1685.65	2341.5	2693.19	4	369	992.61	1249	1499.69	4	273	692.766	1048	1372.76	4	1916.5	1493.3	3331.5	1983.64	4	2667	1699.4	2741.5	1862.28	4	2117	1668.72	3610	2058.33
rpoB-atpA_14190	-	agccaacccgagctggtcttgtaaaagatccgctacagagcgaatacgtt	25371	50	50	yes	4	214.5	487.293	502.5	577.974	4	108	290.52	357	428.655	4	0	0	245	320.922	4	348.5	271.545	688	409.65	4	719.5	458.463	601	408.254	4	430.5	339.341	738	420.789
rpoB-atpA_14220	-	cgctacagagcgaatacgtttatttttcaaatgattcatatcatcaagtg	25401	50	34	yes	4	0	0	161	185.182	4	0	0	221	265.358	4	0	0	153.5	201.068	4	286.5	223.236	331	197.084	4	542.5	345.679	357.5	242.846	4	301	237.263	336.5	191.864
rpoB-atpA_14250	-	atgattcatatcatcaagtgtacccattccaaatttcatcccaatcaaat	25431	50	32	yes	4	611	1388.05	1899.5	2184.8	4	523.5	1408.22	1728.5	2075.44	4	579.5	1470.54	1841.5	2412.16	4	2051	1598.1	2713.5	1615.67	4	2687	1712.15	2866	1946.85	4	2297	1810.61	3302	1882.72
rpoB-atpA_14280	-	aaatttcatcccaatcaaatgatcggcagctgctaacacatctcgtggta	25461	50	42	yes	4	145.5	330.541	485	557.845	4	162	435.78	566	679.604	4	116	294.362	393	514.785	4	1278.5	996.185	1637.5	975.002	4	2247	1431.78	1937.5	1316.13	4	1389	1094.88	1910	1089.03
rpoB-atpA_14310	-	tgctaacacatctcgtggtaacaaaaatatattgttctgaggtatattaa	25491	50	30	yes	4	0	0	106.5	122.496	4	0	0	166.5	199.919	4	0	0	101	132.298	4	198.5	154.668	210	125.038	4	286.5	182.557	193.5	131.443	4	164.5	129.667	216	123.158
rpoB-atpA_14340	-	attgttctgaggtatattaagattcagtctccaattaatatttcggcgac	25521	50	34	yes	4	0	0	219	251.893	4	0	0	287	344.605	4	0	0	198.5	260.012	4	595	463.614	749	445.97	4	1231	784.39	963	654.157	4	753	593.551	848.5	483.793
rpoB-atpA_14370	-	ccaattaatatttcggcgaccaatccttcctaattcacacctttggtgaa	25551	50	40	yes	4	1286	2921.48	3482.5	4005.56	4	1380	3712.2	3675	4412.63	4	1336	3390.24	3522.5	4614.07	4	3040	2368.72	4928.5	2934.53	4	4870	3103.15	4618	3136.96	4	3918.5	3088.75	4884	2784.73
rpoB-atpA_14400	-	taattcacacctttggtgaaagaattttttttgtaattccttacataagg	25581	50	28	yes	4	0	0	110	126.522	4	0	0	148	177.706	4	0	0	0	0	3	147	114.54	151	89.9086	4	292.5	186.38	194.5	132.122	4	148.5	117.055	166.5	94.934
rpoB-atpA_14430	-	ttgtaattccttacataaggattcagaaaatataggatccccacctacac	25611	50	36	yes	4	879.5	1998.01	2414.5	2777.15	4	727.5	1956.98	1913	2296.97	4	1008	2557.9	2752.5	3605.46	4	1671	1302.01	2987	1778.52	4	2122	1352.13	2904.5	1973	4	1743.5	1374.31	3002	1711.66
rpoB-atpA_14460	-	tataggatccccacctacacaagaaaattgttgataaaactccaaaatag	25641	50	34	yes	4	446.5	1014.34	1325	1524.01	4	565.5	1521.2	1616	1940.35	4	476.5	1209.17	1366	1789.3	4	1405	1094.75	1849	1100.93	4	1682.5	1072.08	1821.5	1237.33	4	1428.5	1126.01	2016.5	1149.76
rpoB-atpA_14490	-	ttgataaaactccaaaatagcattttcttttgatcctattttttttttct	25671	50	22	yes	4	299	679.256	498.5	573.373	4	154.5	415.605	445	534.318	4	224	568.423	422.5	553.427	4	1209.5	942.421	1339	797.269	4	1827	1164.16	1466.5	996.18	4	1250	985.31	1271	724.692
rpoB-atpA_14520	-	tgatcctattttttttttctccttatcggtcaagaaagataagaaaattt	25701	50	26	yes	4	173.5	394.15	417	479.632	2	314.5	846.005	826	991.79	4	128.5	326.082	418.5	548.187	3	1299	1012.16	1705	1015.19	4	1720.5	1096.3	1781.5	1210.16	4	1318.5	1039.3	1570.5	895.459
rpoB-atpA_14550	-	caagaaagataagaaaatttcagggtagcaaacattctctagaatttctc	25731	50	32	yes	4	0	0	148	170.229	4	0	0	144.5	173.503	4	0	0	132	172.905	4	854.5	665.812	920	547.787	4	1435.5	914.697	1049.5	712.916	4	818.5	645.181	851.5	485.503
rpoB-atpA_14580	-	aacattctctagaatttctcgtagattcaaacccatagctgataatagaa	25761	50	32	yes	4	115	261.252	364	418.672	4	0	0	285	342.204	4	0	0	254	332.711	4	1010.5	787.364	1161.5	691.581	4	1433	913.104	1135.5	771.335	4	1105.5	871.408	1206.5	687.915
rpoB-atpA_14610	-	acccatagctgataatagaactagaatagatattttttgtttcctactca	25791	50	30	yes	4	183	415.732	343.5	395.092	4	130.5	351.045	405.5	486.89	4	109.5	277.868	281	368.078	4	797.5	621.398	854.5	508.787	4	1131	720.67	965	655.516	4	791.5	623.898	829.5	472.96
rpoB-atpA_14640	-	tattttttgtttcctactcacccgagcccatattcttgcttttttatcaa	25821	50	34	yes	4	3018	6856.17	7633.5	8780.02	4	6097	16400.9	14272.5	17137.2	4	3411.5	8657.04	9680.5	12680.4	4	6374	4966.51	11850.5	7056.04	4	8457	5388.78	12472.5	8472.45	4	7445.5	5868.9	12344.5	7038.52
rpoB-atpA_14670	-	tattcttgcttttttatcaatctctaattctaacctgcctccccaatctg	25851	50	36	yes	4	9305.5	21139.9	23418.5	26935.9	4	7065.5	19006.2	18500.5	22213.8	4	7570.5	19210.9	20903	27380.5	4	13832	10777.7	28820.5	17160.3	4	13394.5	8534.94	23398	15894	4	17671	13929.1	25727.5	14669.2
rpoB-atpA_14700	-	taacctgcctccccaatctgatattatggtgccggtatagaccgaaatcc	25881	50	48	yes	4	1261.5	2865.83	3734.5	4295.41	4	1259	3386.71	3681.5	4420.43	4	950.5	2411.99	2847	3729.25	4	2273	1771.08	3856	2295.94	4	2846	1813.46	3351	2276.3	4	2875	2266.21	4135	2357.67
rpoB-atpA_14730	-	gccggtatagaccgaaatcccattatgatccaattctgactggtaataga	25911	50	42	yes	4	152.5	346.443	472	542.893	4	0	0	405	486.289	4	0	0	324	424.403	4	1470.5	1145.79	1793	1067.59	4	2243.5	1429.55	1869.5	1269.93	3	1625	1280.9	1989	1134.08
rpoB-atpA_14760	-	caattctgactggtaatagataccgggactttgcaatatttgattgatca	25941	50	36	yes	4	0	0	156	179.431	4	0	0	188	225.734	4	0	0	123.5	161.771	4	561	437.121	618.5	368.268	4	829.5	528.555	623	423.198	4	601.5	474.131	659.5	376.03
rpoB-atpA_14790	-	ttgcaatatttgattgatcacaattcggtaaattccgtttactataaaag	25971	50	28	yes	4	0	0	134.5	154.701	4	0	0	203.5	244.345	4	0	0	131.5	172.25	4	829	645.942	910.5	542.131	4	1160.5	739.467	967.5	657.214	4	919.5	724.794	990	564.473
rpoB-atpA_14820	-	aattccgtttactataaaagttccaagggaattcattaaaggaatgtttc	26001	50	30	yes	4	0	0	0	0	4	0	0	115	138.082	4	0	0	0	0	4	154	119.994	177.5	105.687	4	203.5	129.67	146.5	99.5161	4	144	113.508	178	101.491
rpoB-atpA_14850	-	attcattaaaggaatgtttccaataaaaattctttgttcttgcatattcc	26031	50	26	yes	4	154.5	350.987	345	396.818	4	0	0	223.5	268.36	4	0	0	138	180.764	4	380.5	296.479	439.5	261.687	4	548.5	349.503	452.5	307.379	4	413.5	325.94	494.5	281.951
rpoB-atpA_14880	-	tctttgttcttgcatattcctactggttttccaaattaatcccgcggata	26061	50	38	yes	4	659	1497.09	1754	2017.44	4	520	1398.8	1521.5	1826.89	4	407	1032.8	1147	1502.44	4	1957.5	1525.25	2680	1595.73	4	2941	1874	2703.5	1836.46	4	2458	1937.51	3058.5	1743.88
rpoB-atpA_14910	-	ccaaattaatcccgcggatacatataattcagaagaatatgtaagtgatt	26091	50	32	yes	4	0	0	184	211.636	3	0	0	192	230.537	4	0	0	135	176.835	4	215.5	167.914	283	168.504	4	275	175.229	199	135.179	4	205.5	161.985	311.5	177.609
rpoB-atpA_14940	-	agaagaatatgtaagtgattcatagacagcatctcgttcttttatcagag	26121	50	34	yes	4	223.5	507.738	555	638.359	4	154.5	415.605	479	575.142	4	135.5	343.845	371	485.968	4	1028.5	801.389	1231	732.963	4	1332	848.747	1125.5	764.542	4	1133.5	893.479	1278	728.683
rpoB-atpA_14970	-	atctcgttcttttatcagaggttctaccaattgatatgtttccacaaata	26151	50	32	yes	4	285.5	648.588	707	813.189	4	242	650.98	755.5	907.14	4	226.5	574.767	613	802.96	4	1061.5	827.102	1342	799.055	3	1557	992.116	1485	1008.75	4	1266.5	998.316	1588	905.437
rpoB-atpA_15000	-	ttgatatgtttccacaaataattgaaattcaatttcgtgatctatatctt	26181	50	24	yes	4	0	0	108	124.221	4	0	0	188	225.734	4	0	0	121	158.496	4	287	223.625	326.5	194.405	4	528.5	336.759	395.5	268.659	4	324.5	255.786	334.5	190.723
rpoB-atpA_15030	-	aatttcgtgatctatatcttcaatttttggaaacttagcaagttcttcta	26211	50	28	yes	4	117	265.796	229	263.395	4	0	0	294.5	353.61	4	0	0	184.5	241.674	4	619.5	482.704	732	435.848	4	1045.5	666.19	877.5	596.078	4	717	565.174	778.5	443.881
rpoB-atpA_15060	-	aaacttagcaagttcttctattaaaccctgatcaataaaccgataaaacc	26241	50	32	yes	4	312.5	709.925	826.5	950.637	4	146.5	394.085	524	629.174	4	211	535.434	531.5	696.204	4	1552.5	1209.68	1836	1093.19	4	2508	1598.09	2083	1414.96	4	1768.5	1394.02	2151	1226.44
rpoB-atpA_15090	-	atcaataaaccgataaaacccttcaaattgtatctgattaaatccgggta	26271	50	32	yes	4	178.5	405.509	317.5	365.187	4	107	287.83	381	457.472	4	106.5	270.255	279.5	366.113	4	800.5	623.736	903	537.665	4	1451.5	924.892	991.5	673.517	4	997	785.883	1029.5	586.994
rpoB-atpA_15120	-	tatctgattaaatccgggtattgcagatgttccctctttttcatccccaa	26301	50	40	yes	4	1673.5	3801.79	4042	4649.09	4	1148.5	3089.47	2880.5	3458.66	4	1201	3047.66	3416	4474.57	4	2613.5	2036.39	3890	2316.19	4	2909	1853.61	3836.5	2606.1	4	3000	2364.74	4636	2643.33
rpoB-atpA_15150	-	tccctctttttcatccccaagcatcttttttgaatttcccatttatccgt	26331	50	38	no	4	3560.5		8269.5		4	3556		7841.5		4	3541		7537		4	3703.5		5835		4	4717.5		6184.5		4	4589.5		7055
rpoB-atpA_15180	-	tgaatttcccatttatccgtttattgaaaaaatcccatcccatttctcat	26361	50	32	no	4	1517.5		4001		4	1088		3135.5		4	1312.5		3592.5		4	2612.5		3959.5		4	3193.5		3613		4	2793		4256
rpoB-atpA_15210	-	aatcccatcccatttctcattcttcaccgaatcatatccatagaattcga	26391	50	38	no	4	2135		5094.5		4	2400.5		6414.5		4	1941.5		5329.5		4	3806.5		5558.5		4	4530		5631		4	4051		5982
rpoB-atpA_15240	-	atcatatccatagaattcgatctagcaataatggaatttctattctgttt	26421	50	28	no	4	108.5		205.5		4	0		214		4	0		154		4	680		791		4	990.5		809.5		4	709.5		792.5
rpoB-atpA_15270	-	atggaatttctattctgtttactgaatcacatgaaattttatccaactcc	26451	50	30	no	4	199.5		430.5		4	0		341		4	123.5		305		4	629.5		824.5		4	1092.5		923		4	699.5		864
rpoB-atpA_15300	-	atgaaattttatccaactccaagatatatggaatgtattaaatacgtatg	26481	50	26	no	4	0		147.5		4	0		154.5		4	0		130.5		4	349.5		498		4	680		618.5		4	373.5		474
rpoB-atpA_15330	-	gaatgtattaaatacgtatgaagggagactatattcaattggaatttttt	26511	50	26	no	4	128.5		201		4	0		160.5		4	0		0		4	165.5		175.5		4	160		142.5		4	164.5		167
rpoB-atpA_15360	-	atattcaattggaattttttataagaaatagatccaaatggaacagaatt	26541	50	22	no	4	0		0		4	0		151		4	0		0		4	0		0		4	103.5		0		4	0		0
rpoB-atpA_15390	-	gatccaaatggaacagaattgagaaataccgctggaacttacggagtttt	26571	50	40	no	4	0		163.5		4	0		176.5		4	0		123		4	639.5		733.5		4	707		608.5		4	597.5		714
trnC-GCA-2	+	tggggaaaaaggatttgcagtcccccgccttaccactcggccatgccgcc	27398	50	62	no	4	45621		59658		4	51501.5		57147.5		4	46590.5		64762		4	42838		63884.5		4	49757.5		49389.5		4	43453.5		63616.5
trnC-GCA-1	+	aggcggcacccggatttgaactggggaaaaaggatttgcagtcccccgcc	27419	50	60	no	4	17113		37638.5		4	14961		32301.5		4	12507.5		31124.5		4	29486		43811.5		4	22651.5		38939.5		4	26532.5		46081
petN_600	+	atctgactcacatgtagaaagaagaatactttttatttcttttatcgttt	27826	50	26	no	4	305.5		631.5		4	278		804.5		4	342		711		4	383		499.5		4	491.5		609.5		4	356.5		508
petN_570	+	gcaaaccgacatttttgaagtatccaaggaatctgactcacatgtagaaa	27856	50	38	no	4	231.5		581		4	210		746		4	185		546		4	809.5		1114		4	1092		1021.5		3	658		1046
petN_540	+	tctagtagaatcgacaagatgtaaacacaagcaaaccgacatttttgaag	27886	50	36	no	4	383.5		969.5		4	334.5		1094		4	396.5		958.5		4	1284.5		1779		4	1714.5		1798.5		4	1254.5		1912.5
petN_510	+	taatgagtgattctttttttttatagaatttctagtagaatcgacaagat	27916	50	24	no	4	219.5		453.5		4	188		541.5		4	144		386		4	160		212.5		4	217.5		243.5		4	150		233
petN_480	+	atgaactactccaaaaatccacttatcttataatgagtgattcttttttt	27946	50	26	no	4	695		1331		4	532.5		1403.5		4	733		1364.5		4	1636		2149.5		4	2245		2364		4	1680		2205.5
petN_450	+	aaaaaagggagaggtttttggtcaccattgatgaactactccaaaaatcc	27976	50	38	no	4	231.5		835.5		4	179		810.5		4	197.5		730		4	1120		1633.5		4	1552		1817.5		4	1100.5		1641
petN_420	+	ataatagtgaaatcactggtgcagagtcaaaaaaaagggagaggtttttg	28006	50	36	no	4	0		140		4	0		130.5		4	0		0		4	103.5		116		4	144		0		4	0		108
petN_390	+	atgaagaaactattccattattgttcactaataatagtgaaatcactggt	28036	50	28	no	4	505		962.5		4	345		824		4	287.5		620		4	430		603		4	517.5		534.5		4	461.5		690.5
petN_360	+	atgtgaattctgccccctatttctatgaatatgaagaaactattccatta	28066	50	32	no	4	6020.5		10645		4	6377.5		11879.5		4	6231.5		12570		4	17407		17600		4	20866		16218		4	17189		18014.5
petN_330	+	aaagcagcccatgcgagacttactatatccatgtgaattctgccccctat	28096	50	46	yes	4	5255.5	11939.2	11001	12653.3	3	4765	12817.9	10486	12590.7	4	5138.5	13039.5	10914	14296.1	4	20562	16021.6	22565	13435.7	4	27094	17264.2	20962	14239.3	4	21023.5	16571.7	25587	14589.1
petN_300	+	agagagagggaaaatgtaaaaactaccattaaagcagcccatgcgagact	28126	50	42	yes	3	4496	10213.8	8201	9432.76	4	4682	12594.6	9221	11071.8	4	4495	11406.5	9128.5	11957.3	4	12741	9927.57	16068.5	9567.52	4	12946	8249.15	14895.5	10118.4	4	12275.5	9676.14	17003.5	9694.96
petN_270	+	ttctagagtccacttcttccccacactacgagagagagggaaaatgtaaa	28156	50	44	yes	4	1157.5	2629.56	2624.5	3018.69	4	1202.5	3234.73	3112.5	3737.22	4	1070.5	2716.5	2668.5	3495.43	4	2371	1847.44	3416	2033.96	4	3072	1957.47	3569.5	2424.73	4	2442.5	1925.3	4301	2452.32
petN_240	+	gagtttgattattaccgcaattagaagtatttctagagtccacttcttcc	28186	50	36	no	4	7230		12797.5		4	6891.5		13957.5		4	7814.5		14565		4	13201.5		13958.5		4	16816.5		14709		4	12505		15344.5
petN_210	+	gaaaacgaaaacaattgatacaggttgatagagtttgattattaccgcaa	28216	50	32	no	4	6591.5		11786		4	5170		10890.5		4	5882.5		11178.5		4	6233.5		6831		4	8299		6952		4	6237		7320.5
petN_180	+	aaatcttaaaaaaaattgccgaacggtctagaaaacgaaaacaattgata	28246	50	28	no	3	4496		8549		4	3948.5		8863.5		4	2608.5		5844		4	4682.5		5705.5		4	4361.5		4972		4	4611		6467.5
petN_150	+	aataaaacataaatccaatttctaaaaaaaaaatcttaaaaaaaattgcc	28276	50	16	no	3	2927		4753		4	2254.5		4784.5		4	2513		4338.5		4	1018.5		1105		4	1299		1145.5		4	782.5		1217
petN_120	+	aaaccctgatagaaaaatagaaaatgagtcaataaaacataaatccaatt	28306	50	24	no	4	5888.5		9981		4	5989		10835.5		4	4887		8830.5		4	3308		4217		4	4311.5		4276		4	2534		5118.5
petN_90	+	aggggttaccccatgaatggttaaccgtgtaaaccctgatagaaaaatag	28336	50	42	no	4	2626.5		5815		4	2253		5712.5		4	2439		5516.5		4	5745.5		7022		4	6674.5		7401		4	5174.5		8184.5
petN_60	+	aattcgatggaagcttcttcagatttcgaaaggggttaccccatgaatgg	28366	50	44	no	4	1877.5		3995.5		4	1967		4643.5		4	1466		3452.5		4	4406.5		6668		4	4590		5698		4	3968.5		6834.5
petN_30	+	ttgtttgatccatttaatacagataatcccaattcgatggaagcttcttc	28396	50	34	no	4	6420		11645		3	6131		12956		4	6908		12934.5		4	17259.5		17875		4	19094		17817.5		4	15528.5		18863
psbM_0	-	tgtattaaatggatcaaacaaacaaatgaaattgacaaagtatgtacata	28425	50	24	no	4	0		0		4	0		138.5		4	0		0		4	0		0		4	0		0		4	0		0
petN_0	+	gtatgtacatactttgtcaatttcatttgtttgtttgatccatttaatac	28426	50	26	no	4	6207		10716		4	6128.5		12484.5		4	7862.5		14389		4	8385.5		10072		4	13766		11147		4	8120.5		10312.5
psbM_30	-	attgacaaagtatgtacatacttttcatattctatttcatttatattgac	28455	50	22	no	4	0		100.5		4	0		227.5		4	0		141.5		4	0		0		4	0		0		4	0		0
psbM_60	-	tctatttcatttatattgacgtttataaagaaaaagagagatataggtgg	28485	50	26	no	4	0		0		4	0		0		4	0		0		4	0		0		3	0		0		4	0		0
psbM_90	-	aaaaagagagatataggtggattcctatatattaagatatttcacttgta	28515	50	26	no	4	0		151.5		4	0		227.5		4	0		176.5		4	0		155.5		4	103		161		4	0		144
psbM_120	-	attaagatatttcacttgtatctttatacattacaataaccataatggct	28545	50	24	no	4	0		178		4	0		263		4	0		167.5		4	0		0		4	116		0		4	0		108
psbM_150	-	ttacaataaccataatggctagtatggtagaaagagatctctttctacca	28575	50	34	no	4	0		0		4	0		0		4	0		0		4	0		0		4	0		0		4	0		0
psbM_180	-	aaagagatctctttctaccatactagcggaccccttaggatactactact	28605	50	42	no	4	4709.5		10128.5		4	3862		8489		4	4387.5		9752		4	10772		17815		4	15269		14732		4	9921.5		17414
psbM_210	-	ccccttaggatactactactgagtctaatgcgttcctttcatttaagacg	28635	50	42	no	4	8625.5		16648		4	9088.5		16664.5		4	9551.5		18005		4	25373		20561		4	25479		19548		4	21954.5		22663
psbM_240	-	cgttcctttcatttaagacgagaaattgaaatctttttttttttttgata	28665	50	24	no	4	5413.5		9071		4	5704		10259		4	6368.5		10376		4	3990.5		4568.5		4	6109		5106		4	3677		4682
psbM_270	-	atctttttttttttttgatagtaaaattttattcaaattaatcattttga	28695	50	12	no	4	4528.5		7692		4	5833.5		10782		4	7060		10755.5		4	508.5		675		4	1465		1087.5		4	495		742.5
psbM_300	-	attcaaattaatcattttgactaacggtttttacgtaaattataagcaaa	28725	50	22	yes	4	3421.5	7772.83	7070.5	8132.46	4	3200.5	8609.35	7057.5	8474.04	4	3665	9300.32	7641.5	10009.5	4	3194.5	2489.1	4678	2785.38	4	4619.5	2943.53	4485.5	3046.96	3	2919	2300.9	5100	2907.89
psbM_330	-	ttacgtaaattataagcaaaaaagcagtaggaacgagaatgaagagtgca	28755	50	34	yes	3	490	1113.16	1241	1427.39	4	309.5	832.555	782	938.959	4	160.5	407.285	416	544.913	4	600	467.51	906	539.451	4	436.5	278.137	498.5	338.626	4	435.5	343.282	841	479.517
psbM_360	-	gaacgagaatgaagagtgcagtagcaataaatgcaagaatatttacttcc	28785	50	36	yes	4	1655	3759.76	3416	3929.07	4	1417.5	3813.08	3187	3826.68	4	1753	4448.42	3727.5	4882.6	4	4287.5	3340.75	5553.5	3306.67	4	5947	3789.41	6536	4439.84	4	3758	2962.23	6062.5	3456.68
psbM_390	-	atgcaagaatatttacttccataatttaatcgtttattattattattttt	28815	50	16	no	4	7250		11838		4	6945.5		12511		4	8088		13604.5		4	6553		8658.5		4	12641		9634.5		4	6356.5		9026.5
psbM_420	-	cgtttattattattattttttttttctttggaatatctcgggatttaatc	28845	50	22	no	4	5790.5		10326		4	7455.5		14027		4	7339		12614.5		4	2461.5		3176.5		4	3698.5		3255.5		4	2484		3253
psbM_450	-	gaatatctcgggatttaatcccatagagatgagaaatctttcgcttgtaa	28875	50	36	no	4	2779		5796		4	2280.5		4614		4	2995		6506		4	6479.5		8207		4	7297		7515.5		4	5648.5		9045
psbM_480	-	gagaaatctttcgcttgtaaacttactcagatgaattagattgcgatgat	28905	50	34	no	4	3321.5		6757		4	3714.5		7653		4	2873.5		6001.5		4	3959		5054.5		3	4044		4467		4	3022		4931
psbM_510	-	atgaattagattgcgatgatatcgaatgaaagaaatatcatgaataacaa	28935	50	26	no	4	793.5		1744.5		4	431		1061.5		4	484		1161		4	1262.5		1278.5		4	1113		1215.5		4	903		1358
psbM_540	-	agaaatatcatgaataacaatatcggagctataaaatcgattcatcgtca	28965	50	30	no	3	3287		6771		4	3523.5		7808.5		4	3905		8543		4	14995.5		11868.5		4	14924.5		12008		4	12863		12191
psbM_570	-	ataaaatcgattcatcgtcaagaatttaatagtataacataggaagatct	28995	50	26	no	4	1027		1911.5		4	980.5		1967.5		4	819		1587		4	706		881		4	1055		975.5		4	707.5		905
psbM_600	-	agtataacataggaagatcttttatccacaccgaatacataatgagattc	29025	50	32	no	4	1439		3100		4	1750.5		3641		4	1841		3648.5		4	5205		6172		4	7780		7036		4	5744		6471.5
psbM_630	-	ccgaatacataatgagattcccgatccaataaaaaaaaaagttctttatg	29055	50	30	no	4	904		1683		4	1376		2754		4	1296.5		2155.5		4	3245.5		3837		4	4438.5		3860.5		4	2985		3743
psbM_651	-	cgatccaataaaaaaaaaagttctttatgattctttttcccggctttcct	29076	50	32	no	4	2697		5674.5		4	3294		6364		4	3343		5678		4	6223.5		7059		4	8205		6989		4	6374.5		7433
trnD-GUC-1	-	cgggactgacggggctcgaacccgcagcttccgccttgacagggcggtgc	29826	50	72	no	4	10400		24596.5		4	4211		10823.5		4	3808.5		11369		4	10491		18993.5		4	7409.5		14027		4	8173		26129
trnD-GUC-2	-	cagcttccgccttgacagggcggtgctctgaccaattgaactacaatccc	29850	50	56	no	4	51282.5		55002		4	48989		55184.5		4	46317		56130.5		4	39273		60836.5		4	42510.5		56222		4	36494.5		61510.5
trnY-GUA-1	-	tgggccgagctggatttgaaccagcgtagacatattgccaacgaatttac	30348	50	48	no	4	29647.5		47642.5		4	30278.5		43832.5		4	23209.5		41948.5		4	29844.5		30458		4	32062.5		24914.5		4	23824.5		42566.5
trnY-GUA-2	-	ttgccaacgaatttacagtccgtccccattaaccgctcgggcatcgaccc	30382	50	56	no	4	43057.5		63319		4	48974		59782.5		4	38808		64638		4	48449.5		64272.5		4	50744		46575		4	49851.5		59767.5
trnE-UUC-1	-	tacccccaggggaagtcgaatccccgctgcctccttgaaagagagatgtc	30491	50	58	no	4	40090		51352		4	38311		48172		4	23159		46996		4	24633		33274		4	22453		34311		4	23096.5		39082.5
trnE-UUC-2	-	ccgctgcctccttgaaagagagatgtcctgaaccactagacgatgggggc	30514	50	58	no	4	9548		18202		3	5083		11272		4	6517		13584.5		4	5212		11658		4	5894.5		12119.5		4	4704.5		12038.5
trnT-GGU-2	+	gatgacttacgccttaccatggcgttactctaccactgagttaaaagggc	31394	50	48	no	4	9420		25166.5		4	9032		24755		4	8270.5		23329		4	6470.5		18014.5		4	7377.5		13861.5		4	6699		15740.5
trnT-GGU-1	+	agccccttatcggatttgaaccgatgacttacgccttaccatggcgttac	31416	50	50	no	4	23076.5		46305		4	19262		43111.5		4	17232		47032		4	13292		33411		4	14775		32394		4	13844.5		30679
psbD-C_2812	+	aggtaaacggatcaactcaatttgtttcttccttgctattagtttattaa	32475	50	30	no	4	5305.5		10141.5		4	4008		11905		4	6293		11554.5		4	38897		27402.5		4	45313.5		23062.5		4	33268		30984
psbD-C_2790	+	ttgattttattggtccttacttaggtaaacggatcaactcaatttgtttc	32497	50	32	no	4	2203		4609		4	1551.5		4944		4	2497		4903.5		4	23466.5		24729.5		4	29329		21752		4	19923.5		24525.5
psbD-C_2760	+	tcatttaattggtttcgaagatcaaaatttttgattttattggtccttac	32527	50	26	no	4	3393		6266.5		4	2786.5		7200.5		4	3213		5234		4	4591.5		7795.5		4	7584.5		7749.5		4	5005.5		8080.5
psbD-C_2730	+	actgccccataaaatggaacccttagaatttcatttaattggtttcgaag	32557	50	36	no	4	4124		8602.5		4	3689		11098.5		4	5009.5		9588		4	9910.5		18083.5		4	15279.5		15922		3	11005		19132
psbD-C_2700	+	atcatttgtttatgatttaatttctcgcgcactgccccataaaatggaac	32587	50	36	no	4	5810.5		13103.5		4	4782.5		13127.5		4	5382		11965.5		4	24271		40448		4	29433.5		31617.5		4	25247.5		37160
psbD-C_2670	+	attatggcattttcagggcgctcaaattctatcatttgtttatgatttaa	32617	50	30	no	4	3914		7177		4	2543		6807		4	3376.5		6686.5		4	12516		23263		4	20031		19497		4	14572.5		22504.5
psbD-C_2640	+	accttaatgttatagattttgatgttatatattatggcattttcagggcg	32647	50	30	no	4	4184		7371.5		4	2346.5		6239		4	2722		5268		4	5115.5		12133.5		4	6912		7973.5		4	5981.5		11613
psbD-C_2610	+	cctattcatctacttcaaccatttccgaacaccttaatgttatagatttt	32677	50	32	no	4	13255		21259.5		4	11428.5		25186		4	16024.5		24705.5		4	31919.5		38810.5		4	39730.5		29394.5		4	32383		36856
psbD-C_2580	+	tttaccaagggctatagtcatagcgatcctcctattcatctacttcaacc	32707	50	42	no	4	8175.5		15022.5		4	5769.5		14017		4	9133		16960.5		4	50866.5		37229.5		4	53225.5		23568		4	49996.5		40801
psbD-C_2550	+	atcaaataaatctttttcgtctttggtaaatttaccaagggctatagtca	32737	50	30	yes	3	5216	11849.5	8677	9980.26	4	3124.5	8404.91	7867	9446.02	4	3118	7912.25	5736	7513.51	3	3902	3040.37	6530	3888.1	3	5318	3388.61	6798	4617.82	4	3489.5	2750.59	6685	3811.62
psbD-C_2520	+	gcggtccctccgtaaccagtcatccataatatcaaataaatctttttcgt	32767	50	40	yes	4	13487.5	30640.4	22420.5	25788	4	12053.5	32423.9	25873	31066.1	4	15673.5	39773.1	24360.5	31909.5	4	37123	28925.6	40904.5	24355.4	4	46286.5	29493.6	29536	20063.5	4	32459.5	25586.1	41559.5	23696.2
psbD-C_2490	+	caatagaccagaccaacctacaaaaacgaagcggtccctccgtaaccagt	32797	50	50	yes	4	6748.5	15331	14943	17187.4	4	5846	15725.7	14689.5	17637.9	4	6937	17603.4	14875	19484.6	4	49563	38618.6	46648.5	27775.5	4	54348	34630.4	31577	21450	4	48877.5	38527.6	47440.5	27049.4
psbD-C_2460	+	ccctaaagcgaaataggcacaaggaaagagcaatagaccagaccaaccta	32827	50	46	yes	4	1633	3709.78	3550.5	4083.77	4	1046.5	2815.09	3164.5	3799.66	4	1420.5	3604.67	3207.5	4201.46	4	24062	18748.7	31114.5	18526.2	4	27483	17512.1	24901	16915	4	22403.5	17659.5	31418.5	17914
psbD-C_2430	+	agttacaaaggttgtacctgtgaaccaaccccctaaagcgaaataggcac	32857	50	46	yes	3	3289	7471.82	7326	8426.34	4	2597	6985.93	7586.5	9109.22	4	3405.5	8641.81	7322.5	9591.64	4	15367.5	11974.1	26822	15970.4	4	19922.5	12694.6	22861	15529.3	4	14562	11478.5	27702	15795
psbD-C_2400	+	ggaactggccaatccatgagtataccatgaagttacaaaggttgtacctg	32887	50	44	yes	4	3013.5	6845.95	6376	7333.65	4	2421	6512.49	6634	7965.54	4	2583	6554.63	5233.5	6855.29	4	10909	8500.1	16254.5	9678.27	4	14046	8950.07	13694.5	9302.55	4	10170.5	8016.87	17526.5	9993.16
psbD-C_2370	+	agcggttaaaaaattgcaaccttctaaataggaactggccaatccatgag	32917	50	40	yes	4	3494.5	7938.67	6591.5	7581.52	4	2694.5	7248.21	6736.5	8088.61	4	2312	5866.94	4583.5	6003.86	4	13771	10730.1	24068.5	14330.9	4	18538	11812.4	21108.5	14338.8	4	13632.5	10745.8	25219.5	14379.5
psbD-C_2340	+	cgctaaactattagcaggagtagaaactgcagcggttaaaaaattgcaac	32947	50	40	yes	4	1259	2860.15	2710	3117.03	3	634	1705.46	1837	2205.71	4	766.5	1945.07	1805.5	2365	4	4480.5	3491.13	7988	4756.22	4	5051	3218.48	6689	4543.78	4	4429	3491.15	8894	5071.13
psbD-C_2310	+	ttcaggaccccacagtaacaacaaagaatgcgctaaactattagcaggag	32977	50	44	yes	4	2851.5	6477.92	5496.5	6322.06	4	2817.5	7579.08	6881	8262.12	4	1732	4395.13	3708.5	4857.71	4	7065	5504.92	12974.5	7725.29	4	7491.5	4773.56	10223	6944.39	4	7473	5890.58	15370	8763.58
psbD-C_2280	+	ttgacaccaacgagtaaaatctccttgtgcttcaggaccccacagtaaca	33007	50	46	yes	4	4716.5	10714.8	10885.5	12520.5	4	3532	9501.08	9238.5	11092.8	4	4798.5	12176.7	9825.5	12870.3	4	40445.5	31514.4	38351.5	22835.3	4	43586	27772.9	30208.5	20520.4	4	38989.5	30733.4	41373	23589.8
psbD-C_2250	+	gagagcaacaaaagcccatagaccacctaattgacaccaacgagtaaaat	33037	50	42	yes	4	5848	13285.3	12308.5	14157.2	4	5081.5	13669.2	13179.5	15824.8	4	6319	16035.1	12665.5	16590.4	4	29381.5	22893.6	36070.5	21477.1	4	36124	23018.1	31384	21318.9	4	27948.5	22030.3	38827.5	22138.4
psbD-C_2220	+	cataaaacctattaatgcgaaagcgccgtggagagcaacaaaagcccata	33067	50	44	yes	4	729	1656.11	1751.5	2014.57	4	407.5	1096.18	1342	1611.36	4	362.5	919.881	943.5	1235.88	4	10197.5	7945.71	18547	11043.3	4	11765	7496.62	16329.5	11092.5	4	9827	7746.11	20375.5	11617.6
psbD-C_2190	+	aacagatcgagcaagttcaaattgacgtaacataaaacctattaatgcga	33097	50	34	yes	4	2718.5	6175.78	5668	6519.31	4	2267	6098.23	6362.5	7639.55	4	2615	6635.83	5330	6981.69	3	4079	3178.29	6315	3760.08	3	5347	3407.09	6697	4549.21	3	3676	2897.6	7615	4341.88
psbD-C_2160	+	gaatgcgattgcattataaggtcgcaattgaacagatcgagcaagttcaa	33127	50	40	yes	4	1268	2880.59	2746	3158.44	4	854.5	2298.61	2350.5	2822.28	4	776	1969.18	1900.5	2489.44	4	4848	3777.48	9508.5	5661.56	4	5965.5	3801.2	8628	5860.92	4	4799.5	3783.19	11113	6336.35
psbD-C_2130	+	gacagaaacaaaaacagcaatgggaccagagaatgcgattgcattataag	33157	50	40	yes	4	404.5	918.927	957	1100.74	4	172.5	464.025	605.5	727.033	4	183	464.382	520	681.141	4	1754.5	1367.08	3713.5	2211.1	4	1658.5	1056.79	2217.5	1506.33	4	1607.5	1267.11	3457	1971.09
psbD-C_2100	+	accagattgacctagtggataaattaggaagacagaaacaaaaacagcaa	33187	50	36	yes	4	1821	4136.88	3915	4503.02	4	838	2254.22	2524	3030.6	4	768	1948.88	1745	2285.75	4	1617	1259.94	3282.5	1954.47	4	2115	1347.67	2799	1901.33	4	1544	1217.05	3476	1981.93
psbD-C_2070	+	cgctacaccaaaactaggcgcaaagaaccaaccagattgacctagtggat	33217	50	48	yes	4	2268	5152.35	4956	5700.37	4	1467	3946.23	4246.5	5098.83	4	1640	4161.67	3636	4762.75	4	12012	9359.54	21988	13092.1	4	13880	8844.3	17570.5	11935.5	4	11619	9158.65	24750.5	14112.1
psbD-C_2040	+	ttggaaaaagaggatgaatcgaaatatagccgctacaccaaaactaggcg	33247	50	42	yes	4	2867	6513.14	6753.5	7767.85	4	2201	5920.69	6348	7622.14	4	2763	7011.4	6128.5	8027.64	4	10816	8427.64	18163.5	10814.9	4	12105.5	7713.59	16001	10869.3	4	10040	7914.01	19236.5	10968.2
psbD-C_2010	+	aaatgggttcaatgtccaattatgaaacccttggaaaaagaggatgaatc	33277	50	36	yes	4	855	1942.35	1890.5	2174.45	4	587	1579.03	1799	2160.09	4	554.5	1407.1	1233	1615.09	4	2111.5	1645.24	3714	2211.39	4	2342	1492.32	2881.5	1957.38	4	1826.5	1439.73	3936.5	2244.49
psbD-C_1980	+	gcccagtacaccggcgactcccatcatatgaaatgggttcaatgtccaat	33307	50	50	yes	4	4418.5	10037.8	9492	10917.7	4	3416	9189.04	8870	10650.3	4	3784	9602.29	7880.5	10322.6	4	17703.5	13794.3	24989.5	14879.3	4	20450.5	13031	23001	15624.4	4	15097.5	11900.6	26867.5	15319.2
psbD-C_1950	+	agcaccatgaatagcgcatagcagagccgcgcccagtacaccggcgactc	33337	50	62	yes	4	2044.5	4644.61	6180	7108.21	4	1674	4503.06	5497.5	6600.93	4	1777	4509.32	4781	6262.57	4	18582.5	14479.2	31448	18724.8	4	21862	13930.4	29714.5	20184.8	4	18204	14349.3	34539.5	19693.5
psbD-C_1920	+	accatcttcaaataaagtattttctacagtagcaccatgaatagcgcata	33367	50	34	yes	4	7096	16120.4	13939.5	16033.2	4	6508	17506.5	16214.5	19469	4	7615.5	19325.1	14060	18417	4	13329	10385.7	20529	12223.4	4	16731.5	10661.3	18181	12350.2	4	12745	10046.2	23781.5	13559.6
psbD-C_1890	+	gttaaaagcacggaatgtatttgcaccatcaccatcttcaaataaagtat	33397	50	34	yes	4	11499	26123	19977	22977.5	4	9006	24226.1	19598.5	23532.2	4	11910.5	30224.1	20387	26704.6	4	35176.5	27408.9	38765	23081.5	4	45077	28722.9	29238.5	19861.4	4	37521	29575.8	39940.5	22773
psbD-C_1860	+	cattgaataagtttcttcggcttgagttgggttaaaagcacggaatgtat	33427	50	38	yes	4	3732.5	8479.34	6760	7775.33	4	2367	6367.23	5447	6540.29	4	1287	3265.9	2674	3502.64	4	3844.5	2995.57	7160.5	4263.51	4	3156	2010.99	3863	2624.1	4	3598	2836.12	7179.5	4093.57
psbD-C_1830	+	gatttgtgaccaaaagcggttagcggtgaccattgaataagtttcttcgg	33457	50	44	yes	4	2385.5	5419.28	4872.5	5604.33	4	1346	3620.74	3688.5	4428.84	4	1744.5	4426.85	3821.5	5005.73	4	16757.5	13057.2	24759.5	14742.3	4	17345.5	11052.5	21110	14339.8	4	14343	11305.8	23915.5	13636
psbD-C_1800	+	ccaacgtttattggaaaaagcaaccccaaagatttgtgaccaaaagcggt	33487	50	42	yes	4	2508.5	5698.71	6004	6905.78	4	1343.5	3614.02	4236	5086.23	4	1600.5	4061.44	3790.5	4965.12	4	7364.5	5738.29	14266	8494.27	4	7333	4672.57	10977.5	7456.91	4	6965	5490.15	16018.5	9133.34
psbD-C_1770	+	taccggtacaaataacataaagaaatgtaaccaacgtttattggaaaaag	33517	50	30	yes	3	2143	4868.38	4682	5385.22	4	1755.5	4722.3	4895	5877.5	4	1640.5	4162.94	3572	4678.91	4	2444.5	1904.71	5296.5	3153.65	4	3468	2209.8	4689	3185.19	4	2410.5	1900.07	5683	3240.3
psbD-C_1740	+	tactccaagagcactcatccataaaccagttaccggtacaaataacataa	33547	50	38	yes	4	14190	32236.3	25510.5	29342.1	4	12663	34063.5	27168	32621	4	14020.5	35578.5	27727.5	36319.9	4	37862.5	29501.8	41530.5	24728.1	4	41505	26446.9	32604	22147.6	4	36545	28806.5	45025	25672.1
psbD-C_1710	+	ataggcacgtaggttcaaagctaaaccgactactccaagagcactcatcc	33577	50	48	yes	4	9984.5	22682.4	20600.5	23694.6	4	9028	24285.3	21778	26149.2	4	11261.5	28577.2	21667	28381.3	4	53511	41694.8	38932.5	23181.2	4	58437.5	37236.2	27571.5	18729.1	4	50593	39879.8	43502.5	24804
psbD-C_1680	+	cgctgcacggatttcctgggaaacgaagtcataggcacgtaggttcaaag	33607	50	52	yes	4	2564	5824.79	6219.5	7153.65	4	1311	3526.59	3967	4763.23	4	1341	3402.93	3403	4457.54	4	5705.5	4445.63	10342.5	6158.14	4	5450	3472.72	8399	5705.36	4	4766	3756.79	11088.5	6322.38
psbD-C_1650	+	agtatagaaagtctcaaattctggatcttccgctgcacggatttcctggg	33637	50	46	yes	2	9089	20648	16940	19484.3	4	7406	19922.1	16660	20003.9	4	6486.5	16460.2	13138	17209.3	4	17948.5	13985.2	28466.5	16949.5	4	18773	11962.1	20971	14245.4	4	17121	13495.6	29214	16657.1
psbD-C_1620	+	acgaataccttcgtttaaaagaatatttttagtatagaaagtctcaaatt	33667	50	24	yes	4	6873	15613.8	12607.5	14501.1	4	6502	17490.4	14270	17134.2	4	7671.5	19467.2	13052	17096.6	4	3888.5	3029.85	6217.5	3702.03	4	6481	4129.67	6475.5	4398.75	3	3240	2553.92	6242	3559.03
psbD-C_1590	+	atgaggctgatcttgagccgccatccaagcacgaataccttcgtttaaaa	33697	50	46	yes	4	9232.5	20974	20168	23197.2	4	8721	23459.5	21175	25425.1	4	10187.5	25851.8	21349	27964.8	4	34155	26613	42834	25504.3	4	39539.5	25194.5	35045	23805.7	4	33506.5	26411.4	44778	25531.3
psbD-C_1560	+	tagaacctcctcagggaatataaggttttcatgaggctgatcttgagccg	33727	50	46	yes	4	4330.5	9837.86	8781	10099.9	4	3895.5	10478.9	9264	11123.4	4	3153	8001.07	6334.5	8297.47	4	10886.5	8482.57	18611.5	11081.7	4	10949.5	6976.99	13985.5	9500.22	4	9201	7252.67	19128.5	10906.6
psbD-C_1530	+	aaagttccattaaagagcgtttccacgtggtagaacctcctcagggaata	33757	50	44	yes	4	8492.5	19292.9	14773	16991.9	4	7136.5	19197.2	14426.5	17322.1	4	4878	12378.4	10585	13865.1	4	19687.5	15340.2	31017	18468.2	4	19147.5	12200.7	20333	13812	4	17008	13406.5	25572.5	14580.8
psbD-C_1500	+	gtggtttcttggtcacgaccagctaaagctaaagttccattaaagagcgt	33787	50	44	yes	4	13427.5	30504.1	23790.5	27363.7	4	10843.5	29169	22316	26795.1	4	10945	27774.1	20064.5	26282.2	4	9486	7391.33	15825	9422.54	4	10874	6928.88	14349.5	9747.48	4	9823.5	7743.35	18011	10269.4
psbD-C_1470	+	cgggcattcccggcccaccaagcgaaaccggtggtttcttggtcacgacc	33817	50	64	yes	4	4134	9391.46	10023.5	11529	4	3016.5	8114.39	8107	9734.19	4	4113.5	10438.4	9741.5	12760.3	4	24109.5	18785.7	34361.5	20459.6	4	25495	16245.3	28481.5	19347.2	4	21386	16857.5	36478	20798.8
psbD-C_1440	+	cccaaaagtttaccagataaattgataagtcgggcattcccggcccacca	33847	50	48	yes	4	7713.5	17523.2	18221.5	20958.3	4	6491	17460.8	16265	19529.6	4	6900.5	17510.7	16059	21035.5	4	17964.5	13997.6	32244	19198.8	4	23243.5	14810.7	27748	18849	4	16870.5	13298.1	34390.5	19608.6
psbD-C_1410	+	acgattaatccggcatgggctacatgagctcccaaaagtttaccagataa	33877	50	44	yes	4	8937.5	20303.9	19291.5	22189	4	8015.5	21561.7	19653.5	23598.2	4	9007	22856.2	19874.5	26033.3	4	17611	13722.2	29942.5	17828.4	4	25410.5	16191.5	24095	16367.5	4	17422	13732.9	29653	16907.4
psbD-C_1380	+	tcaaataagttcattgctccggcccagaatacgattaatccggcatgggc	33907	50	48	yes	4	5659.5	12857	11921	13711.5	4	2901.5	7805.04	7368	8846.86	4	2737	6945.42	6716.5	8797.85	4	7119.5	5547.39	14088	8388.29	4	8021.5	5111.28	11848	8048.24	4	7363.5	5804.26	15901	9066.34
psbD-C_1350	+	atgggcttttcaggtacaaaatgggccacttcaaataagttcattgctcc	33937	50	42	yes	4	13808.5	31369.6	24698	28407.6	4	10323	27768.9	22683.5	27236.4	4	11219	28469.4	21212.5	27786	4	16801	13091	25070	14927.2	4	20668.5	13169.9	20707.5	14066.4	4	15395	12135.1	26502	15110.8
psbD-C_1320	+	tggggaagtaaaattaatccttgttcatacatgggcttttcaggtacaaa	33967	50	36	yes	4	15282.5	34718.2	27232.5	31322.7	4	12705.5	34177.8	26363.5	31655	4	14330	36363.9	25543	33458.4	4	19204.5	14963.8	28673	17072.5	4	21768	13870.5	20663	14036.2	4	16850	13282	26624	15180.3
psbD-C_1290	+	ggacctaccccccatcctaaagtggctaggtggggaagtaaaattaatcc	33997	50	50	yes	4	2109	4791.14	4636	5332.31	4	1594	4287.86	4135	4964.95	4	1569	3981.5	3900.5	5109.21	4	3793.5	2955.83	8011.5	4770.21	4	4845.5	3087.54	6746	4582.5	3	3286	2590.18	7451	4248.37
psbD-C_1260	+	tacggaaaggtgtctataacttctcccccaggacctaccccccatcctaa	34027	50	52	yes	4	29652.5	67363.4	41163.5	47346.1	4	26916	72404.1	42158.5	50620.3	4	29869	75795.7	41816	54774.2	4	39764.5	30983.8	21602	12862.3	4	34930	22257.3	12290	8348.48	4	41518.5	32726.9	22499	12828.4
psbD-C_1230	+	gaaattaagtgaagtactccagatacaaagtacggaaaggtgtctataac	34057	50	36	yes	4	4571	10384.2	10019	11523.8	4	2655.5	7143.3	7002.5	8408	4	2743	6960.65	6365	8337.42	4	4506	3511	7446.5	4433.8	4	5159	3287.3	5792.5	3934.79	4	4308.5	3396.17	7891	4499.25
psbD-C_1200	+	taaataccgccaaagcccaaaactgcagaagaaattaagtgaagtactcc	34087	50	40	yes	3	6811	15473	12793	14714.5	4	4217.5	11345.1	10086.5	12111	4	3940.5	9999.43	8490	11120.9	4	13109	10214.3	19341.5	11516.3	4	14930.5	9513.67	16211.5	11012.3	4	12209.5	9624.11	22814	13008
psbD-C_1170	+	tcaagagtttcgggtcccagaagtgcatgataaataccgccaaagcccaa	34117	50	48	yes	4	11227	25505.1	20506.5	23586.5	4	9892.5	26610.8	20962	25169.4	4	9920.5	25174.3	18132	23750.9	4	28727	22383.6	33331	19846	4	39366	25083.9	25014.5	16992.1	4	31016	24448.3	34147	19469.7
psbD-C_1140	+	catacataaccgaaaaagggaaaagattcttcaagagtttcgggtcccag	34147	50	42	yes	4	4272.5	9706.09	9813.5	11287.5	4	2650	7128.5	6742.5	8095.82	4	3069	7787.91	7566	9910.6	4	15764	12283	30186	17973.4	4	18048.5	11500.5	24921	16928.6	4	15909	12540.2	31732	18092.8
psbD-C_1110	+	aaaatggtggtcattttatttctatctttccatacataaccgaaaaaggg	34177	50	32	yes	4	10242.5	23268.5	19127.5	22000.4	4	9184.5	24706.3	20110	24146.4	4	9487.5	24075.5	17815	23335.6	4	7728.5	6021.91	13043.5	7766.37	4	10190.5	6493.36	11152	7575.45	4	7954	6269.72	14272.5	8137.81
psbD-C_1080	+	cctacacctaacaaaattaagtgaatacccaaaatggtggtcattttatt	34207	50	32	yes	4	7344.5	16684.9	14246.5	16386.3	4	5274.5	14188.4	12227	14681.1	4	6233.5	15818.2	12688.5	16620.5	4	8448.5	6582.92	13877.5	8262.95	4	10665.5	6796.03	10776	7320.04	4	7588	5981.22	15984.5	9113.95
psbD-C_1050	+	tagagagccttgaatactagaagaaaggcacctacacctaacaaaattaa	34237	50	36	yes	4	6447	14646	13659	15710.5	4	5550	14929.5	13530.5	16246.3	4	6452.5	16373.9	14478.5	18965.2	4	17121.5	13340.8	30883	18388.4	4	25019	15942	24853.5	16882.8	4	17759	13998.5	27859	15884.5
psbD-C_1020	+	ggagcccaggtatcatatacgcccccaaaatagagagccttgaatactag	34267	50	48	yes	4	10062.5	22859.6	19619	22565.7	4	6919.5	18613.5	16270	19535.6	4	7557.5	19177.9	16773.5	21971.4	4	15257	11888	26782.5	15946.9	4	18628	11869.7	22389.5	15209	4	13106.5	10331.2	25614	14604.4
psbD-C_990	+	tttgtaatttttcttacatccccccctcccggagcccaggtatcatatac	34297	50	46	yes	4	23198	52700.3	39731.5	45699	4	21651.5	58242.5	40245	48322.8	4	21863	55479.6	38971.5	51048.2	4	41587.5	32404.3	45596	27148.8	4	42553	27114.7	31222	21208.8	4	40951	32279.5	44041.5	25111.3
psbD-C_960	+	ccaaatataacacttgggctaagagtcaagtttgtaatttttcttacatc	34327	50	32	yes	4	5380.5	12223.2	10265	11806.8	4	4875	13113.8	10735	12889.7	4	5464.5	13866.7	10389	13608.4	4	8663	6750.06	15645	9315.36	4	13381.5	8526.65	15379.5	10447.2	4	7784.5	6136.11	16728	9537.88
psbD-C_930	+	tctcccccaaagggagattttagtaaataaccaaatataacacttgggct	34357	50	38	yes	4	6224.5	14140.6	12050	13859.9	4	6677	17961.1	14134.5	16971.5	4	5188	13165.1	10233	13404.1	4	7514.5	5855.17	11115	6618.1	4	9196	5859.66	10177	6913.14	4	5823.5	4590.36	12211	6962.4
psbD-C_900	+	tccaaatcgtccacactaacaatccatccttctcccccaaagggagattt	34387	50	46	yes	4	25601.5	58160.5	37660.5	43317	4	24117	64874.7	41552	49892.1	4	25164.5	63857.5	39279.5	51451.7	4	29949.5	23336.1	34977.5	20826.3	4	32390	20638.8	27773.5	18866.3	4	29580	23316.4	37930.5	21627
psbD-C_870	+	cctaaccatacatgtcctccaattatatcttccaaatcgtccacactaac	34417	50	40	yes	4	39265.5	89201.8	45488	52320.1	4	36153	97251.6	49435	59357.3	4	41560	105463	46919.5	61459.2	4	64258	50068.7	28264	16829	4	62648	39919.1	18766	12747.6	4	61316.5	48332.6	35048.5	19983.8
psbD-C_840	+	tgccagattccaccaaatatacaaatggaacctaaccatacatgtcctcc	34447	50	42	yes	4	22441.5	50981.7	35033.5	40295.4	4	19825.5	53330.6	35441	42554.5	4	23752.5	60274.4	37233.5	48771.6	4	62381	48606.2	39570.5	23561.1	4	64034.5	40802.6	26118.5	17742.1	4	61135.5	48189.9	41295.5	23545.6
psbD-C_810	+	cgagcccatgcaaaaggcttggttaagatatgccagattccaccaaatat	34477	50	44	yes	4	8981.5	20403.8	17420.5	20037	4	7738	20815.2	17108	20541.8	4	9505	24119.9	18976.5	24857.1	4	26417	20583.7	36341.5	21638.5	4	33605.5	21413.3	26841.5	18233.2	4	24645.5	19426.8	34783.5	19832.7
psbD-C_780	+	taagcctccccagaccatacaagtgcgcggcgagcccatgcaaaaggctt	34507	50	58	yes	4	2908.5	6607.41	7369.5	8476.37	4	2877.5	7740.48	7654.5	9190.87	4	1883.5	4779.58	4900	6418.44	4	7769.5	6053.86	15043.5	8957.21	4	8869.5	5651.62	12476	8474.83	4	7953.5	6269.33	17567	10016.3
psbD-C_750	+	acagataaagcagctaaactataagacaagtaagcctccccagaccatac	34537	50	42	yes	4	15623.5	35492.8	29139	33515.6	4	13796	37111.2	27489.5	33007	4	15296.5	38816.5	29887.5	39149.2	4	52465.5	40880.2	35787.5	21308.6	4	54750.5	34886.9	24304	16509.5	4	53793.5	42402.6	34674.5	19770.5
psbD-C_720	+	cagacaaaacaacaagcaatgaaaccacaaacagataaagcagctaaact	34567	50	36	yes	4	12404	28178.9	21869	25153.6	4	9738.5	26196.6	21809.5	26187	4	10201	25886.1	20241.5	26514.1	4	16647.5	12971.4	22300	13277.9	4	21380	13623.3	19500.5	13246.5	4	15882	12519	25808	14715.1
psbD-C_690	+	aactcactagggtaagcggtattattaaaccagacaaaacaacaagcaat	34597	50	36	yes	4	11186.5	25413	21108	24278.3	4	9676.5	26029.8	20730.5	24891.4	4	9104	23102.3	17643	23110.3	4	8408.5	6551.76	13778	8203.71	4	11950.5	7614.82	12283	8343.73	4	7834.5	6175.53	15905.5	9068.91
psbD-C_660	+	tgagaagcttctggccccgtaggtccgtaaaactcactagggtaagcggt	34627	50	54	yes	4	5584.5	12686.6	11909.5	13698.3	4	3674	9883.06	8930	10722.4	4	2646.5	6715.77	6324.5	8284.37	4	7498	5842.31	14918.5	8882.79	4	7509	4784.71	10201.5	6929.78	4	7488.5	5902.79	16324.5	9307.81
psbD-C_630	+	tctctaactagaaaagtaaatgcttgagcttgagaagcttctggccccgt	34657	50	44	yes	4	4125.5	9372.15	9967.5	11464.6	4	2729.5	7342.36	7069	8487.85	4	3226	8186.31	7502.5	9827.42	4	22962	17891.6	33073	19692.4	4	24056.5	15328.7	27125.5	18426.1	4	21610	17034	33733	19233.7
psbD-C_600	+	gcagaccccacgttagctccaagacgttggtctctaactagaaaagtaaa	34687	50	46	yes	4	8051.5	18291.1	16751.5	19267.5	4	8446	22719.7	17965.5	21571.4	4	6536	16585.8	14422	18891.2	4	10997	8568.67	20523	12219.8	4	13340	8500.21	17528.5	11906.9	4	10897.5	8589.93	22365	12751.9
psbD-C_570	+	aagtatttacctaaacctgtaggtccttgagcagaccccacgttagctcc	34717	50	48	yes	4	15588	35412.2	30937.5	35584.2	4	13903	37399.1	30178.5	36235.8	4	15411	39107	30688.5	40198.4	4	48498	37788.8	44728	26632	4	50998.5	32496.1	33313.5	22629.6	4	45997.5	36257.4	46181	26331.2
psbD-C_540	+	aaaataacttctccagtcggagaacgcattaagtatttacctaaacctgt	34747	50	36	yes	3	13526	30727.8	24493	28171.8	4	10814.5	29091	24540.5	29466.1	4	11990	30425.9	24021	31464.8	4	21453	16715.8	26911.5	16023.7	4	26235	16716.9	24353.5	16543.1	4	18973	14955.4	29898.5	17047.4
psbD-C_510	+	agatcccaaaaacgcattgtttctcctccaaaaataacttctccagtcgg	34777	50	42	yes	4	22706.5	51583.7	35172.5	40455.3	4	25741.5	69244.6	40079.5	48124	4	27055	68654.9	38504	50435.9	4	31645.5	24657.6	34299.5	20422.6	4	36602.5	23323	28815	19573.8	4	29742.5	23444.5	37065	21133.5
psbD-C_480	+	ccccttaaaggttctaaccagggagcacgcagatcccaaaaacgcattgt	34807	50	50	yes	4	8438	19169.1	17770.5	20439.6	4	7515	20215.4	18443	22144.8	4	8335.5	21152.2	18199.5	23839.3	4	24703.5	19248.5	32793	19525.6	4	27328.5	17413.6	29862	20285	4	23112	18218	37030	21113.6
psbD-C_450	+	ttcaacctactcaagtccaaaccgttaggaccccttaaaggttctaacca	34837	50	44	yes	4	8589	19512.1	18197.5	20930.7	4	7330	19717.7	17286	20755.6	4	7607	19303.6	16753	21944.5	4	22624.5	17628.6	36068.5	21475.9	4	26271	16739.8	30872.5	20971.4	4	21723	17123.1	36784.5	20973.6
psbD-C_420	+	cgtcgttcttgccaaggttgtatgtcttttttcaacctactcaagtccaa	34867	50	42	yes	4	22461.5	51027.1	32995.5	37951.3	4	21149.5	56892.2	34873	41872.5	4	21711.5	55095.2	33943	44461.5	4	42368.5	33012.8	36772.5	21895.1	4	50150	31955.4	26567	18046.7	4	40429	31868.1	39539	22544.1
psbD-C_390	+	aaaggagcatgagtcatatattctgccgaacgtcgttcttgccaaggttg	34897	50	46	yes	4	12609.5	28645.8	22810.5	26236.6	4	10752	28922.9	21211.5	25469	4	11474.5	29117.7	21486	28144.2	4	21343	16630.1	33461	19923.4	4	22531	14356.7	25090.5	17043.7	4	30383.5	23949.7	38734.5	22085.4
psbD-C_360	+	gctacgccccctacagaatttaacgaacctaaaggagcatgagtcatata	34927	50	44	yes	4	8342	18951	15446	17765.9	4	5496	14784.2	11783.5	14148.6	4	5171	13121.9	11470.5	15025	3	12000	9350.19	19537	11632.7	4	15919.5	10143.9	15954	10837.4	4	12353.5	9737.62	21456	12233.7
psbD-C_330	+	gagacataattgactgcattgatctcagtagctacgccccctacagaatt	34957	50	44	yes	4	10900.5	24763.3	21800	25074.3	3	10128	27244.3	21294	25568	4	11976.5	30391.6	23296.5	30515.8	4	50666	39478.1	37473.5	22312.5	4	52605	33519.8	25475.5	17305.3	4	50892.5	40115.9	35588	20291.4
psbD-C_300	+	aaatgagaggtagataaccaacttctcggagagacataattgactgcatt	34987	50	38	yes	4	2567.5	5832.74	5596.5	6437.07	4	1847.5	4969.78	4558	5472.86	4	2121	5382.26	4795	6280.9	4	11649.5	9077.09	19222	11445.2	4	12907.5	8224.62	15029	10209.1	4	11167.5	8802.76	19859	11323.1
psbD-C_270	+	tgacccacgaataggaaaaatcctagaacaaaatgagaggtagataacca	35017	50	38	yes	4	4071.5	9249.47	7542.5	8675.36	3	2219	5969.11	5012	6017.98	4	2243.5	5693.11	4745.5	6216.06	4	3543.5	2761.03	5980	3560.62	4	3697	2355.72	4576	3108.43	4	2965	2337.15	6264	3571.57
psbD-C_240	+	gctgcccgagcccttcccgcgtgccataaatgacccacgaataggaaaaa	35047	50	56	yes	4	13424.5	30497.2	26968	31018.5	4	11974	32210.1	25995	31212.6	4	9494	24092	19916	26087.7	4	18376	14318.3	27660.5	16469.6	4	22141.5	14108.5	23554	16000	4	17240.5	13589.8	32797	18700
psbD-C_210	+	cgatcaattcctttttcaaatcccgctgccgctgcccgagcccttcccgc	35077	50	60	yes	4	37462.5	85105.8	55076.5	63348.8	4	35803	96310.1	53455.5	64184.8	4	36468	92541.3	52088.5	68230	4	44630	34774.9	43177.5	25708.8	4	44675	28466.8	36140	24549.6	4	44135.5	34789.7	45540	25965.7
psbD-C_180	+	ggagtcatggaaagaacaggttcaaaatcacgatcaattcctttttcaaa	35107	50	36	yes	4	18151.5	41235.9	27649.5	31802.4	4	16328.5	43923.7	27315	32797.5	4	18765	47618.1	28876	37824.3	4	29338.5	22860	35870.5	21358	4	38188.5	24333.6	27745	18846.9	4	27707.5	21840.4	36228	20656.3
psbD-C_150	+	tatttgttttacctactactttagttaagaggagtcatggaaagaacagg	35137	50	34	yes	4	2973.5	6755.08	6702	7708.62	4	2810	7558.9	6754	8109.63	4	1181	2996.91	2634	3450.24	4	2222	1731.34	4464.5	2658.26	4	1999.5	1274.08	2541.5	1726.42	3	1982	1562.31	4400	2508.77
psbD-C_120	+	agaaacaaagaagactttttaatatgaacctatttgttttacctactact	35167	50	26	no	4	15827.5		26108.5		4	14862		29027.5		4	19142.5		29840.5		4	35681		34852		4	51277.5		24969		4	34669.5		31953
psbD-C_90	+	ccgagccagaaaaatttagattgaattgaaagaaacaaagaagacttttt	35197	50	30	no	3	2737		5873		4	1290.5		3440		4	941		2258		4	1392.5		2584		3	1587		1775		4	1003.5		3304
psbD-C_60	+	aaatttttctggctcggctggatagtatagccgagccagaaaaatttaga	35227	50	40	no	4	377.5		1113		4	223		816		4	163.5		536.5		3	180		370		4	176.5		172		4	140.5		306.5
psbD-C_30	+	tggctttttttacttcttagcatgataaataaatttttctggctcggctg	35257	50	34	no	4	1858		3398.5		4	1688.5		4468		4	1893.5		3321		4	3077.5		5918		4	5106.5		5429		4	3189.5		5741.5
psbD-C_0	+	tttgttggatgaatctatttttctctttattggctttttttacttcttag	35287	50	26	no	4	4644.5		6335		4	3544.5		7489.5		4	4969.5		7538		4	22045		20571.5		4	27370		16942		4	22514		20252
trnS-UGA-2	+	ggtatagttcataaaaataactatcgagggttcgaatccctctctctcct	35337	50	40	no	4	943		2694		4	738.5		2103.5		4	757		2272.5		4	1042.5		2269.5		4	1140		1964		4	1185		2288
trnS-UGA-1	+	ggagagatggccgagtggttgatggctccggtcttgaaaaccggtatagt	35379	50	54	no	4	0		214.5		4	0		197		4	0		0		4	0		132		4	0		0		3	0		158
psbZ_840	+	aactcatagggctatgttctatttggcgaaaaaaaaataaaatagaaatt	35436	50	26	no	3	1430		2164		4	1698.5		3466		4	1334.5		2099		4	2664.5		3652		4	3231.5		3035.5		4	2326		3121.5
psbZ_810	+	ctatatctttctctacatagtgatcgtattaactcatagggctatgttct	35466	50	34	no	4	1962		3221		4	1368.5		3498		4	1855.5		3047		4	12818.5		15581.5		4	16821.5		13686		4	13163.5		15308
psbZ_780	+	atttatagacctattaaagaaagtcacaccctatatctttctctacatag	35496	50	30	no	4	2628		4309.5		4	1680		4431.5		4	2732.5		4899		4	39584.5		32570.5		4	47214.5		23741.5		4	41748		31089.5
psbZ_750	+	atcgcgtatctcatttatttatatagccagatttatagacctattaaaga	35526	50	28	no	4	1965		3134		4	1290		3619		4	1828.5		3144.5		4	6531.5		8478		4	9085		8438		4	6075.5		8278.5
psbZ_720	+	tcttttttacttcacaaacgggtatactggatcgcgtatctcatttattt	35556	50	34	no	4	1910		2820		4	1120.5		3066		4	1810.5		2846.5		4	22167.5		22164		4	26764.5		18442		4	23307		21692.5
psbZ_690	+	tttagtctattcggacatgaagttaaaggttcttttttacttcacaaacg	35586	50	32	no	4	973.5		1717.5		4	608.5		1786.5		4	887		1624.5		4	6300		8399		4	9448		8295		4	5955		8894
psbZ_660	+	atgacttagttccaatttctttttaccacttttagtctattcggacatga	35616	50	32	no	4	3206		5067.5		4	2468.5		6264.5		4	3820.5		5936.5		4	14011		15945		4	20832		15181		4	15095.5		16776.5
psbZ_630	+	gggattttatcatgaatccgttgattcgagatgacttagttccaatttct	35646	50	36	no	4	1589.5		2330.5		4	1012.5		2293		4	1684		2672.5		4	19715		20556.5		4	25597.5		17515.5		4	20452.5		20224.5
psbZ_600	+	cttacccactaaaaatttttaataaataaagggattttatcatgaatccg	35676	50	26	no	4	527		956.5		4	275.5		864.5		4	386.5		712		4	793.5		1403.5		4	1113.5		1181		4	865		1581.5
psbZ_570	+	ttaacaaaagaatatacaccatttaatcctcttacccactaaaaattttt	35706	50	24	no	4	3547		6194.5		4	2610		6852		4	4060		6746.5		4	39371		30740.5		4	54072.5		19485		4	41939		28528.5
psbZ_540	+	caatagtcatgtttttaatcctccaagctattaacaaaagaatatacacc	35736	50	30	no	4	2608.5		4291		4	2085.5		5398.5		4	3455		5269		4	18923		21587.5		4	27702.5		18511.5		4	17003.5		22120
psbZ_510	+	taattaatgcaaaaactgccaattggaaagcaatagtcatgtttttaatc	35766	50	28	yes	4	893.5	2029.82	1522.5	1751.17	4	510.5	1373.25	1353.5	1625.17	4	889.5	2257.2	1465.5	1919.64	4	13087	10197.2	14070.5	8377.87	4	14782	9419.05	12173	8269.01	4	9979.5	7866.32	13675	7797.13
psbZ_480	+	gtacactaatcagtaagattaatgaagtaataattaatgcaaaaactgcc	35796	50	28	yes	4	531.5	1207.44	891	1024.83	4	260.5	700.745	745.5	895.133	4	292	740.98	552	723.057	4	1034	805.675	1542.5	918.437	4	1562	995.302	1536	1043.39	4	1116	879.684	1839.5	1048.84
psbZ_450	+	accaaccatcaggagacgcaaatacaacgggtacactaatcagtaagatt	35826	50	42	yes	4	1322	3003.27	2409.5	2771.4	4	717.5	1930.08	2097.5	2518.5	4	1018.5	2584.55	1881	2463.9	4	6556.5	5108.71	10980	6537.72	4	7845.5	4999.13	10448.5	7097.57	4	6404.5	5048.33	12235	6976.08
psbZ_420	+	taccagaaaatacaacatttttgttactcgaccaaccatcaggagacgca	35856	50	40	yes	4	1875	4259.55	3573.5	4110.23	4	1452	3905.88	3880.5	4659.37	4	2150	5455.85	3701	4847.89	4	17954	13989.4	21028.5	12520.8	4	19584	12478.9	18956.5	12877	4	16952.5	13362.8	23901	13627.7
psbZ_390	+	ccaagaagactaatccaatccataaagatgtaccagaaaatacaacattt	35886	50	32	yes	4	2034.5	4621.9	3385	3893.42	4	1263.5	3398.82	3202.5	3845.29	4	1890	4796.07	3233.5	4235.52	4	13983	10895.3	17452	10391.3	4	18754.5	11950.3	17283.5	11740.5	4	13772.5	10856.1	20270	11557.4
psbZ_360	+	ttcaagagataagagaattaaggatacccaccaagaagactaatccaatc	35916	50	36	yes	4	1253.5	2847.65	2379.5	2736.89	4	817	2197.73	2167	2601.95	4	1202	3050.2	2304.5	3018.63	4	30364	23659.1	27732.5	16512.5	4	36861.5	23488	24579	16696.3	4	29335.5	23123.6	29838.5	17013.1
psbZ_330	+	catctcatttttggatctgcaacgaatgaattcaagagataagagaatta	35946	50	32	no	4	522		1008		4	346		946.5		4	350		669		4	1106.5		1717.5		4	1855		2142		4	1721		2651
psbZ_300	+	gaatgtgtaattcaaggaatgggagggggtcatctcatttttggatctgc	35976	50	44	no	4	803		1473.5		4	447		1142		4	623		1169		3	3660		5404		4	5090		5339.5		4	3807		5451
psbZ_270	+	atttgcattttatggacttatattgaatttgaatgtgtaattcaaggaat	36006	50	24	no	4	813		1294.5		4	633		1437		4	679		1091.5		4	402.5		530		4	653		643.5		4	352		555
psbZ_240	+	aagttcgaccccccctctaattttttctttatttgcattttatggactta	36036	50	34	no	4	7504		14497		4	10447.5		18472.5		4	9235.5		16354		4	16337.5		21137.5		3	24631		16611		4	21549.5		17942
psbZ_210	+	tcttttattcatatttcattcaagttccataagttcgaccccccctctaa	36066	50	36	no	4	5379.5		12801.5		4	4263		10030.5		4	6154		14309.5		4	21557		27735.5		4	21352		22002		4	24549		23579.5
psbZ_180	+	actatttcatatttagtaactatttattaatcttttattcatatttcatt	36096	50	14	no	4	102		186		4	0		254.5		4	102.5		209.5		4	0		110.5		4	118.5		138.5		4	0		107
psbZ_150	+	tttttttttattactatttcatatttaggaactatttcatatttagtaac	36126	50	16	no	4	101		166.5		3	0		244		4	0		178		4	150		231		4	182.5		220.5		4	155.5		219.5
psbZ_120	+	tctcaattttttattcgttttttttatttatttttttttattactatttc	36156	50	12	no	4	0		121.5		4	0		162.5		4	0		111.5		4	0		0		3	0		0		4	0		0
psbZ_90	+	tattatattctatattgacttgatatcagatctcaattttttattcgttt	36186	50	20	no	4	0		185.5		4	0		226.5		4	0		184.5		4	154.5		251.5		4	270.5		341		4	196.5		280.5
psbZ_60	+	agaatatattattcttatatttccataaaatattatattctatattgact	36216	50	14	no	4	0		0		3	0		142		4	0		0		4	0		0		4	0		108		4	0		0
psbZ_30	+	aatttaatttaatattgaattccagattcaagaatatattattcttatat	36246	50	14	no	4	0		0		4	0		146.5		4	0		0		4	0		132		4	126		148.5		4	0		137
psbZ_0	+	ttaatatattaatattaattcttgaatattaatttaatttaatattgaat	36276	50	6	no	4	0		0		4	0		0		4	0		0		4	0		0		4	0		0		4	0		0
trnG-GCC-2	+	ccgcgtcttctccttggcaaggagaaattttaccattcgactatatccgc	36515	50	48	no	4	41015		52212.5		4	43788		52653		4	39490.5		59413		4	22424.5		46882		4	30457		38886		4	23270		46504
trnG-GCC-1	+	ggcggatagcgggaatcgaacccgcgtcttctccttggcaaggagaaatt	36536	50	56	no	4	13018.5		32205.5		4	15077		33776		4	8309		25686.5		4	11242		25601		4	10501.5		22877.5		4	10012.5		25645.5
trnfM-CAU-1	-	ttgcggagacaggatttgaacccgtgacctcaaggttatgagccttgcga	36729	50	52	no	4	17724.5		38796.5		4	16150		34591.5		4	11273.5		28489.5		3	9067		24745		3	11305		20922		4	7204.5		29130
trnfM-CAU-2	-	tgacctcaaggttatgagccttgcgagctaccaaactgctctaccccgcg	36753	50	56	no	4	55862		52065		4	46051.5		59756		4	46924.5		64675		4	37874.5		63612.5		4	46206		51961.5		4	44581.5		63805.5
rps4-rps14_0	-	ctgaaacaaaaaaacttggattaaactctaataaacaaagaataattgaa	36803	50	22	no	4	0		137		4	233		503.5		4	0		161		4	170.5		210.5		4	397.5		131		4	125		213.5
rps4-rps14_30	-	ataaacaaagaataattgaaggagcccctcttccatatctgtacaaatag	36833	50	34	no	4	7470		21008		4	6181		22247.5		4	9168.5		23316		4	23796		55112.5		4	41677.5		35088.5		4	30982		49743
rps4-rps14_60	-	ttccatatctgtacaaatagaatagcctatttagacagaatggtaaaggg	36863	50	34	no	4	631		2169		4	392.5		1889.5		4	274		868		4	582.5		2297		4	845		1469		4	696		2603.5
rps4-rps14_90	-	ttagacagaatggtaaaggggcctcatcgatcatagaaaaaaatagaaaa	36893	50	34	no	4	561.5		2181.5		4	334.5		1904.5		4	387.5		1446.5		4	949		4406.5		4	2264.5		5156		4	1149.5		5001.5
rps4-rps14_120	-	tcatagaaaaaaatagaaaaattaagggatacttaaatccttaccagctt	36923	50	26	no	3	1898		5438		4	1413.5		5103		4	1556		4318.5		4	6352.5		21950.5		4	8862		18377		4	6759.5		19978.5
rps4-rps14_150	-	acttaaatccttaccagcttgatcttgttgcccctggcaacaaacatgcc	36953	50	46	yes	4	4134.5	9392.59	12412.5	14276.8	4	2973.5	7998.72	12282.5	14747.8	4	3904	9906.81	10983.5	14387.1	4	16117	12558.1	45030.5	26812.1	4	25597	16310.3	40424	27459.6	4	18108	14273.6	45183	25762.2
rps4-rps14_180	-	cccctggcaacaaacatgcctgaaccatttcccgaaggatgtgtccagat	36983	50	52	yes	4	2625.5	5964.51	8679.5	9983.13	4	1751.5	4711.54	8199	9844.66	4	2524.5	6406.18	7560.5	9903.39	4	9544.5	7436.91	31641.5	18840	4	16314.5	10395.6	28433.5	19314.6	4	9998.5	7881.29	33389.5	19037.8
rps4-rps14_210	-	cccgaaggatgtgtccagatagtccaaagtctcgatagttagctctcggt	37013	50	50	yes	4	6472	14702.8	17351.5	19957.6	4	4253.5	11441.9	16969.5	20375.5	4	6264.5	15896.8	14861	19466.2	4	17757	13835.9	41334	24611.1	4	20267.5	12914.4	32222.5	21888.4	4	18040	14220	41987.5	23940.2
rps4-rps14_240	-	ctcgatagttagctctcggtcttccggtcgaaaagcaacgtcgatgaaga	37043	50	50	yes	3	3077	6990.21	8606	9898.59	4	2179.5	5862.86	8663.5	10402.4	4	1669	4235.26	5072.5	6644.4	4	6357	4953.26	19493.5	11606.8	4	8091	5155.56	16307	11077.2	4	6374.5	5024.69	23027	13129.4
rps4-rps14_270	-	aaaagcaacgtcgatgaagacgtgtaggtgcactattacgcggtagggat	37073	50	48	yes	4	1480.5	3363.34	4451	5119.52	4	620	1667.8	2757	3310.37	4	813.5	2064.34	2196.5	2877.16	4	3324.5	2590.39	10389.5	6186.13	4	3025	1927.52	6733	4573.66	4	3509	2765.96	10853.5	6188.39
rps4-rps14_300	-	cactattacgcggtagggattgtaattttccatgaattttccatttctca	37103	50	36	yes	4	8953	20339.1	20682	23788.4	4	5623.5	15127.2	19241.5	23103.5	4	9172	23274.9	19299.5	25280.1	4	25182.5	19621.8	57151	34028.9	4	35704.5	22750.8	41404.5	28125.7	4	25846.5	20373.4	54085	30837.9
rps4-rps14_330	-	catgaattttccatttctcacttagcgacggaatcttacttatttccttt	37133	50	34	yes	4	11144	25316.5	26247.5	30189.8	4	7714	20750.7	27749	33318.6	4	11489.5	29155.8	25451.5	33338.6	4	31090	24224.8	52700	31378.7	4	40805.5	26001.1	38699	26287.9	4	32314	25471.4	50689	28901.6
rps4-rps14_360	-	gaatcttacttatttccttttttaaggatcgacgaatcaaatgatatttt	37163	50	26	yes	4	5090.5	11564.4	13912.5	16002.1	4	3712.5	9986.63	15540.5	18659.7	4	5660	14362.8	13515	17703.1	4	8593	6695.52	17914	10666.4	4	12826	8172.69	16615.5	11286.8	4	8222	6480.97	17501.5	9978.91
rps4-rps14_390	-	gacgaatcaaatgatattttttttccaatttttgcctcttcttctcccta	37193	50	32	yes	4	10935	24841.7	25214	29001.1	4	8452	22735.9	31345	37636.4	4	13766	34932.7	27034.5	35412.1	4	51046.5	39774.5	38861	23138.7	4	46836.5	29844.1	18678	12687.8	4	53989	42556.7	27307	15569.8
rps4-rps14_420	-	tttgcctcttcttctccctataaatcaaacttttctttgccataatgctt	37223	50	34	yes	4	16349.5	37142.1	35116	40390.3	3	12201	32820.7	41294	49582.3	4	19954	50635.3	36465.5	47765.6	4	48794.5	38019.8	45235.5	26934.2	4	54909	34987.9	32764	22256.3	4	46077	36320.1	46412	26462.9
rps4-rps14_450	-	ttttctttgccataatgcttcagttcctgttattatcaatgataatgata	37253	50	28	no	4	7443		21113		4	6004		25327.5		4	8535		22002.5		4	13004		27566		4	18093		24330		4	11469		26856
rps4-rps14_480	-	tattatcaatgataatgatacaaatcggatcctagatgtagaaataaata	37283	50	24	no	2	3001.5		9650		4	1516.5		8035		4	2157		6227.5		4	2475		5842.5		4	2855		4937.5		4	2137.5		5580.5
rps4-rps14_510	-	cctagatgtagaaataaatataagagtgcatacctatattttttttatta	37313	50	22	no	3	3543		9677		4	2191.5		10363		4	3130		7829.5		4	4237		10995.5		4	5884.5		8953		4	3858		10320
rps4-rps14_540	-	tacctatattttttttattaaaaaaaatatatgattgcggatagaataca	37343	50	18	no	4	635		2028		4	147.5		826.5		4	185		657.5		4	938.5		2984		4	980.5		1867		4	704		2582
rps4-rps14_570	-	atgattgcggatagaatacataaataattaaccgaatttgcccgatgtgg	37373	50	36	no	4	2924.5		9200		4	1773.5		8645		4	2558		7105		4	3476.5		9840		4	4956		9068		4	3552.5		10520
rps4-rps14_600	-	accgaatttgcccgatgtggaggcaatcaagaaagccgcataagtgaata	37403	50	46	yes	4	1008.5	2291.07	3712.5	4270.1	4	415	1116.35	2597	3118.26	4	639.5	1622.8	2229	2919.74	4	2768.5	2157.17	7314	4354.91	4	3181.5	2027.24	6535.5	4439.5	4	2552.5	2012	8911	5080.82
rps4-rps14_630	-	gaaagccgcataagtgaatatataacctacagaaaagtgagctaatccaa	37433	50	36	yes	4	2732	6206.45	8793.5	10114.3	4	1602	4309.38	8926	10717.6	4	2435.5	6180.33	7047.5	9231.42	4	13146	10243.1	33812	20132.4	4	16568.5	10557.4	29837.5	20268.3	4	12140.5	9569.72	33436	19064.3
rps4-rps14_660	-	agaaaagtgagctaatccaaccaatcttgcttgcacgattgaaagagcta	37463	50	40	yes	4	3250.5	7384.36	10581.5	12170.8	4	2127	5721.63	10644.5	12781	4	3087.5	7834.85	8927	11693.4	4	10125.5	7889.61	27833	16572.3	4	13755	8764.65	23211.5	15767.4	4	10284.5	8106.73	30248	17246.6
rps4-rps14_690	-	ttgcacgattgaaagagctactggtttatctttccagcgaatcaaatttg	37493	50	38	yes	4	3629.5	8245.35	10554.5	12139.7	4	2183	5872.27	9780.5	11743.6	4	3296	8363.94	8664	11348.9	4	18446.5	14373.2	36689.5	21845.7	4	23904	15231.6	32148	21837.8	4	17043.5	13434.5	40211	22927.3
rps4-rps14_720	-	tttccagcgaatcaaatttgccaaaggtgtgcgttcatgagcccacgcta	37523	50	48	yes	4	2188	4970.61	7077	8139.94	4	1284	3453.96	6408	7694.18	4	1999	5072.67	5822.5	7626.81	4	18899.5	14726.2	41976	24993.4	4	28066	17883.6	34882	23695	4	20663	16287.6	43240	24654.3
rps4-rps14_750	-	gcgttcatgagcccacgctaaagtttcaatcaattcctgccaataaccac	37553	50	46	yes	4	7375.5	16755.4	18611	21406.3	4	3963.5	10661.8	15811.5	18985.1	4	6297.5	15980.6	15562.5	20385.1	4	35406	27587.7	50390.5	30003.6	4	36378.5	23180.3	42833.5	29096.4	4	30926.5	24377.7	55622	31714.2
rps4-rps14_780	-	caattcctgccaataaccacgccaggaaattaagaacataaatcctgtag	37583	50	40	yes	4	2279.5	5178.48	7750.5	8914.6	4	1544.5	4154.71	8448	10143.6	4	2052.5	5208.43	6507.5	8524.08	4	7634	5948.28	20224	12041.8	4	9466.5	6032.03	18552.5	12602.5	4	7280	5738.44	24584	14017.2
rps4-rps14_810	-	taagaacataaatcctgtagcccaaacaagatgcccaaataagaacatcc	37613	50	38	yes	4	6258	14216.7	18912.5	21753.1	4	3637	9783.53	19130.5	22970.3	4	6559.5	16645.4	18224.5	23872	4	16980	13230.5	44798	26673.7	4	25055.5	15965.3	39046.5	26523.9	4	16339.5	12879.6	46956.5	26773.4
rps4-rps14_840	-	atgcccaaataagaacatccatgcccagactgataaactattcataccaa	37643	50	38	yes	4	6396.5	14531.3	18580.5	21371.2	3	3504	9425.76	18485	22195.2	4	6146	15596.1	17745.5	23244.6	4	36905	28755.7	61928	36873.2	4	45491	28986.7	44393.5	30156.1	4	36185.5	28523.1	61488.5	35059.2
rps4-rps14_870	-	tgataaactattcataccaaacgggttatatccattgataagttgtgaag	37673	50	32	yes	4	4793	10888.5	13646.5	15696.2	4	3847.5	10349.8	16422	19718.1	4	3409.5	8651.96	9513.5	12461.6	4	6226	4851.19	19774	11773.9	4	7306	4655.36	14508	9855.15	4	6378	5027.44	19809.5	11294.9
rps4-rps14_900	-	tccattgataagttgtgaagagtttaaccatagataatctcttaaccatc	37703	50	32	yes	4	3541.5	8045.44	10436	12003.5	4	2171	5839.99	10827.5	13000.7	4	3745.5	9504.6	10044	13156.5	4	32376	25226.8	48112	28646.9	4	42062.5	26802.1	43136	29301.9	4	30431.5	23987.6	50789	28958.6
rps4-rps14_930	-	tagataatctcttaaccatcccatcaaataagtggaagattcattaaact	37733	50	30	yes	4	4279	9720.86	13033	14990.5	4	2908	7822.52	14901.5	17892.4	4	4435.5	11255.5	12751	16702.4	4	9412.5	7334.06	23760	14147.2	4	13193	8406.54	20812	14137.4	4	9561	7536.44	23972	13668.2
rps4-rps14_960	-	agtggaagattcattaaactgtgaaacgttaccctgccataatgtgatgt	37763	50	38	yes	4	4138	9400.54	11878	13662	4	2488	6692.72	10601.5	12729.4	4	3619.5	9184.86	10152.5	13298.6	4	22601.5	17610.7	41455	24683.2	4	23365	14888.1	34849.5	23672.9	4	22200.5	17499.5	43271.5	24672.3
rps4-rps14_990	-	accctgccataatgtgatgtgtttccaatgccaataaaaagtaacccatc	37793	50	40	yes	4	6291	14291.6	16347	18802.3	4	3334	8968.46	15065	18088.8	4	5095	12929.1	13306	17429.3	4	26230.5	20438.3	47223	28117.6	4	32751.5	20869.2	38532	26174.4	4	24473.5	19291.2	49240	28075.4
rps4-rps14_1020	-	ccaataaaaagtaacccatccaatagtatttaacatccagaaaactgcca	37823	50	34	yes	4	7492.5	17021.2	17881	20566.7	4	5174.5	13919.4	19255.5	23120.4	4	7880.5	19997.6	17486	22904.7	4	26860	20928.8	43368.5	25822.5	4	35870.5	22856.6	38787	26347.7	4	27333.5	21545.6	45299.5	25828.6
rps4-rps14_1050	-	taacatccagaaaactgccaaataaaatgcgtcccaagccgaaatatcac	37853	50	40	yes	4	4894.5	11119.1	12478.5	14352.7	4	2947	7927.43	10251.5	12309.1	4	3277	8315.73	8881.5	11633.8	4	22488.5	17522.6	35544	21163.6	4	23355.5	14882.1	33877.5	23012.7	4	21552.5	16988.7	40909	23325.3
rps4-rps14_1080	-	gtcccaagccgaaatatcacaagtaccacctcgtcccggaccatcgcaag	37883	50	56	yes	4	6701.5	15224.2	19581	22522	4	5262.5	14156.1	19131	22970.9	4	5324	13510.2	15782	20672.6	4	29418	22922	55741	33189.4	4	33955	21636	46897.5	31857	4	29295.5	23092.1	57258	32647
rps4-rps14_1110	-	tcgtcccggaccatcgcaaggaaaactatacccgaaatcctttttatctg	37913	50	46	yes	4	3584.5	8143.12	10631.5	12228.3	4	2043.5	5497.02	9087	10910.9	4	3026.5	7680.06	8898	11655.4	4	22886.5	17832.8	47881	28509.3	4	28220.5	17982	40520	27524.9	4	21333.5	16816.1	49913	28459.1
rps4-rps14_1140	-	cccgaaatcctttttatctggcattaacttggaaccacgtgcatctaaag	37943	50	42	yes	4	5735	13028.5	16238.5	18677.5	4	3697	9944.93	17145	20586.3	4	5724.5	14526.5	15189.5	19896.5	4	20631.5	16075.7	43489	25894.3	4	23414.5	14919.7	37931	25766.2	4	19104	15058.7	44165	25181.7
rps4-rps14_1170	-	ggaaccacgtgcatctaaagcaccttttactaagatcaatgtagttgtat	37973	50	38	yes	4	5065.5	11507.6	14039	16147.6	4	3305	8890.45	15739	18898	4	5089	12913.9	13169.5	17250.5	4	16270.5	12677.7	34614	20609.9	4	20223.5	12886.4	30678	20839.3	3	16923	13339.5	37126	21168.3
rps4-rps14_1200	-	taagatcaatgtagttgtatgtaaacctaaagcaatagcatgatgaacca	38003	50	32	yes	4	4085.5	9281.28	10903.5	12541.2	4	1927	5183.63	9968	11968.7	4	2637.5	6692.93	7851.5	10284.6	4	10383.5	8090.64	25599.5	15242.5	4	11152	7106.02	20337.5	13815.1	4	9525	7508.06	25950	14796
rps4-rps14_1230	-	agcaatagcatgatgaaccaagaaatctccaggacctattgttaagaata	38033	50	36	yes	4	4403	10002.6	13329	15331	4	2126.5	5720.29	11357	13636.5	4	3308	8394.39	10291.5	13480.7	4	11607.5	9044.36	30305.5	18044.5	4	14973	9540.75	26809	18211.1	4	11001	8671.51	31415.5	17912.3
rps4-rps14_1260	-	aggacctattgttaagaataatgaattactattctcattaatagcattta	38063	50	24	yes	3	1420	3225.9	4149	4772.17	4	948	2550.12	4767.5	5724.41	4	1409	3575.48	3866.5	5064.67	4	7481	5829.06	19113.5	11380.6	4	12962.5	8259.67	20919	14210.1	4	4516.5	3560.12	21351	12173.8
rps4-rps14_1290	-	attctcattaatagcatttaaccagccaggcaaccatatgctgcgacccg	38093	50	46	yes	4	4148	9423.26	13592.5	15634	4	2292.5	6166.83	12124	14557.5	4	3617	9178.51	10341	13545.5	4	30545.5	23800.5	58002	34535.6	4	35874.5	22859.1	49349.5	33522.7	4	29829	23512.6	61179	34882.7
rps4-rps14_1320	-	caaccatatgctgcgacccgcattaaatgctgggccacttgtcgaagata	38123	50	50	yes	4	1561	3546.22	5599	6439.95	4	793	2133.17	4578	5496.87	4	1300	3298.89	4431	5804.1	4	7996	6230.34	25062.5	14922.7	4	10744	6846.05	21298.5	14467.9	4	8915.5	7027.62	26171	14922
rps4-rps14_1350	-	tgggccacttgtcgaagataaaagtacatcaaatccatatgaagttttcc	38153	50	38	yes	4	4786.5	10873.8	13796	15868.1	4	3034.5	8162.81	14918.5	17912.9	4	5261	13350.3	13441.5	17606.8	4	20439	15925.7	38686	23034.5	4	23777	15150.6	31333.5	21284.6	4	19920.5	15702.3	38722	22078.3
rps4-rps14_1380	-	aaatccatatgaagttttcccatgagcagattgtatccattgggcaaata	38183	50	36	yes	4	5759	13083.1	14578	16767.6	4	4650	12508.5	17643	21184.2	4	4048	10272.2	11133	14583	4	11984.5	9338.11	28537	16991.5	4	14421	9189.02	23121	15705.9	4	11914	9391.18	30527.5	17406
rps4-rps14_1410	-	ttgtatccattgggcaaatataggttcgatcaagatttgtttttcgggag	38213	50	38	yes	4	3087	7012.92	8832	10158.5	4	2151.5	5787.54	9224	11075.4	4	2612.5	6629.49	6436	8430.43	4	3437.5	2678.44	8768.5	5220.95	4	3464	2207.25	6711	4558.72	4	3054	2407.31	8987	5124.16
rps4-rps14_1440	-	caagatttgtttttcgggagtaccaaaagcaagcatgacgtcgttatgaa	38243	50	40	yes	4	1210	2748.83	3939	4530.62	4	634.5	1706.81	3451	4143.67	4	956.5	2427.22	3012	3945.38	4	5792.5	4513.42	16110	9592.23	4	6633.5	4226.85	12740	8654.16	3	4597	3623.57	15480	8826.3
rps4-rps14_1470	-	aagcatgacgtcgttatgaacataaagtcccaaagtatggaaccctagaa	38273	50	40	yes	3	1223	2778.36	4055	4664.05	4	761.5	2048.44	3774	4531.5	4	805	2042.77	2540.5	3327.77	4	6704.5	5224.03	21151.5	12594	4	8707	5548.08	18282.5	12419.1	4	6413	5055.03	20472	11672.6
rps4-rps14_1500	-	caaagtatggaaccctagaaagaggctggcccaacttaaatgggatatga	38303	50	44	yes	4	631	1433.48	2174.5	2501.1	4	443	1191.67	2299.5	2761.04	4	335.5	851.366	1135	1486.72	4	3384.5	2637.14	10600	6311.46	4	3607	2298.37	7616	5173.48	3	3502	2760.44	11809	6733.19
rps4-rps14_1530	-	ccaacttaaatgggatatgatagcttctttatggtctaacattcttgcta	38333	50	34	yes	3	5568	12649.2	13103	15071	4	2987.5	8036.38	12409.5	14900.3	4	5236	13286.9	12444	16300.2	4	23872.5	18601	44639	26579	4	28263	18009.1	37549	25506.7	4	19875.5	15666.8	40233.5	22940.1
rps4-rps14_1560	-	atggtctaacattcttgctaatacgttatcctcattctgttctggattgt	38363	50	36	yes	4	8637.5	19622.3	22253.5	25595.9	4	6001	16142.7	26254	31523.6	4	9539.5	24207.5	22792.5	29855.6	4	30873	24055.7	48362	28795.7	4	37090	23633.6	38278.5	26002.2	4	27226	21460.8	48058.5	27401.7
rps4-rps14_1590	-	ctcattctgttctggattgtaatctctaataaaaaagatagctccatgag	38393	50	34	yes	4	3743	8503.2	10473.5	12046.6	4	2320	6240.8	11296	13563.3	4	3338.5	8471.79	8887.5	11641.6	4	4673.5	3641.51	12591.5	7497.24	4	7474.5	4762.73	13957.5	9481.2	4	4109.5	3239.3	14618	8334.81
rps4-rps14_1620	-	aaaaaagatagctccatgagcaaaagctcctgtcatgatgaatcctgcaa	38423	50	40	yes	4	4560.5	10360.4	14099	16216.6	4	2833	7620.77	13767	16530.2	4	4965.5	12600.5	13571.5	17777.1	3	27948	21776.6	48124	28654	3	32731	20856.1	40329	27395.1	4	25681.5	20243.4	48401	27597
rps4-rps14_1650	-	tgtcatgatgaatcctgcaatatattggtgatgggtatataacgcagctt	38453	50	38	yes	4	2336	5306.83	7224	8309.02	4	1188	3195.72	6475	7774.63	4	1545.5	3921.87	4360.5	5711.76	4	8104.5	6314.89	20544.5	12232.6	4	8537.5	5440.07	15678.5	10650.3	4	7505.5	5916.19	20828.5	11875.9
rps4-rps14_1680	-	atgggtatataacgcagcttgagtcgtaaaatcttgcgctatgaacgcat	38483	50	42	yes	4	2400	5452.22	6763	7778.78	4	1381.5	3716.24	6415	7702.58	4	1527	3874.92	4052.5	5308.31	4	4968	3870.98	11829	7043.23	3	14157	9020.8	20632	14015.1	4	8921	7031.96	21605.5	12318.9
rps4-rps14_1710	-	atcttgcgctatgaacgcataagcaggtaaagagtacatgtgttgagcta	38513	50	42	yes	4	3056	6942.5	8164	9390.2	4	1829	4920.01	7027	8437.42	4	1423.5	3612.28	4005.5	5246.75	4	7158	5577.39	18308.5	10901.3	4	7440.5	4741.07	13509	9176.54	4	6455.5	5088.53	18238.5	10399.1
rps4-rps14_1740	-	agagtacatgtgttgagctaccaaggaagtaataactcctaaggaggcta	38543	50	42	yes	3	788	1790.15	2666	3066.42	4	559.5	1505.06	2889	3468.86	4	467.5	1186.33	1487.5	1948.46	4	1683	1311.36	4802	2859.21	3	2182	1390.36	4398	2987.52	4	1779.5	1402.69	5723.5	3263.39
rps4-rps14_1770	-	aataactcctaaggaggctagagcaaggcctaattgaaaatgaatcgaat	38573	50	38	yes	4	878.5	1995.74	2618.5	3011.79	4	403	1084.07	2008.5	2411.64	4	471	1195.21	1377.5	1804.37	4	2980	2321.96	8676	5165.87	4	3576.5	2278.94	7148.5	4855.91	4	2981	2349.77	8930	5091.66
rps4-rps14_1800	-	taattgaaaatgaatcgaattattgattgtgtcataaagacccttatgcc	38603	50	30	yes	4	3608.5	8197.65	8580	9868.69	4	2242.5	6032.33	7595.5	9120.03	4	2791	7082.45	6459.5	8461.21	4	12682.5	9881.98	31406.5	18700.1	4	18064.5	11510.6	29529.5	20059.1	4	12139	9568.54	32834.5	18721.4
rps4-rps14_1830	-	gtcataaagacccttatgcccacgccccaatcgtcctcccggaggaatat	38633	50	54	yes	4	11191.5	25424.4	28143.5	32370.6	4	10225.5	27506.6	28267	33940.6	4	9759	24764.5	25128.5	32915.5	4	23015	17932.9	49056	29209	4	28260.5	18007.5	40704.5	27650.2	4	25184	19851.2	53099	30275.7
rps4-rps14_1860	-	tcgtcctcccggaggaatatgtgcttctaaaagatcttttatactgtgtc	38663	50	42	yes	4	4970	11290.6	13439.5	15458.1	4	3362	9043.78	13782.5	16548.8	3	5021	12741.3	12005	15725.2	4	16679.5	12996.4	30852	18369.9	4	18492	11783	28207	19160.8	4	13874	10936.1	31692	18070
rps4-rps14_1890	-	aagatcttttatactgtgtccgattccaaagttcgttctatacatatgac	38693	50	34	yes	4	8398.5	19079.4	20517	23598.6	4	4863	13081.5	18551.5	22275.1	4	7451	18907.7	17539.5	22974.7	4	30233	23557	50064.5	29809.4	4	34933.5	22259.5	39731.5	26989.2	4	27813.5	21923.9	50475	28779.5
rps4-rps14_1920	-	gttcgttctatacatatgacccgcaatgaggaaaagaattgcgatagcta	38723	50	40	yes	4	1339	3041.89	3732.5	4293.11	4	672.5	1809.03	3288.5	3948.55	4	767	1946.34	2156.5	2824.77	4	2793	2176.26	8043	4788.97	4	3172.5	2021.51	6405.5	4351.2	4	2442.5	1925.3	7534	4295.69
rps4-rps14_1950	-	gaaaagaattgcgatagctaaatgatgatgtgccatatcggttagccata	38753	50	38	yes	4	6304.5	14322.3	15939.5	18333.6	4	3459	9304.71	12889	15476	4	4140.5	10506.9	10175	13328.1	4	13810	10760.5	35047.5	20868	4	15755	10039	27138	18434.6	4	13632.5	10745.8	34503.5	19673
rps4-rps14_1980	-	tgccatatcggttagccataaactttgcgtttgtggatggaatcccccaa	38783	50	46	yes	4	4405	10007.1	11530.5	13262.3	4	2672	7187.68	10349.5	12426.8	4	3410.5	8654.5	8481.5	11109.8	4	17525.5	13655.6	38032.5	22645.3	4	22323	14224.2	35357.5	24018	4	16419.5	12942.6	40244.5	22946.4
rps4-rps14_2010	-	ttgtggatggaatcccccaagaagggttagaatggcagttccggatcctt	38813	50	50	yes	4	2273.5	5164.85	6311.5	7259.47	4	1010.5	2718.25	4521.5	5429.03	4	1460	3704.9	4191	5489.73	4	9779.5	7620.02	26810	15963.2	4	10255.5	6534.78	21753.5	14777	4	9122	7190.4	26221.5	14950.8
rps4-rps14_2040	-	aatggcagttccggatccttgggaggtaccaaataaatgactactcgagt	38843	50	46	yes	4	1746	3966.49	4967	5713.03	4	1012	2722.28	4268.5	5125.25	4	1302	3303.96	3411.5	4468.68	4	3516	2739.61	11336	6749.69	4	4832.5	3079.26	10787	7327.51	4	3386.5	2669.4	11649	6641.96
rps4-rps14_2070	-	aaataaatgactactcgagtcggggttttgagcataaagattccactgac	38873	50	40	yes	4	2934.5	6666.48	7934	9125.66	4	1356	3647.64	5672.5	6811.05	4	2118	5374.65	5969.5	7819.36	4	17420.5	13573.8	36192	21549.5	4	21670	13808.1	30998	21056.7	4	17173.5	13537	35670	20338.1
rps4-rps14_2100	-	agcataaagattccactgacccgtaaaaagtgggcctaacccttggggat	38903	50	48	yes	4	1191.5	2706.8	3813	4385.7	4	812.5	2185.63	3418	4104.04	4	941.5	2389.15	2954.5	3870.06	3	3015	2349.24	8718	5190.88	4	4562	2906.89	9869	6703.92	4	3754	2959.08	10480.5	5975.71
rps4-rps14_2130	-	tgggcctaacccttggggatgcggtaatacatttaagaaattattccatc	38933	50	42	yes	4	1677	3809.74	5078.5	5841.27	4	902	2426.38	4394	5275.94	4	1279.5	3246.86	3800	4977.57	4	8858.5	6902.39	21278.5	12669.7	4	11229.5	7155.41	20224	13738	4	7680	6053.74	22036	12564.4
rps4-rps14_2160	-	atttaagaaattattccatcgaacatattcccccctggatgcaggaatag	38963	50	38	yes	4	3744.5	8506.61	11373	13081.2	4	3722.5	10013.5	13640.5	16378.3	4	3967.5	10067.9	10365.5	13577.6	4	14454	11262.3	33945.5	20211.9	4	14428	9193.48	28343	19253.1	4	13847.5	10915.3	34623.5	19741.4
rps4-rps14_2190	-	ccccctggatgcaggaatagcgacatggactaaatgacctgtccaagcca	38993	50	54	yes	4	1654.5	3758.63	5339	6140.9	4	988.5	2659.07	5048.5	6061.81	4	1181	2996.91	3845.5	5037.17	4	10196.5	7944.94	26493.5	15774.8	4	14115.5	8994.36	24950	16948.3	4	10368	8172.55	27903	15909.6
rps4-rps14_2220	-	taaatgacctgtccaagccaatgagcttaccccgaatagtcctgacaaat	39023	50	44	yes	4	4444.5	10096.8	13707.5	15766.3	4	3001.5	8074.04	12870	15453.2	4	3900.5	9897.92	11415.5	14953	4	19067.5	14857.1	40059	23852	4	27166.5	17310.4	36544	24824	4	20006.5	15770.1	43298.5	24687.7
rps4-rps14_2250	-	cccgaatagtcctgacaaatgatgattcagacgagattcagcatttttga	39053	50	40	yes	4	1858.5	4222.07	5880.5	6763.73	4	971	2611.99	5200	6243.72	4	1493	3788.64	4141	5424.24	4	7557	5888.28	20269.5	12068.9	4	10618.5	6766.08	18163.5	12338.3	4	7290.5	5746.72	21941.5	12510.5
rps4-rps14_2280	-	acgagattcagcatttttgaaccacgaaactcttggtttccattttggtt	39083	50	38	yes	4	3463	7867.11	9992	11492.8	4	1968	5293.92	9371	11251.9	4	3095.5	7855.15	8399	11001.7	4	19508	15200.3	38520	22935.6	4	22406	14277	32701	22213.5	4	17251	13598.1	38231.5	21798.6
rps4-rps14_2310	-	tcttggtttccattttggttgtaggtgtaaccaaccccctattaaggata	39113	50	40	yes	4	3228	7333.24	9459	10879.7	4	2406.5	6473.49	9681.5	11624.7	4	2943.5	7469.44	8516	11155	4	18386	14326.1	42546	25332.8	4	19278.5	12284.2	34414.5	23377.5	4	16267	12822.4	44694.5	25483.7
rps4-rps14_2340	-	ccaaccccctattaaggatagggcagaaagaaataatagaaaaagagctc	39143	50	40	yes	4	240.5	546.358	780.5	897.728	4	0	0	546.5	656.19	4	0	0	274	358.909	4	335	261.026	867	516.23	3	488	310.952	602	408.933	4	367	289.287	1156	659.122
rps4-rps14_2370	-	aaataatagaaaaagagctccagtataaagatcttcattagtacgtaaac	39173	50	28	yes	4	3439.5	7813.72	9236.5	10623.8	4	1978.5	5322.17	9236.5	11090.4	4	3112.5	7898.29	8991.5	11777.8	4	13605	10600.8	28185	16781.9	4	17352	11056.6	24762.5	16820.9	4	13265	10456.1	28597.5	16305.6
rps4-rps14_2400	-	atcttcattagtacgtaaaccgattgtataccaccactgataaacaccag	39203	50	38	yes	4	9086.5	20642.3	23703	27263.1	4	5852.5	15743.2	25960	31170.5	4	9486	24071.7	23702	31046.9	4	35911.5	27981.6	57658	34330.8	4	43511	27725.1	45412	30848	4	34649	27312	60439.5	34461.1
rps4-rps14_2430	-	ccaccactgataaacaccagaataagctatattcaccgggccaagagcac	39233	50	48	yes	4	2860.5	6498.37	9652.5	11102.3	4	1932	5197.08	10162.5	12202.3	4	2369	6011.58	7408.5	9704.29	4	7728	6021.52	21382	12731.3	4	9516	6063.57	18748.5	12735.7	4	7444	5867.72	22764	12979.4
rps4-rps14_2460	-	attcaccgggccaagagcacctcctcgagtaaacgcttccacagccggtt	39263	50	58	yes	4	4717.5	10717	15449	17769.4	4	3149.5	8472.16	13703.5	16454	4	4062.5	10309	12246.5	16041.5	4	25181	19620.6	50439	30032.4	4	26825	17092.8	43254	29382	4	22666.5	17866.8	57347	32697.8
rps4-rps14_2490	-	aaacgcttccacagccggttgaccaaaatgaggatcccaaatagcatgag	39293	50	48	yes	4	2082.5	4730.94	6818.5	7842.61	3	1027	2762.63	5027	6035.99	4	1150.5	2919.51	3656.5	4789.6	4	6528	5086.5	18861	11230.2	4	7471	4760.5	15826.5	10750.8	4	6187.5	4877.28	21574	12300.9
rps4-rps14_2520	-	aggatcccaaatagcatgagcaatcggtcttacatgtaaagggtcttgta	39323	50	42	yes	4	3507	7967.06	9853	11332.9	4	1800	4842	8239.5	9893.29	4	2349.5	5962.1	6457.5	8458.59	4	11529	8983.2	28224	16805.2	4	11212	7144.25	20744.5	14091.5	4	8946.5	7052.06	25929.5	14784.3
rps4-rps14_2550	-	tacatgtaaagggtcttgtacccatgtctcaaaatttccttgccaagcta	39353	50	40	yes	4	6173	14023.6	17505	20134.2	4	3927	10563.6	17985.5	21595.5	4	6891	17486.6	18087	23691.9	4	38258.5	29810.4	50874	30291.4	4	47101.5	30012.9	42193.5	28661.7	4	35190.5	27738.8	55010	31365.3
rps4-rps14_2580	-	aaaatttccttgccaagctacatgaaacaaatttccggaagtccacagaa	39383	50	38	yes	4	4692.5	10660.2	15646.5	17996.5	4	2847	7658.43	15882	19069.7	4	4431.5	11245.4	13291	17409.7	4	11375	8863.2	27766	16532.5	4	14787	9422.23	25414	17263.5	4	10500.5	8277	29637.5	16898.5
rps4-rps14_2610	-	atttccggaagtccacagaaaaattattgctaattgcccgaaatgagaag	39413	50	38	yes	4	2192	4979.7	7183	8261.86	4	1059	2848.71	6175.5	7415.01	4	1621.5	4114.72	4992	6538.95	4	4344	3384.77	13286.5	7911.06	4	5914.5	3768.7	12592	8553.63	4	4081	3216.84	13843.5	7893.21
rps4-rps14_2640	-	taattgcccgaaatgagaagcaaaaatattctgataaagacgttcttcag	39443	50	34	yes	4	2842	6456.34	8421	9685.8	4	1445	3887.05	7115	8543.08	4	2021	5128.5	6199.5	8120.64	4	7008.5	5460.9	17447.5	10388.6	4	7236	4610.76	13272	9015.55	4	6781.5	5345.5	18097.5	10318.7
rps4-rps14_2670	-	ctgataaagacgttcttcagtaatatcatcatgactctcgaagtcatgtg	39473	50	38	yes	4	3821	8680.4	10755	12370.4	4	3422.5	9206.53	13405.5	16096.2	4	3909	9919.49	9686.5	12688.2	4	7772.5	6056.2	17962	10695	4	10165.5	6477.43	19176.5	13026.4	4	6735.5	5309.24	21379.5	12190
rps4-rps14_2700	-	atgactctcgaagtcatgtgcggtagcaataccaaaccaaatacgacgag	39503	50	46	yes	4	1080	2453.5	4193	4822.77	4	619	1665.11	3817.5	4583.73	4	1143.5	2901.75	3637	4764.06	4	8905	6938.62	21995	13096.3	4	12380.5	7888.82	21663.5	14715.8	4	7942.5	6260.66	25840.5	14733.6
rps4-rps14_2730	-	accaaaccaaatacgacgagtagtggggtcctgagctaagccttggctaa	39533	50	50	yes	4	1169	2655.69	4010.5	4612.86	4	705.5	1897.8	3625.5	4353.19	4	910	2309.22	2785	3648.03	4	13332	10388.1	34402.5	20484	4	16153.5	10293	28985.5	19689.6	4	14399	11350	35131.5	20031.1
rps4-rps14_2760	-	ctgagctaagccttggctaaaccttggaaatcttaatgccataatgcctt	39563	50	42	yes	4	5179.5	11766.6	14613	16807.8	4	3088	8306.72	14240.5	17098.8	4	5014.5	12724.8	13753.5	18015.5	4	24254.5	18898.7	43226	25737.7	4	31647.5	20165.7	38466.5	26129.9	4	22751.5	17933.8	45632	26018.2
rps4-rps14_2790	-	tcttaatgccataatgcctttcaaatcctcctagccattatcctactgca	39593	50	40	no	4	10943		26214		4	7294		27399		4	10928.5		25961		4	49699		48398		4	52145		29268.5		4	47455.5		50698
rps4-rps14_2820	-	ctagccattatcctactgcaataattcttgctaagaagaacgcccatgtt	39623	50	40	yes	4	3285	7462.73	10486	12061	4	2319	6238.11	11022.5	13234.9	4	3349	8498.44	9650.5	12641.1	4	8313	6477.34	23716.5	14121.3	4	10779.5	6868.67	21091	14326.9	4	7169	5650.95	26643.5	15191.4
rps4-rps14_2850	-	ctaagaagaacgcccatgttgtggcaattccacccagaaggtaatgggtt	39653	50	48	yes	4	961	2183.16	3690	4244.23	4	469.5	1262.96	3038.5	3648.37	4	674	1710.35	2398.5	3141.76	4	2434.5	1896.92	8404	5003.92	4	3266.5	2081.4	7623	5178.23	4	2628	2071.52	9773	5572.31
rps4-rps14_2880	-	cacccagaaggtaatgggttactcctacagcacgtccttgtataatgctc	39683	50	48	yes	4	5703.5	12957	16815.5	19341.1	3	3293	8858.17	14811	17783.8	4	5228.5	13267.9	14249.5	18665.2	4	29054	22638.4	62130	36993.5	4	34377.5	21905.2	50750.5	34474.3	4	28787	22691.3	61556.5	35097.9
rps4-rps14_2910	-	cacgtccttgtataatgctcaaggctctaggctgagtagcaggagcaact	39713	50	50	yes	4	501.5	1139.29	1693	1947.28	4	339	911.91	1773.5	2129.47	4	240.5	610.294	874	1144.84	4	3702.5	2884.92	14516	8643.13	4	5025	3201.92	11428	7762.93	4	4169	3286.2	14928	8511.56
rps4-rps14_2940	-	gctgagtagcaggagcaacttttaatttattatgagcccaaacaatggat	39743	50	38	yes	4	1837.5	4174.36	6212.5	7145.6	4	1003	2698.07	5719.5	6867.49	4	1550	3933.29	4764.5	6240.95	4	6771.5	5276.23	17175.5	10226.7	4	9759.5	6218.73	16290.5	11066	4	6316	4978.57	18345	10459.8
rps4-rps14_2970	-	tatgagcccaaacaatggattcaataagttcttgccaataaccacgcccg	39773	50	44	yes	4	7403	16817.8	21519	24751.1	4	4505.5	12119.8	20948.5	25153.2	4	7858.5	19941.8	20029	26235.7	4	41360	32227	54627	32526.1	4	47591	30324.8	43584.5	29606.5	4	40520.5	31940.2	58266.5	33222.1
rps4-rps14_3000	-	cttgccaataaccacgcccgctgaatagaaacattaaactgaaagcccat	39803	50	44	yes	4	6071	13791.9	17818.5	20494.8	4	3543	9530.67	16777.5	20145	4	5217	13238.7	14236	18647.5	4	18671.5	14548.5	34877.5	20766.8	4	24234.5	15442.2	34410	23374.4	4	16298	12846.9	37013.5	21104.1
rps4-rps14_3030	-	acattaaactgaaagcccatacaaaatgagcacctaggaaaaaaagacca	39833	50	36	yes	4	1745.5	3965.36	5837.5	6714.27	3	889	2391.41	4846	5818.66	4	1169.5	2967.73	3494.5	4577.4	4	8091.5	6304.76	19619.5	11681.9	4	9978	6357.95	17390	11812.9	4	7383	5819.63	20026.5	11418.6
rps4-rps14_3060	-	cacctaggaaaaaaagaccatatgcagataacgaagaaccataagactga	39863	50	38	yes	4	2075	4713.9	6445.5	7413.59	4	1094.5	2944.21	5880	7060.2	4	1600.5	4061.44	4528	5931.16	4	6035.5	4702.76	15223.5	9064.39	4	6560	4180.01	12706	8631.07	4	5176.5	4080.36	14889	8489.33
rps4-rps14_3090	-	acgaagaaccataagactgaattacctgagatgcttgtgcccataagaaa	39893	50	40	yes	4	3764.5	8552.04	10915.5	12555	4	2125	5716.25	9841	11816.2	3	3079	7813.28	8276	10840.6	4	21663	16879.4	46009.5	27395	4	22511	14343.9	37588	25533.2	4	20066	15817	47662	27175.6
rps4-rps14_3120	-	atgcttgtgcccataagaaatcgcggagccacccattaatagtaatggaa	39923	50	44	yes	4	2392	5434.05	7769.5	8936.45	4	1155	3106.95	5148	6181.28	4	1534	3892.68	4811.5	6302.52	4	7358.5	5733.62	23580	14040	4	7881	5021.75	20734.5	14084.8	4	6682	5267.07	24574	14011.5
rps4-rps14_3150	-	acccattaatagtaatggaactctgtgcaaagtttcctccagtaatatga	39953	50	36	yes	4	2003.5	4551.47	5695	6550.37	4	1335.5	3592.5	5231	6280.94	4	1832.5	4650.16	4896.5	6413.86	4	21276.5	16578.3	42148	25095.8	4	25882	16491.9	34729.5	23591.4	4	19507	15376.3	40678	23193.6
rps4-rps14_3180	-	agtttcctccagtaatatgagttaccaccccttgatcacttatactaccc	39983	50	42	yes	4	8512.5	19338.4	22270	25614.9	4	7232.5	19455.4	25265.5	30336.7	4	9902	25127.4	24334.5	31875.4	4	55276	43070.1	44109	26263.4	4	52888	33700.1	30261.5	20556.4	4	51886.5	40899.4	50011	28515
rps4-rps14_3210	-	cttgatcacttatactaccccaaacatctgactgcattttccaactgaaa	40013	50	38	yes	4	6676	15166.3	19105.5	21975.1	3	4867	13092.2	21289	25562	4	8121.5	20609.1	20635	27029.5	4	42063.5	32775.1	54036.5	32174.5	4	48519	30916.2	43441	29509.1	4	37467.5	29533.7	59007	33644.3
rps4-rps14_3240	-	actgcattttccaactgaaatggaatattactacggaaatagcattgtac	40043	50	34	yes	4	2017	4582.14	6201.5	7132.94	4	1229.5	3307.36	6269.5	7527.88	4	1945.5	4936.91	5247.5	6873.63	4	4682.5	3648.52	13897.5	8274.86	4	6920	4409.4	11549.5	7845.47	4	4283	3376.07	14043.5	8007.24
rps4-rps14_3270	-	ctacggaaatagcattgtacatccagaatagtcctaagaagacatgatcc	40073	50	40	yes	4	4414.5	10028.7	13202.5	15185.5	4	2389	6426.41	12129	14563.5	4	3650.5	9263.52	10626	13918.8	4	14379.5	11204.3	33108.5	19713.5	4	18804	11981.9	30352	20617.8	4	13240	10436.4	34595	19725.2
rps4-rps14_3300	-	gtcctaagaagacatgatcccaagcagatacttgacatgttcctcctctt	40103	50	44	yes	4	5587	12692.3	14972.5	17221.3	4	3536	9511.84	14061	16883.2	4	5116.5	12983.7	13342.5	17477.2	4	41742	32524.6	47310	28169.4	4	44295	28224.6	35348	24011.6	4	40585.5	31991.4	51787	29527.6
rps4-rps14_3330	-	cttgacatgttcctcctcttcccggcccatcacaagggaaacgaaaacca	40133	50	52	yes	4	8069.5	18332	22179.5	25510.8	4	6424	17280.6	22194.5	26649.3	4	7580.5	19236.3	19731	25845.4	4	18189.5	14172.9	42545	25332.2	4	20158.5	12844.9	36428	24745.2	4	15784	12441.7	44921.5	25613.1
rps4-rps14_3360	-	cacaagggaaacgaaaaccaagatttgctttatctggtattaaacgcgag	40163	50	40	yes	4	2851	6476.79	7899.5	9085.98	4	1263.5	3398.82	6285	7546.49	4	1625	4123.61	4890	6405.34	4	8076.5	6293.07	19703.5	11731.9	4	7994.5	5094.07	15550	10563	4	7714.5	6080.94	22392.5	12767.6
rps4-rps14_3390	-	tatctggtattaaacgcgagctacgagcaaatagaacacctttcaacagt	40193	50	40	yes	4	3626.5	8238.54	11510	13238.8	4	2216.5	5962.39	11709	14059.2	4	3692	9368.83	10312.5	13508.2	4	19933.5	15531.8	43763.5	26057.7	4	27940.5	17803.6	38652	26255.9	4	19681	15513.5	48177	27469.3
rps4-rps14_3420	-	atagaacacctttcaacagtatcaataccgtcacatgaattgtaaatgca	40223	50	34	yes	4	6599	14991.3	18641	21440.8	4	4089	10999.4	19329	23208.6	4	6235.5	15823.2	16136.5	21137	4	17366.5	13531.7	39324	23414.3	4	25972	16549.3	34693.5	23567	4	16594.5	13080.6	42434.5	24195.1
rps4-rps14_3450	-	tcacatgaattgtaaatgcatgaatatgatgtaccaaaaaatctgccgtt	40253	50	32	yes	3	4388	9968.48	12992	14943.4	4	2447.5	6583.78	13213	15865	4	4392.5	11146.4	11537.5	15112.8	4	12840.5	10005.1	27408	16319.3	4	17530.5	11170.4	26339.5	17892.2	4	10968.5	8645.9	26859	15314.3
rps4-rps14_3480	-	gtaccaaaaaatctgccgttcctaatggaataggtaacaaagctactttg	40283	50	38	yes	3	3006	6828.91	8723	10033.2	3	1527	4107.63	7523	9032.98	4	2116.5	5370.84	6171.5	8083.96	4	7507	5849.32	18572	11058.2	4	8265	5266.43	15084	10246.4	4	6449.5	5083.8	19399.5	11061.1
rps4-rps14_3510	-	taggtaacaaagctactttgccacccactgctactaactcaccgcccccc	40313	50	54	yes	4	15401.5	34988.5	34759	39979.7	4	10773	28979.4	29207.5	35069.9	4	14211	36061.9	33535	43927	4	42643	33226.7	48384	28808.8	4	44110	28106.8	32733	22235.2	4	42846	33773.3	47267	26950.4
rps4-rps14_3540	-	ctactaactcaccgcccccccaagtcaaactggtgctcgctgtttcacca	40343	50	56	yes	4	8861	20130.1	24132.5	27757.1	4	6544	17603.4	22310.5	26788.5	4	6990	17737.9	18990	24874.7	4	34646	26995.6	55678.5	33152.1	4	36926.5	23529.5	45993	31242.6	4	31869.5	25121.1	57140.5	32580
rps4-rps14_3570	-	tggtgctcgctgtttcaccaggggctgttacaccaggtgctaaagcatgg	40373	50	56	yes	4	1270.5	2886.27	4157.5	4781.94	4	770	2071.3	3764	4519.49	4	708	1796.62	2285.5	2993.74	4	4909.5	3825.4	14291	8509.16	4	4853	3092.32	11558	7851.24	4	4614.5	3637.37	15917	9075.46
rps4-rps14_3600	-	caccaggtgctaaagcatgggtattttgtatccattgagcaaagactggt	40403	50	44	yes	3	2318	5265.94	7105	8172.15	4	1277.5	3436.48	6005.5	7210.89	4	1821	4620.98	5370	7034.09	4	9474	7381.98	22134	13179	4	9850	6276.39	17646	11986.8	4	7759.5	6116.41	21218	12098
rps4-rps14_3630	-	tccattgagcaaagactggttgtaattgtatagcagtatctgaaaacata	40433	50	34	yes	4	3200	7269.63	8808	10130.9	4	1896.5	5101.59	8680	10422.2	4	2802	7110.37	6975.5	9137.11	4	5858	4564.45	14043.5	8361.79	4	7850.5	5002.32	13606	9242.43	4	5200.5	4099.28	14920	8507
rps4-rps14_3660	-	tagcagtatctgaaaacatatcttgtggacgccctaaagcactcatggta	40463	50	42	yes	3	4472	10159.3	13847	15926.8	4	2598.5	6989.97	13028	15642.9	4	4045	10264.6	11532.5	15106.3	4	22408.5	17460.3	45615.5	27160.4	4	25100	15993.6	35757.5	24289.7	4	21918.5	17277.2	46131.5	26303
rps4-rps14_3690	-	gccctaaagcactcatggtatcattatgaatatacaaaccaaaactgtgg	40493	50	38	yes	3	2951	6703.96	9406	10818.7	4	2541.5	6836.64	12204	14653.5	4	2938	7455.48	8063.5	10562.3	3	5980	4659.51	15990	9520.78	4	8938.5	5695.59	16381.5	11127.8	4	5647.5	4451.63	19351	11033.4
rps4-rps14_3720	-	tatacaaaccaaaactgtggaagcctagaaatatacatacccagttgaga	40523	50	36	yes	4	3372.5	7661.51	10385	11944.8	4	1921	5167.49	9831	11804.2	4	2867	7275.31	8686	11377.7	4	8833.5	6882.91	24890.5	14820.3	4	11544.5	7356.12	21691	14734.5	4	8117.5	6398.6	25943	14792
rps4-rps14_3750	-	atatacatacccagttgagatgtgatatgattgcatcgcgatgcctcagg	40553	50	44	yes	4	1659	3768.85	5125.5	5895.33	4	738.5	1986.57	3792.5	4553.71	4	978	2481.78	3183	4169.37	3	6896	5373.24	20906	12447.9	3	9057	5771.09	17347	11783.7	4	6495.5	5120.06	22433.5	12791
rps4-rps14_3780	-	ttgcatcgcgatgcctcaggacacgatctaataaatcgttatatcgatta	40583	50	40	yes	4	1342	3048.7	4640	5336.91	4	774	2082.06	4427.5	5316.16	4	1211.5	3074.31	4061.5	5320.1	4	7726.5	6020.35	22931.5	13653.9	4	11732.5	7475.92	23688.5	16091.4	4	8209	6470.73	25168.5	14350.4
rps4-rps14_3810	-	ataaatcgttatatcgattagttggatcatagtctcttaccataaaaatg	40613	50	28	yes	4	2848.5	6471.11	9100	10466.8	4	1489.5	4006.76	8096	9720.98	4	2596.5	6588.89	7569	9914.53	4	10235	7974.93	26416.5	15728.9	4	14471	9220.88	25159.5	17090.6	4	9970.5	7859.22	26941.5	15361.4
rps4-rps14_3840	-	agtctcttaccataaaaatggctgcatgcgcagcagcaccaactatgaga	40643	50	46	yes	4	1134.5	2577.31	4048.5	4656.57	4	857.5	2306.68	4572	5489.67	4	837.5	2125.24	3114	4078.99	4	9606.5	7485.22	33787	20117.5	4	11087	7064.6	27656	18786.5	4	9997	7880.11	36013.5	20534
rps4-rps14_3870	-	cagcagcaccaactatgagaaatccaccaatccacatgtgatgtgtgaac	40673	50	46	yes	4	2055	4668.47	7047	8105.43	4	1330	3577.7	7061	8478.25	4	1995	5062.52	6203.5	8125.88	4	12427	9682.9	34406	20486.1	4	16712	10648.8	27841.5	18912.5	4	12882.5	10154.6	36978	21083.9
rps4-rps14_3900	-	tccacatgtgatgtgtgaacaatgacagttgtgtagcatagtcagtagct	40703	50	42	yes	4	3754.5	8529.32	9472.5	10895.2	4	1996.5	5370.59	7682	9223.89	4	2362.5	5995.09	5995	7852.77	4	6682	5206.5	20200.5	12027.8	4	8310.5	5295.43	15572	10577.9	4	7171.5	5652.92	21271.5	12128.5
rps4-rps14_3930	-	gtgtagcatagtcagtagctagatatggataagggggcatggaatacata	40733	50	42	yes	4	188.5	428.227	594.5	683.792	4	137.5	369.875	642.5	771.459	4	107	271.524	358	468.939	4	306.5	238.819	1017.5	605.841	4	445.5	283.871	990	672.498	4	309	243.569	1073.5	612.082
rps4-rps14_3960	-	aagggggcatggaatacatatggtgagctacaataatggttaaagagcct	40763	50	42	yes	4	2206	5011.5	6054	6963.29	4	1138.5	3062.57	4495.5	5397.81	4	1158.5	2939.81	3259.5	4269.57	4	3879	3022.45	10624	6325.75	4	4533.5	2888.73	8435	5729.82	4	3779	2978.79	11074.5	6314.4
rps4-rps14_3990	-	caataatggttaaagagcctaacatagctaggttaagagataattgagca	40793	50	34	yes	4	1428	3244.07	4148	4771.02	4	825.5	2220.6	3478.5	4176.69	4	858	2177.26	2344.5	3071.03	4	3299.5	2570.91	10687.5	6363.56	4	4468	2847	8915.5	6056.22	4	3074	2423.07	10373	5914.42
rps4-rps14_4020	-	ggttaagagataattgagcatgccatgatgttgttagaatttcatatagg	40823	50	34	yes	4	1571.5	3570.07	5187	5966.07	4	848	2281.12	4499	5402.01	4	1163	2951.23	3587	4698.56	4	6692.5	5214.68	20230.5	12045.7	4	7963	5074	17212	11692	4	6000	4729.49	20516	11697.7
rps4-rps14_4050	-	ttgttagaatttcatataggcctttatggccttggcctgtaaatggacct	40853	50	40	yes	4	2291	5204.6	6078	6990.89	4	963	2590.47	3956.5	4750.63	4	1191	3022.29	3364.5	4407.11	4	9260	7215.23	27330	16272.9	4	12726	8108.97	21561.5	14646.5	4	8599.5	6778.54	24638	14048
rps4-rps14_4080	-	cttggcctgtaaatggacctttatgagcctctaaaatatcttttatacca	40883	50	36	yes	4	6307.5	14329.1	18454	21225.7	4	3853.5	10365.9	18082.5	21711.9	4	6213	15766.1	17445	22851	4	21483.5	16739.6	44118	26268.8	4	30367.5	19350.1	41060.5	27892	4	18496.5	14579.8	48415.5	27605.3
rps4-rps14_4110	-	ctaaaatatcttttataccatgaccaataccccagttggtcctatacata	40913	50	34	yes	4	6014	13662.4	16720.5	19231.9	4	4496.5	12095.6	20071	24099.5	4	6826.5	17323	17475.5	22890.9	4	32711	25487.8	55803.5	33226.6	4	45073.5	28720.7	41900.5	28462.6	4	33419.5	26342.8	56740.5	32352
rps4-rps14_4140	-	cccagttggtcctatacatatgacccgcgattagaaaaagaattgcgata	40943	50	42	yes	4	2551	5795.26	8574.5	9862.36	3	1115	2999.35	6483	7784.23	4	1881.5	4774.5	5973	7823.95	4	5672.5	4419.91	15214.5	9059.03	4	7886.5	5025.26	14377	9766.16	4	5250.5	4138.69	15704	8954.02
rps4-rps14_4170	-	ttagaaaaagaattgcgatagctaaatgatgatgtgctatatcggttaac	40973	50	32	yes	4	4839	10993	12366.5	14223.9	4	2231.5	6002.74	9587	11511.3	4	2968.5	7532.88	7692	10075.6	4	9539	7432.62	22204.5	13221	4	9611	6124.1	17089.5	11608.7	4	9076.5	7154.53	22759.5	12976.9
rps4-rps14_4200	-	gatgtgctatatcggttaaccatagacccccagtcactggatctaatccg	41003	50	48	yes	4	6565	14914.1	20151	23177.6	4	4006	10776.1	20031	24051.5	4	6548	16616.2	18348	24033.8	4	39842.5	31044.6	60966.5	36300.7	4	46591	29687.7	49570.5	33672.8	4	36976	29146.2	64344	36687.3
rps4-rps14_4230	-	cagtcactggatctaatccgccacgaaaagtaagaaattccgagtatttt	41033	50	40	yes	4	4692.5	10660.2	14182	16312.1	4	3319.5	8929.46	16508	19821.4	4	5077.5	12884.7	13532	17725.4	3	9052	7053.16	23838	14193.6	4	10670.5	6799.21	20151	13688.4	4	7129.5	5619.81	23090	13165.3
rps4-rps14_4260	-	taagaaattccgagtattttgaccaatttaaggtaaaaaagggagttgct	41063	50	32	yes	4	925	2101.38	2933.5	3374.1	4	292.5	786.825	1646.5	1976.98	4	494	1253.58	1515.5	1985.13	4	880.5	686.07	2470.5	1470.99	4	915.5	583.354	1755.5	1192.49	4	775	610.892	2542.5	1449.67
rps4-rps14_4290	-	aggtaaaaaagggagttgctccttcagcaaaacttggataaagttgagcc	41093	50	42	yes	4	1038	2358.09	3589	4128.06	4	547	1471.43	2812	3376.41	4	720	1827.07	2199	2880.44	4	4027.5	3138.16	12273	7307.6	4	5234.5	3335.41	11015.5	7482.73	4	3674.5	2896.42	13670	7794.28
rps4-rps14_4320	-	aacttggataaagttgagccaaaagatcccgattcaagataaattcatga	41123	50	34	yes	4	2069.5	4701.41	7754.5	8919.2	4	1275.5	3431.1	7224	8673.96	4	1898	4816.37	6141	8044.01	4	6707.5	5226.37	18622.5	11088.2	4	9994	6368.15	17904.5	12162.4	4	6721	5297.81	19774	11274.6
rps4-rps14_4350	-	gattcaagataaattcatgaggaagcggtatttctttaggatctactcca	41153	50	36	yes	4	2267	5150.08	7082	8145.69	4	1201	3230.69	5985	7186.28	4	1846.5	4685.69	5245.5	6871.01	4	23137.5	18028.3	47305	28166.4	4	29420.5	18746.7	40233.5	27330.2	4	20988.5	16544.1	46733	26646
rps4-rps14_4380	-	tttctttaggatctactccagcgtttagaaattggttaatcggtaaagat	41183	50	34	yes	4	4140	9405.09	11486	13211.2	4	2890.5	7775.45	11378	13661.7	4	3045.5	7728.27	7950	10413.6	4	2989	2328.98	8961	5335.57	4	3726.5	2374.52	7020.5	4768.96	4	3088.5	2434.5	10132.5	5777.29
rps4-rps14_4410	-	attggttaatcggtaaagatacatgtacttgatgtcctgcccaagaaagg	41213	50	40	yes	3	2881	6544.94	9804	11276.5	4	1728	4648.32	8564.5	10283.5	4	2234.5	5670.28	6879	9010.71	4	6822	5315.58	20881	12433	4	8241	5251.14	18597	12632.8	4	7063	5567.39	21940	12509.6
rps4-rps14_4440	-	gatgtcctgcccaagaaagggacccaagtcctagtagccctgctaaatgg	41243	50	54	yes	3	2606	5920.21	9435	10852.1	4	1714.5	4612.01	8859.5	10637.7	4	2515.5	6383.34	7747.5	10148.3	4	16986.5	13235.6	43559	25935.9	4	18100	11533.3	36503.5	24796.5	4	16012	12621.4	45039.5	25680.4
rps4-rps14_4470	-	ctagtagccctgctaaatggtgattcaacatagattctacatcttggaac	41273	50	40	yes	4	4300	9768.57	13224.5	15210.8	4	2731	7346.39	12940.5	15537.8	4	4125.5	10468.9	11013	14425.8	4	12024.5	9369.28	31684.5	18865.6	4	16194.5	10319.1	27200	18476.7	4	11716.5	9235.5	33627.5	19173.5
rps4-rps14_4500	-	tagattctacatcttggaaccaagccaattttggagctgctttgtgataa	41303	50	38	yes	4	3144	7142.41	9422	10837.2	4	1714.5	4612.01	8186.5	9829.65	4	2230.5	5660.13	6777	8877.1	4	10191.5	7941.04	28872.5	17191.3	4	11752	7488.34	21679	14726.3	4	10657.5	8400.75	28527.5	16265.6
rps4-rps14_4530	-	ttggagctgctttgtgataatggaaccaaccagcaaaaagcattaaggct	41333	50	42	yes	4	1399	3178.19	4664.5	5365.09	4	628	1689.32	3636	4365.8	4	906.5	2300.34	2934.5	3843.86	4	3309	2578.32	10223	6086.99	4	4171	2657.75	9131.5	6202.94	4	2859.5	2253.99	10341	5896.17
rps4-rps14_4560	-	cagcaaaaagcattaaggctgcgaagaccaatgcgccaattgcggtacaa	41363	50	48	yes	2	1766.5	4013.06	6264	7204.83	4	911	2450.59	5160.5	6196.29	4	1328.5	3371.21	4322	5661.33	4	10102	7871.3	29165	17365.5	4	10051.5	6404.79	21482	14592.5	4	9395	7405.59	29563.5	16856.3
rps4-rps14_4590	-	atgcgccaattgcggtacaataaagttgtaattcactagttattccggat	41393	50	38	yes	4	5330.5	12109.6	14057.5	16168.9	4	3199	8605.31	13810.5	16582.5	4	4894	12419	11675.5	15293.6	4	10503	8183.75	26235	15620.9	4	14147.5	9014.75	22278	15133.2	4	11206.5	8833.5	27356	15597.7
rps4-rps14_4620	-	attcactagttattccggatgctcgccaaatctgaaaaaagcctgaggtt	41423	50	42	yes	4	2744	6233.71	9247.5	10636.4	4	1838.5	4945.57	9396	11281.9	4	2192.5	5563.7	6636.5	8693.06	4	6471	5042.09	18476.5	11001.3	4	7196	4585.27	15105	10260.7	4	5518.5	4349.95	19442.5	11085.6
rps4-rps14_4650	-	tctgaaaaaagcctgaggttatttgtattcctcggaagcctccgcccaca	41453	50	48	yes	4	8719	19807.5	23973	27573.7	4	6666	17931.5	23086.5	27720.3	4	8428.5	21388.2	22429	29379.4	4	47582	37075.1	51929	30919.6	4	50649.5	32273.7	38525	26169.7	4	46365.5	36547.5	52228.5	29779.3
rps4-rps14_4680	-	ctcggaagcctccgcccacatctccattcaggatttcttggcccactatt	41483	50	54	yes	4	12488.5	28370.9	30332	34887.8	4	9962.5	26799.1	29901.5	35903.2	4	11472	29111.4	27946.5	36606.7	4	41912	32657.1	52344	31166.7	4	43914.5	27982.2	41190	27980	4	38365	30241.1	56604.5	32274.4
rps4-rps14_4710	-	ggatttcttggcccactattggccaaaccacctgagcactaggtccaatg	41513	50	52	yes	3	3933	8934.83	13774	15842.8	4	2844	7650.36	13841	16619.1	4	4006.5	10166.9	12474	16339.5	4	25715.5	20037.1	53132	31635.9	4	34559.5	22021.2	45228.5	30723.3	4	25403.5	20024.3	53680.5	30607.2
rps4-rps14_4740	-	cctgagcactaggtccaatgtgagtaggatcactcagccatgcttcataa	41543	50	48	yes	4	3766.5	8556.58	12267	14109.5	4	2429	6534.01	11289	13554.9	4	3436	8719.21	10732	14057.7	4	27043.5	21071.8	49078.5	29222.4	4	30244.5	19271.7	43103	29279.5	4	26216.5	20665.1	52189	29756.8
rps4-rps14_4770	-	cactcagccatgcttcataattggaaaaacgagcaccatggaaatacatg	41573	50	42	yes	4	2745	6235.98	8562.5	9848.56	4	1682.5	4525.93	7832	9404	4	1880.5	4771.96	5576	7303.92	4	9762	7606.38	26532	15797.7	4	11226.5	7153.49	22477.5	15268.8	4	8974	7073.74	27689	15787.6
rps4-rps14_4800	-	gagcaccatggaaatacatgccactcagccaaagaaagatgatagagagt	41603	50	44	yes	4	1419	3223.63	5101.5	5867.73	4	1177.5	3167.48	6053.5	7268.53	4	879	2230.55	2866	3754.13	4	2929	2282.23	8696.5	5178.08	4	3677	2342.97	7952.5	5402.06	4	3128	2465.64	10608	6048.41
rps4-rps14_4830	-	aaagaaagatgatagagagttggccgaaatgggcactaaatacttttcga	41633	50	38	yes	4	656.5	1491.41	2313.5	2660.98	4	245.5	660.395	1407	1689.41	4	408	1035.34	1506	1972.69	3	3035	2364.82	8801	5240.3	4	4579	2917.73	9658	6560.59	4	2878.5	2268.97	10020	5713.15
rps4-rps14_4860	-	gggcactaaatacttttcgagagatttcctccaaatcactggtatgacta	41663	50	40	yes	4	7872	17883.3	19392.5	22305.2	4	5381.5	14476.2	19098.5	22931.8	4	7581	19237.6	18529	24270.9	4	28951.5	22558.5	54250	32301.6	4	32174	20501.2	39256	26666.2	4	28292	22301.1	51774	29520.2
rps4-rps14_4890	-	ccaaatcactggtatgactatcaaaatcgtgagcatcagcatgtaggttc	41693	50	42	yes	4	2555.5	5805.48	7733.5	8895.04	4	1426	3835.94	6388.5	7670.76	4	2093.5	5312.47	5652	7403.48	4	16005	12470.8	33933.5	20204.7	4	16918.5	10780.4	28086	19078.6	4	12386.5	9763.63	33079.5	18861.1
rps4-rps14_4920	-	gagcatcagcatgtaggttccagatccaagtggtagtatcaggtccctta	41723	50	48	yes	4	1817.5	4128.92	5605	6446.85	4	846	2275.74	4088.5	4909.12	4	910	2309.22	2981	3904.77	4	19290	15030.4	55148	32836.3	4	27547.5	17553.2	39682.5	26956	4	20550	16198.5	49252.5	28082.5
rps4-rps14_4950	-	tggtagtatcaggtcccttagctattgttcttgagaaatgaccgggttta	41753	50	42	yes	3	4091	9293.77	11444	13162.8	4	1723.5	4636.22	7287	8749.61	4	2198.5	5578.92	5997	7855.39	4	5373	4186.55	16107.5	9590.74	4	6883	4385.83	14356	9751.9	4	5149.5	4059.08	17343	9888.53
rps4-rps14_4980	-	ttgagaaatgaccgggtttagcccattcctcgaaagaagtttttatggga	41783	50	42	yes	4	2586	5874.77	8083	9297.04	4	1919.5	5163.46	8215	9863.87	4	1823	4626.05	5358	7018.37	4	5039.5	3926.69	14391.5	8569	3	6310	4020.71	12832	8716.66	4	6944	5473.59	19676	11218.7
rps4-rps14_5010	-	cgaaagaagtttttatgggatccctatctaccaaaattttgacttctggt	41813	50	36	yes	4	2709.5	6155.33	8407.5	9670.28	4	1802	4847.38	8574.5	10295.5	4	2924	7419.95	8512.5	11150.4	4	13925.5	10850.5	31620	18827.2	4	21428	13653.9	32939.5	22375.5	4	12364.5	9746.29	31694	18071.1
rps4-rps14_5040	-	ccaaaattttgacttctggttccggcgaacgaataatcattgagtcctcc	41843	50	44	yes	4	3532	8023.86	9978	11476.7	4	2011	5409.59	8459	10156.8	4	2943.5	7469.44	8464	11086.9	4	32617	25414.6	53564	31893.1	4	40888.5	26054	40269.5	27354.7	4	30467.5	24015.9	60819	34677.4
rps4-rps14_5070	-	gaataatcattgagtcctcctctttccggacaacacatacaaagaaaccc	41873	50	42	no	4	11021		28625		4	8341.5		29291.5		4	11267.5		27295.5		4	28438.5		53896		4	35464		41958		4	28397.5		56177.5
rps4-rps14_5100	-	caacacatacaaagaaacccgccaacagtcactcaagtaattagtgaacc	41903	50	42	no	4	6269.5		19276.5		4	3782.5		18460.5		4	5902		17261		4	15136.5		43289.5		4	19594.5		37122		4	13597		45686.5
rps4-rps14_5130	-	actcaagtaattagtgaaccgatgatagatacttagaatttttttttctt	41933	50	26	no	4	4039		11130.5		4	2902.5		12395		4	4741.5		11504		4	4481		14223		4	9335		13154.5		4	4742		13339.5
rps4-rps14_5160	-	acttagaatttttttttctttctcttctatcttccatctattcatctatt	41963	50	24	no	4	12264		26863		4	8880.5		30189		4	14607		32058		4	44950.5		64142		4	57175.5		32958		4	50578.5		54091.5
rps4-rps14_5190	-	cttccatctattcatctattttctttagttattcactagagcaattatga	41993	50	28	no	4	9265		23812.5		4	7011.5		26461		4	10500.5		23978.5		4	8730		29824		4	12819.5		28589.5		4	8644.5		30512.5
rps4-rps14_5220	-	attcactagagcaattatgatctggaagtcgatctggggcaagtgttcgg	42023	50	46	no	4	966.5		3527.5		4	501.5		3087.5		4	489		1965		4	2434.5		8331.5		4	2019		6060.5		4	1741		9654
rps4-rps14_5250	-	gatctggggcaagtgttcggatctattatgacatatccatagggtgctca	42053	50	46	no	4	169.5		376		4	0		250.5		4	0		196		4	1838.5		2489		4	2564		2159		4	2321		2351.5
rps4-rps14_5280	-	acatatccatagggtgctcaacggacccttttttataattaaaaaaagtt	42083	50	32	no	4	197.5		604		4	129		464		4	124		454.5		4	1118		1627.5		4	2144		1777.5		4	1526.5		1736.5
rps4-rps14_5310	-	ttttataattaaaaaaagttttagcgcctttacattggtacacaaagagc	42113	50	28	no	4	225		458		4	133		447.5		4	172.5		353		4	2503		3030.5		4	5299.5		3442.5		4	3284		3108.5
rps4-rps14_5340	-	tacattggtacacaaagagctttttttataacctaatcgagtgtattcat	42143	50	30	no	4	305		479		4	162.5		491		4	295.5		460		4	2804		3423.5		4	5468		3772		4	3842.5		3615
rps4-rps14_5370	-	acctaatcgagtgtattcatatttcaattattaagttccgaaatgtagcc	42173	50	32	no	4	216.5		412.5		4	128		419.5		4	256		396		3	2279		2260		4	3668		2386.5		3	2585		2142
rps4-rps14_5400	-	ttaagttccgaaatgtagcctattttttttatagataatattatcctatt	42203	50	22	no	4	184		301.5		4	121		373		4	226		323.5		4	738.5		763		4	1627		1144		4	892		770.5
rps4-rps14_5430	-	atagataatattatcctatttcaataaatgcttattagtcattactaaga	42233	50	20	no	4	112.5		211.5		4	0		273.5		4	127.5		206.5		4	1863.5		2793		4	4572.5		3474		4	2642.5		2746.5
rps4-rps14_5460	-	cttattagtcattactaagaaaaagtctagtattgatatttagtcatttt	42263	50	22	no	4	135		225.5		4	0		215		4	117.5		173		3	1011		1361		3	2075		1577		4	1334.5		1446.5
rps4-rps14_5490	-	tattgatatttagtcattttgaaatatcttttattggttttagttttaat	42293	50	16	no	4	0		122.5		4	0		213.5		4	0		151.5		4	432.5		656.5		4	958		717		4	551		608.5
rps4-rps14_5520	-	ttattggttttagttttaatagtagaaaataacaaatagaaaaaactaaa	42323	50	16	no	4	0		107		4	0		159.5		4	0		0		4	0		0		4	130		106.5		4	0		0
rps4-rps14_5550	-	aacaaatagaaaaaactaaatatatagatattctcatattcatgtactac	42353	50	20	no	4	102		188.5		4	0		223.5		4	0		187.5		4	726.5		1078.5		4	1843		1451.5		4	953		1091
rps4-rps14_5580	-	ttctcatattcatgtactacttacccctagagactaccagataaaataga	42383	50	34	no	4	802.5		2159		4	640.5		1882.5		4	531		1548		4	6991.5		7817.5		4	11108		7828		4	8491.5		7786.5
rps4-rps14_5610	-	agactaccagataaaatagaacgatttgagaaaaggatataatgaaattt	42413	50	26	no	4	0		121.5		4	0		121.5		4	0		0		4	231.5		229.5		4	304.5		164.5		4	213.5		246.5
rps4-rps14_5640	-	aaaaggatataatgaaatttttgtcttttattggttcttctaatagaaac	42443	50	22	no	4	635		1058		4	464.5		1155.5		4	603		1077.5		4	1779		2660.5		4	2889		2629		4	2067.5		2657.5
rps4-rps14_5670	-	ttggttcttctaatagaaacaaggatctgttttatttgaccgagaggacc	42473	50	38	no	4	270		563		2	162.5		537.5		4	279		533		4	1082		1478		3	1662		1405		4	1033.5		1456.5
rps4-rps14_5700	-	tttatttgaccgagaggaccaagaaaccaaaaaacaattaattataaaaa	42503	50	26	no	4	0		163		4	0		258		4	0		138.5		4	568.5		754		4	892		685.5		4	524.5		783.5
rps4-rps14_5730	-	aaaacaattaattataaaaacaaatagcaaatattatagaatagaataaa	42533	50	12	no	4	188.5		383.5		4	144.5		440		4	0		249.5		4	0		0		4	0		0		4	0		0
rps4-rps14_5760	-	atattatagaatagaataaaaaaaaaaagaaacaaagggaaagttcttat	42563	50	18	no	4	180.5		231.5		4	491.5		1002.5		4	262.5		376		4	181		168		4	386.5		246.5		4	117.5		139.5
rps4-rps14_5790	-	aacaaagggaaagttcttattcgaagcgcctcgtgatcgtcaaccaattc	42593	50	44	yes	4	1369	3110.04	3270	3761.14	4	851	2289.19	2284.5	2743.03	4	1077.5	2734.27	2398.5	3141.76	4	12498.5	9738.61	13739.5	8180.79	4	16783	10694.1	14173.5	9627.93	4	12806.5	10094.7	14141	8062.84
rps4-rps14_5820	-	tcgtgatcgtcaaccaattctgtgcttcaatataattaccaggagtaagc	42623	50	40	yes	4	822.5	1868.52	1606.5	1847.79	4	631.5	1698.74	1681.5	2019	4	749.5	1901.93	1518.5	1989.06	4	6083	4739.77	6463	3848.21	4	7350.5	4683.72	6625	4500.3	4	5766	4545.04	6602.5	3764.58
rps4-rps14_5850	-	tataattaccaggagtaagcgttatagcctgtttccaatactcagcggct	42653	50	42	yes	4	711.5	1616.36	1569.5	1805.23	4	513	1379.97	1459	1751.84	4	545	1382.99	1273.5	1668.14	4	4101	3195.43	5651.5	3365.02	4	5136.5	3272.96	5344	3630.13	4	4047	3190.04	5564	3172.45
rps4-rps14_5880	-	gtttccaatactcagcggcttgagcgaaccaagcctccgccatttcagaa	42683	50	52	yes	4	4587.5	10421.7	12714	14623.6	4	2898	7795.62	8327.5	9998.95	4	3491.5	8860.04	9496	12438.7	4	15476	12058.6	22390	13331.5	4	17171.5	10941.6	19638.5	13340.3	4	14885.5	11733.5	23584	13447
rps4-rps14_5910	-	aagcctccgccatttcagaatctccttgttgaatggcctgttctccacgg	42713	50	52	yes	4	3596.5	8170.39	9355.5	10760.7	4	3293.5	8859.52	8639	10373	4	2750.5	6979.68	6669	8735.63	4	9320	7261.98	13743.5	8183.17	4	11264	7177.39	12597.5	8557.37	4	9995	7878.54	13979	7970.47
ycf3-ex2-ex3	-	ggcctgttctccacggtaatgacagatcac	42736	30	53	yes	4	1284	2916.94	3122	3590.91	4	1041	2800.29	2905	3488.08	4	922	2339.67	2263	2964.27	4	5080	3958.25	8064	4801.47	4	6354.5	4049.07	6782.5	4607.29	4	5997.5	4727.52	7991	4556.26
ycf3-in2-ex3	-	ggcctgttctccacggtcggaataggcgga	42737	30	63	no	4	0		209.5		4	0		211		4	0		145		4	645		887		4	597.5		557.5		4	692		924
ycf3-intron2_0	-	gtcggaataggcggatcaattccctccctgagaaccgtacttgagagttt	42762	50	50	no	4	1529.5		3867.5		4	1553.5		4133.5		4	1437		3612.5		4	5887.5		8851		4	7482.5		7966.5		4	5645		8368.5
ycf3-intron2_70	-	aaccaactcttttgttttggtgtaccagttttttaactttaacctacttt	42832	50	30	no	4	500.5		947		4	416		1063.5		4	555.5		968.5		4	3048		3727.5		4	5788		4493		4	3371		3780
ycf3-intron2_140	-	tgtctaattgaatgagatttcttatagattttttgtttttcttggattaa	42902	50	22	no	4	244		422.5		4	197		516		4	267.5		434.5		4	318		414		4	691.5		530.5		4	341		444.5
ycf3-intron2_210	-	gagtttcaaactttcattttgatttaattaatatattaattaatataata	42972	50	12	no	4	152		266		4	129		398.5		4	128.5		265		4	183		225.5		4	383		344		4	172		216.5
ycf3-intron2_280	-	cttcagaaaaaaaagcatgtccactgttattagatattagaattttctga	43042	50	28	no	4	462.5		926.5		4	312.5		892		4	394.5		776.5		4	1944.5		2276		4	2532.5		2305		4	1904		2269.5
ycf3-intron2_350	-	atataaaaatttatatagaatctttgaaaaagactttttcatacttcata	43112	50	16	no	4	0		118.5		4	0		180		4	0		116.5		4	244.5		327.5		4	460.5		409.5		4	263.5		308.5
ycf3-intron2_420	-	tctttaggatctgatgctacaccgctgctcaataccttcggggattactc	43182	50	48	no	4	920.5		2551		4	726.5		2015		4	630		1797.5		4	5748		6735.5		4	5974		5937		4	5143.5		6540.5
ycf3-intron2_490	-	aagatttatctcatattatgatataaataaacagctcttgttgtgtcggt	43252	50	28	no	4	309.5		606.5		4	212		587		4	240.5		454.5		4	2639.5		2990		4	2448.5		2597.5		4	2231.5		2926
ycf3-intron2_560	-	ctttacggtgcttcctctatcaattaaatctttttttatccatagaaaag	43322	50	30	no	4	1167		2713		4	1118		2982		4	1204.5		2516.5		4	4729.5		5402.5		4	6022.5		5851		4	5047.5		5804.5
ycf3-intron2_630	-	gtcttcacttcatatttcgatggatgaagtttagttatttgctacagctg	43392	50	36	no	4	204		413.5		4	154.5		447.5		4	173		363		4	803		1014.5		4	1463.5		1181.5		4	1023		1179.5
ycf3-intron2_737	-	ttttattgactagcgttcgttctttttttctatagtggagatagtcgcac	43499	50	36	no	4	411		811.5		4	285		751		4	272		573.5		4	1415.5		1763.5		4	1854		1769.5		4	1400.5		1772.5
ycf3-ex2-in2	-	tggagatagtcgcacgtaatgacagatcac	43523	30	47	no	4	0		135.5		4	0		156		4	0		0		4	1367		1735		4	1804		1686		4	1368		1693.5
rps4-rps14_5940	-	gaatggcctgttctccacggtaatgacagatcacagccatattattaaaa	43530	50	40	yes	4	585.5	1330.12	1513	1740.25	4	480	1291.2	1520	1825.09	4	590.5	1498.46	1431.5	1875.1	4	4528	3528.14	6631.5	3948.53	4	7289	4644.53	6918	4699.33	4	4864	3834.04	6303.5	3594.09
rps4-rps14_5970	-	tcacagccatattattaaaagcttgtggtaaaaaggggtttcgttctaat	43560	50	34	yes	4	239	542.951	599	688.968	4	120	322.8	408	489.892	4	114	289.287	330.5	432.917	4	418.5	326.088	560.5	333.733	4	617	393.151	620	421.16	3	430	338.947	677	386.008
rps4-rps14_6000	-	aaaaggggtttcgttctaatgcccgaaaataatattctaaagctttggta	43590	50	34	yes	4	424.5	964.362	845.5	972.491	4	341.5	918.635	938.5	1126.87	4	435	1103.86	875.5	1146.81	4	2502	1949.51	3442.5	2049.74	4	5215.5	3323.3	4318.5	2933.52	4	2939	2316.66	3664	2089.12
rps4-rps14_6030	-	aatattctaaagctttggtatgttccccattacttgtatggataaggcct	43620	50	36	yes	4	849	1928.72	1870	2150.87	4	575	1546.75	1644	1973.97	4	685	1738.26	1593	2086.65	4	4318.5	3364.9	5613.5	3342.4	4	5730	3651.14	5592	3798.59	4	4759.5	3751.67	5905.5	3367.16
rps4-rps14_6060	-	tacttgtatggataaggcctatattatagagtatataacttcgatcatag	43650	50	30	yes	4	451.5	1025.7	808	929.359	4	307.5	827.175	837.5	1005.6	4	399	1012.5	732	958.837	4	2053.5	1600.05	2623.5	1562.09	4	3457.5	2203.11	2991.5	2032.1	3	2355	1856.32	2936	1674.03
rps4-rps14_6090	-	gtatataacttcgatcataggggtcaatttctagtcgcatagcttcataa	43680	50	36	yes	4	685.5	1557.29	1266.5	1456.72	4	434	1167.46	1198	1438.46	4	556.5	1412.18	1142.5	1496.54	4	3695	2879.08	4558	2713.93	4	5054	3220.39	4680.5	3179.42	4	3893	3068.65	4493.5	2562.08
rps4-rps14_6120	-	ctagtcgcatagcttcataataattctgtaatgcttccgcataatttcct	43710	50	36	yes	4	994.5	2259.27	1992	2291.19	4	868.5	2336.27	2205	2647.58	4	1006.5	2554.1	2052	2687.89	4	4009.5	3124.13	5494	3271.24	4	7539	4803.83	6635	4507.09	4	4689.5	3696.49	5698	3248.85
rps4-rps14_6150	-	atgcttccgcataatttccttcagattgagccgacatccgatctctgtaa	43740	50	44	yes	4	2222	5047.85	5496	6321.48	4	1422	3825.18	3918.5	4705	4	1597	4052.55	3786.5	4959.88	4	9017	7025.89	11989	7138.5	4	10284.5	6553.25	10478.5	7117.95	4	8409	6628.38	11750	6699.55
ycf3-ex1-ex2	-	attgagccgacatcccatctctgtaataag	43753	30	43	yes	4	3207.5	7286.67	8370.5	9627.72	4	2290	6160.1	5773	6931.73	4	1871	4747.86	5002	6552.05	4	7398.5	5764.78	11625.5	6922.07	3	7740	4931.91	10088	6852.69	4	8154.5	6427.77	13522	7709.9
ycf3-in1-ex2	-	ttgagccgacatccgttacggtcgtcattc	43754	30	53	no	4	523		1393.5		3	502		1435		4	500		1176		4	2521		3878		3	3756		3869		4	2909.5		4148.5
ycf3-intron1_0	-	ttacggtcgtcattcgctttaacgaactctccgtttcagaaccgtatgtg	43780	50	46	no	4	1378		3678		4	994.5		2689		4	1033		2406		4	4739.5		7917.5		4	7432		8213		4	4818		8166.5
ycf3-intron1_70	-	tcctcctttaggtgcataatgaaaataatatatgtaaaaatgtgatgtca	43850	50	28	no	4	386.5		747		4	473.5		1151		4	317.5		626.5		4	0		139		4	152		146.5		4	0		165
ycf3-intron1_140	-	atgtttttacaagaaatccctagccaaccttcttgcaaaagatcttttct	43920	50	34	no	4	1258		2967.5		4	1020.5		2927.5		4	1108		2819		4	8129		10176		4	9257.5		9260		4	8691		9877
ycf3-intron1_210	-	ctagataaaaataaaaaaggaaactctaaaaatttctttgttctcaacgc	43990	50	26	no	4	274		521.5		4	601.5		1156.5		4	247		458.5		4	574.5		819.5		4	1055		758.5		4	579		747.5
ycf3-intron1_280	-	gtcacttcaacagtcttcaatggttatacgggtatccaaaatacgaacga	44060	50	40	no	4	615.5		1112		4	319.5		972.5		4	379		761.5		4	3150		3686.5		4	2865		3108		4	2908.5		3595.5
ycf3-intron1_350	-	accattttaattagtcccaatcccaacgaagaagaagaaagggaatcatt	44130	50	36	no	4	122		288.5		4	0		357.5		4	0		242		4	542		750		4	943.5		740.5		4	584		738.5
ycf3-intron1_420	-	gttgatttctcggcgtagtgcttcttcccctatgcctcctattcgtatat	44200	50	46	no	4	12577		27400		4	11275		25665		4	10642		26600.5		4	31722		34603.5		4	27230.5		35699.5		4	28733		33742.5
ycf3-intron1_490	-	gatctgtaatacgggaaccataggtaaaaaccttttgctcaatactataa	44270	50	34	no	4	453.5		959.5		4	273.5		815		4	349.5		747.5		4	5938		6647.5		4	6715.5		6154.5		4	5864.5		6419
ycf3-intron1_560	-	ggctgcattaatcgtggatacatgacagaagggattgttttttttatatt	44340	50	34	no	4	115.5		206.5		4	0		224		4	0		126		4	1290.5		1418.5		4	1126.5		1345		4	928.5		1395.5
ycf3-intron1_664	-	attccaatcaaaatcggcgagaaaaaaaataatgataatcaaatcgcacc	44444	50	32	no	4	172		363		4	413		889		4	167		309.5		4	831		992		4	1179		1018		4	704		954
ycf3-ex1-in1	-	taatcaaatcgcaccatctctgtaataagt	44467	30	33	no	4	602		1536.5		4	415		1081		4	468		1098		4	6066.5		6542		4	8237		7636.5		4	6099		6348.5
rps4-rps14_6180	-	ccgacatccgatctctgtaataagtaaatgcctctttttctccggaagtt	44484	50	42	yes	4	1897	4309.53	4315	4963.1	4	1660	4465.4	4148.5	4981.16	4	1790	4542.31	3909	5120.34	4	8168	6364.36	12086.5	7196.55	4	11396	7261.5	12012.5	8159.98	4	9601.5	7568.36	12586.5	7176.5
rps4-rps14_6210	-	cctctttttctccggaagttgtcggaatgactcgtaataagatatcggct	44514	50	44	yes	4	465.5	1057.5	979	1126.04	4	448	1205.12	1212	1455.27	4	416	1055.64	847.5	1110.13	3	2650	2064.83	3647	2171.5	4	3371.5	2148.31	3397.5	2307.89	4	2709.5	2135.76	3633	2071.44
rps4-rps14_6240	-	ctcgtaataagatatcggctacaattgtaaaggttttatcaataaaattt	44544	50	26	yes	4	483.5	1098.4	879	1011.02	4	359	965.71	947	1137.08	4	485	1230.74	898	1176.28	4	2034	1584.86	2543	1514.16	4	2764.5	1761.53	2653	1802.16	4	2157	1700.25	2673.5	1524.36
rps4-rps14_6270	-	aggttttatcaataaaatttccatttatacgcgatcttggcataggtagt	44574	50	32	yes	4	455	1033.65	890	1023.67	4	382.5	1028.93	1010	1212.72	4	405.5	1029	795	1041.36	4	3235.5	2521.05	3989.5	2375.43	4	4301.5	2740.9	4279	2906.69	4	3496.5	2756.11	4069.5	2320.32
rps4-rps14_6300	-	gcgatcttggcataggtagtaatccattctctaactctttttatttcctt	44604	50	36	no	4	873		1657		4	618		1558		4	925		1768.5		4	7446.5		8145		4	11599.5		9132		4	8149		8945
rps4-rps14_6330	-	ctaactctttttatttcctttaccttttcttttgtgagaaaattttctca	44634	50	26	no	4	1444.5		2652		4	1613		3314		4	1754		3264.5		4	3210		4268		4	5880		5121.5		4	4103.5		4782.5
rps4-rps14_6360	-	tttgtgagaaaattttctcacaaacaaaggaattgtatagtacgaactaa	44664	50	28	no	4	112		241		4	0		277.5		4	0		179		4	1075.5		1771		4	1622		1689		4	1253		1782
rps4-rps14_6390	-	aattgtatagtacgaactaacataaaagcggactcattaaaaaaaacctt	44694	50	28	no	4	375		747.5		4	154		547		4	176		422.5		4	2137.5		3300		4	3080		3104.5		4	2243.5		3337
rps4-rps14_6420	-	gactcattaaaaaaaaccttctatctacttccaaattttccggtcaaaaa	44724	50	30	no	3	588		1421		4	749		2073		4	664.5		1670.5		4	7068		7780.5		4	9144.5		7716.5		4	7840.5		7828
rps4-rps14_6450	-	ccaaattttccggtcaaaaagggtatctattaaccataatctaaaaaacg	44754	50	32	no	4	261.5		488.5		4	179.5		533		4	265.5		507		4	2198.5		2634		4	2952.5		2547		4	2260		2623.5
rps4-rps14_6480	-	taaccataatctaaaaaacgatgaataactcgctattcacccagatactc	44784	50	34	no	4	704		1999		4	591.5		1711.5		4	665		1818		4	5161		7124		4	8039.5		7251.5		4	5576.5		7031
rps4-rps14_6510	-	cgctattcacccagatactcagtcataatcttgatgtcggagagatggcc	44814	50	48	no	4	159.5		435		4	198		617		4	114.5		312		4	673		968		4	814		1006.5		4	683.5		1046.5
rps4-rps14_6540	-	ttgatgtcggagagatggccgagtggttgaaggcgtaacattggaactgt	44844	50	50	no	4	0		0		4	0		150		4	0		0		4	0		0		4	0		0		4	0		0
trnS-GGA-2	+	tctacataacagttccaatgttacgccttcaaccactcggccatctctcc	44852	50	48	no	4	64195		46739.5		4	64778.5		49169		4	61520		48298		4	62762		30441		4	55498		28026		4	58346		46011
rps4-rps14_6570	-	aggcgtaacattggaactgttatgtagacttttgtttaccgagggttcga	44874	50	42	no	4	0		123		4	0		148		4	0		0		4	0		0		4	0		0		3	0		0
trnS-GGA-1	+	cggaaagagagggattcgaaccctcggtaaacaaaagtctacataacagt	44889	50	44	no	4	23555.5		42550.5		4	22655		40989.5		4	17255.5		35801		4	21587.5		25700.5		4	15964.5		28927.5		4	14405.5		41071.5
rps4-rps14_6600	-	tttgtttaccgagggttcgaatccctctctttccgtactttcaacaaatt	44904	50	40	no	4	1525		4182		4	1813.5		4624		4	1808		5123		4	1605		2982.5		4	1887		2878.5		4	1792		3365
rps4-rps14_6630	-	ttccgtactttcaacaaattcaccaatcttacgtgattgaccacaatgta	44934	50	36	no	4	434		855.5		4	461		1215.5		4	469		971.5		4	6137.5		7489.5		4	8519		8220		3	6152		7307
rps4-rps14_6660	-	acgtgattgaccacaatgtatcaaatccaataaaaaagaatcgatataag	44964	50	30	no	4	149		313		4	111		369		4	149.5		324		4	1433		1857.5		4	2369.5		2204		4	1370		1973
rps4-rps14_6690	-	taaaaaagaatcgatataagatctaccttgttttgattttgaaatagatt	44994	50	22	no	4	236		522		4	154.5		464.5		4	192		415.5		4	1742		2462		4	2601.5		2628.5		4	1742.5		2348.5
rps4-rps14_6720	-	ttttgattttgaaatagattctctattcctaatttctttcatatggaaaa	45024	50	22	no	4	176		376.5		4	138		436.5		4	177		413.5		4	770.5		1054.5		4	1538		1359.5		4	885.5		1175.5
rps4-rps14_6750	-	aatttctttcatatggaaaatgctgggaagagcaaacaagggatcccaat	45054	50	38	no	4	0		139.5		4	0		167		4	0		0		4	1139		1701.5		4	1147		1029.5		4	1074		1600.5
rps4-rps14_6780	-	agcaaacaagggatcccaatctccctaccaatctatgatacatgaatagg	45084	50	42	no	4	848.5		2158.5		3	626		1939		4	740		2016.5		4	5544		7743.5		4	6961.5		7662		4	5895		8273.5
rps4-rps14_6810	-	atctatgatacatgaataggaaaaatattctttgacaaaatcccttacct	45114	50	28	no	4	332.5		823.5		4	239.5		727		4	298.5		762.5		3	3767		4759		4	6368.5		5520.5		4	4324.5		4702
rps4-rps14_6840	-	tttgacaaaatcccttaccttgtgcctttttatttttaatggaaaagggg	45144	50	34	no	4	334		856.5		4	477.5		1310.5		4	286		783		4	2012.5		2755		4	2305.5		2460.5		4	2358.5		2819.5
rps4-rps14_6870	-	tatttttaatggaaaaggggagttgtccgaactcttgtttttagtaattt	45174	50	30	no	4	219.5		402		4	0		333.5		4	124		294		4	1834.5		2288		4	2293		2393		4	1939.5		2221
rps4-rps14_6900	-	actcttgtttttagtaatttttttttttacttaagttaggtttattaagt	45204	50	18	no	4	274.5		442		4	184.5		462		4	246.5		418		4	307		384		4	400.5		348.5		4	300		402.5
rps4-rps14_6930	-	ttaagttaggtttattaagtctgtcgagagtaatattctacgacaagcaa	45234	50	32	yes	4	0	0	172	197.834	4	0	0	186.5	223.933	4	0	0	115	150.637	4	923.5	719.575	1115	663.894	4	1638	1043.73	1296	880.361	4	1029	811.107	1200	684.209
rps4-rps14_6960	-	taatattctacgacaagcaattcatttattttcaaaccgacgcatttcct	45264	50	32	yes	4	420	954.139	942.5	1084.06	4	312	839.28	955.5	1147.28	4	442	1121.62	931	1219.5	4	4827.5	3761.5	5848	3482.02	4	7710.5	4913.11	6755	4588.61	4	5284	4165.1	5940.5	3387.12
rps4-rps14_6990	-	ttcaaaccgacgcatttcctatctattatttgattgactaacccttcata	45294	50	34	yes	4	1100.5	2500.07	2579.5	2966.93	4	897.5	2414.28	2401.5	2883.52	4	980.5	2488.12	2200.5	2882.4	4	9542.5	7435.35	10210.5	6079.54	4	12365	7878.94	11414.5	7753.76	4	9733	7672.02	10442	5953.76
rps4-rps14_7020	-	tgattgactaacccttcatattggaatgtgtgaagagtcagatggtttgg	45324	50	40	yes	4	0	0	192.5	221.413	4	0	0	191	229.336	4	0	0	107	140.158	4	472	367.774	648	385.833	4	504.5	321.466	457	310.436	4	489	385.453	654.5	373.179
rps4-rps14_7050	-	tgaagagtcagatggtttggcaattcctcaggggcagatgaatcaagaag	45354	50	46	yes	4	0	0	167.5	192.658	4	0	0	174	208.924	4	0	0	103	134.918	4	719.5	560.622	1108.5	660.024	4	947	603.426	1059	719.369	4	662.5	522.214	1054.5	601.249
rps4-rps14_7080	-	ggggcagatgaatcaagaagattttgaaccaaagttctagagttttgttc	45384	50	38	yes	4	0	0	218.5	251.318	4	0	0	258	309.784	4	0	0	168	220.061	4	809	630.359	1134	675.207	4	1227.5	782.159	1159.5	787.638	4	896.5	706.664	1136.5	648.003
rps4-rps14_7110	-	aaagttctagagttttgttcatccttcactgtaataatatctcggggttt	45414	50	34	yes	4	653.5	1484.6	1404.5	1615.45	4	728.5	1959.67	1825	2191.3	4	562	1426.13	1295.5	1696.96	4	3436	2677.27	4454.5	2652.3	4	4980	3173.24	5208.5	3538.09	4	3322.5	2618.95	4456.5	2540.98
rps4-rps14_7140	-	gtaataatatctcggggtttgcagcgataacttggtatatcaactatacg	45444	50	38	yes	4	161.5	366.889	337	387.616	4	0	0	281	337.401	4	0	0	205	268.527	4	3282.5	2557.67	3952	2353.1	4	4253	2710	3973	2698.82	4	2946	2322.18	3898.5	2222.82
rps4-rps14_7170	-	cttggtatatcaactatacgaccattaactaaaatatgtccatgattaac	45474	50	30	yes	4	306	695.159	591	679.766	4	194.5	523.205	581	697.615	3	279	707.991	546	715.198	4	5264.5	4102.01	6909.5	4114.06	4	7326.5	4668.42	7203.5	4893.27	4	5663.5	4464.24	7240.5	4128.35
rps4-rps14_7200	-	aaaatatgtccatgattaactaattggcgcgcttgaggaatagtcaaagc	45504	50	38	yes	4	0	0	159	182.881	4	0	0	177.5	213.127	4	0	0	100.5	131.644	4	1020	794.766	1520.5	905.337	4	1248	795.222	1430.5	971.725	4	907.5	715.335	1448.5	825.898
rps4-rps14_7230	-	gcttgaggaatagtcaaagccatacccaatcgaaaaaggatgttatccaa	45534	50	40	yes	4	239	542.951	635.5	730.95	4	209	562.21	710.5	853.108	4	202	512.596	539	706.029	4	3184	2480.92	4559	2714.52	4	4533	2888.41	4881.5	3315.96	3	3434	2706.84	4911	2800.13
rps4-rps14_7260	-	cgaaaaaggatgttatccaaacgcatttcaagtaattgtagtaaaacttg	45564	50	32	yes	4	219	497.515	470.5	541.167	4	142	381.98	481.5	578.144	4	208.5	529.09	427	559.321	4	1705.5	1328.9	2289.5	1363.22	4	2591	1650.98	2512	1706.38	4	1724.5	1359.33	2332.5	1329.93
rps4-rps14_7290	-	agtaattgtagtaaaacttgacctgttgaccccttggcttttccggctat	45594	50	42	yes	4	2496	5670.31	6739.5	7751.75	4	2221.5	5975.84	5660	6796.04	4	1508	3826.71	3820.5	5004.42	4	9397.5	7322.37	12473	7426.68	4	10353	6596.9	10818.5	7348.91	4	10443	8231.67	13533	7716.17
rps4-rps14_7320	-	cccttggcttttccggctatacgcacatatttaagtaattggtgttctgt	45624	50	42	yes	4	1064	2417.15	2749.5	3162.47	4	1070.5	2879.65	2875.5	3452.65	4	554	1405.83	1438	1883.62	4	4554	3548.4	6394.5	3807.42	4	4582	2919.64	5237	3557.45	4	4676.5	3686.24	6755.5	3851.81
rps4-rps14_7350	-	ttaagtaattggtgttctgtaagaccataatgaaaacgcaatttttgttt	45654	50	28	yes	4	262	595.201	404.5	465.254	4	130	349.7	386.5	464.076	4	188.5	478.338	348	455.84	4	1788.5	1393.57	2193.5	1306.06	4	2616.5	1667.23	2559.5	1738.64	4	1992	1570.19	2439	1390.66
rps4-rps14_7380	-	tgaaaacgcaatttttgtttttcttctaaacgaatacgatattgagattt	45684	50	26	yes	4	253.5	575.891	420	483.083	4	159.5	429.055	454	545.124	4	246	624.251	398	521.335	4	1656	1290.33	1894.5	1128.02	4	2688	1712.79	2282	1550.14	4	1654	1303.76	1848	1053.68
rps4-rps14_7410	-	cgaatacgatattgagatttttttacggagcgtgattggtttctaagatc	45714	50	36	yes	4	0	0	218.5	251.318	4	0	0	233	279.766	4	0	0	143	187.314	4	1078	839.959	1294.5	770.772	4	1295.5	825.489	1197.5	813.451	3	1130	890.72	1367	779.428
rps4-rps14_7440	-	cgtgattggtttctaagatcgcttcctgccttaggccttttactagttag	45744	50	44	yes	4	2047	4650.29	5567	6403.14	4	1649.5	4437.16	4527.5	5436.24	4	1687.5	4282.21	4516	5915.45	4	8423	6563.05	11493.5	6843.47	4	11196	7134.06	10438.5	7090.78	4	9458.5	7455.64	10730.5	6118.26
rps4-rps14_7470	-	ttaggccttttactagttagtcccggtaaagcccccagacggcgtatttt	45774	50	48	yes	4	1246	2830.61	3679	4231.57	4	789.5	2123.76	2405.5	2888.32	4	657	1667.21	2054	2690.51	3	3717	2896.22	6736	4010.76	4	4445	2832.34	5777	3924.26	4	4220	3326.41	7461.5	4254.36
rps4-rps14_7500	-	gcccccagacggcgtatttttttaaaacgaggccctcggtaacgtgacat	45804	50	52	yes	4	410	931.422	1180	1357.23	4	367	987.23	1063.5	1276.96	4	289.5	734.636	833.5	1091.79	4	2944.5	2294.3	4261	2537.09	4	3720	2370.37	4118.5	2797.66	4	3015.5	2376.96	4485.5	2557.52
rps4-rps14_7530	-	ggccctcggtaacgtgacataaagactccttttttgattgaaattgtaca	45834	50	40	no	4	415.5		1003		4	361		1021.5		4	397		848		4	3546		4553.5		4	6232		5655		4	3989		5375.5
rps4-rps14_7560	-	tttttgattgaaattgtacaaaactaaataaaattaaaactgaactaaat	45864	50	16	no	4	134		250.5		4	0		291.5		4	129.5		228.5		4	154		140		4	254		206.5		4	124		156
rps4-rps14_7590	-	aaattaaaactgaactaaatgataatgataaatgacgtgaaatacactcc	45894	50	26	no	4	205.5		450.5		3	119		422		4	148		309.5		4	651		824.5		4	1063.5		948		4	686.5		854
rps4-rps14_7620	-	aatgacgtgaaatacactccactattggaatacaaagagtaagaagatat	45924	50	32	no	4	147.5		287		4	0		298.5		4	0		213.5		4	1015		1299		4	1245		1348		4	1038.5		1476.5
rps4-rps14_7650	-	tacaaagagtaagaagatatattctctcaatatacagattttttttattg	45954	50	22	no	4	173.5		270.5		4	115		341		4	170		287		4	1160		1301.5		4	1615.5		1647		4	1193.5		1317.5
rps4-rps14_7680	-	tatacagattttttttattgtatatacaatatatataaatcaactaaatc	45984	50	14	no	4	0		0		4	0		120		4	0		0		4	0		0		4	0		0		4	0		0
rps4-rps14_7710	-	atatataaatcaactaaatcacaaaaattttcctttattttcttgattaa	46014	50	16	no	4	0		122.5		4	0		194		4	0		135.5		4	179.5		179.5		4	316.5		207		4	181.5		186.5
rps4-rps14_7740	-	tcctttattttcttgattaattttgcaaagatcaaactcttttacccaat	46044	50	26	no	4	193		468.5		4	149.5		462.5		4	115		325.5		4	289		402		4	373		362.5		4	319		424.5
rps4-rps14_7770	-	atcaaactcttttacccaatatatattcctaatatggaagtttatatgac	46074	50	26	no	4	106		285		4	129		408.5		4	101.5		293		4	221		303.5		4	316.5		305		4	234.5		316
rps4-rps14_7800	-	aatatggaagtttatatgacataatataaatggagtggtaactcttggaa	46104	50	28	no	4	0		0		4	0		104.5		4	0		0		4	0		0		4	0		0		4	0		0
rps4-rps14_7830	-	tggagtggtaactcttggaaaaaggtcaaagaagtcttttcaatcttctt	46134	50	36	no	4	0		148.5		4	0		204.5		4	0		111		4	0		0		4	107.5		0		4	0		101
rps4-rps14_7860	-	gaagtcttttcaatcttctttgattttgaaagtacattaaaaatcatgta	46164	50	24	no	4	0		122.5		3	0		212		4	0		116.5		4	0		0		4	0		0		4	0		0
rps4-rps14_7884	-	tttgaaagtacattaaaaatcatgtaaaaaaaaacgaaaaaatatggaaa	46188	50	18	no	4	479.5		579		4	1061.5		2030.5		4	741		868.5		4	499		377		4	880.5		461		4	228.5		227.5
trnT-UGU-1	-	agccggctatcggaatcgaaccgatgaccatcgcattacaaatgcgatgc	46238	50	52	no	3	2505		7888		4	4422.5		12013		4	1088		3671.5		4	2198		8140.5		4	2562		7989		4	3657.5		11268
trnT-UGU-2	-	atgaccatcgcattacaaatgcgatgctctaacctctgagctaagcgggc	46261	50	50	no	4	6027		17045.5		4	3942		11421		4	3357.5		10267.5		4	4316		13796		4	4017		10856		4	4904		13915
trnL-UAA-Ex1	+	aagtccgtagcgtctaccaattccgccatatcccc	46910	35	54	no	4	64240.5		34481.5		4	65041.5		35452		4	61131.5		39481		4	62157.5		39240		3	60945		22284		4	60377.5		43352
trnL-ex1-in	+	aggctcaatccaattaagtccgtagcgtct	46929	30	47	no	4	9289		16939.5		4	6283		14376.5		4	8163.5		14788		4	15627		25120.5		4	14970		19837		4	14294.5		24152
trnL-intron_462	+	atttgaaagttatcacttagtaggtttccataccaaggctcaatccaatt	46954	50	34	no	4	8361.5		13223		4	6842.5		13602.5		4	8838.5		13546.5		4	33739		26486.5		4	31577.5		25326		4	33706		24721
trnL-intron_350	+	ccattgagtctctgcacctatcccttttttcgcgctttgtaaactccggt	47066	50	48	no	4	21639		33163		4	19626.5		34463.5		4	22051		31444		4	41951		25047.5		4	37076.5		28611.5		4	40256.5		25878
trnL-intron_280	+	gatttgaagtttcgatcgaaggattcctttatgaacacaaggtagtgaac	47136	50	38	no	4	3389.5		5809		4	2361		5444.5		4	2336.5		4200		3	7895		8559		4	6147.5		7308.5		3	7176		8945
trnL-intron_210	+	tcgtcatttttgagatcgttttgtgttacctaaatttatacaatataggt	47206	50	28	no	4	8214		12608.5		4	7298		15122		4	9277.5		13144.5		4	9881.5		8951		4	10350.5		9451.5		4	7529.5		8785.5
trnL-intron_140	+	tttcttaaacttcgaattgattcacaacattttgattttgtttataaaaa	47276	50	20	no	3	5819		9422		4	4230.5		9853.5		4	5801.5		9894.5		4	6291		6782		4	6183		7108		4	5625.5		6431
trnL-intron_70	+	attaattaagttccatcaaggatctatcagactatgaagtgaataatttt	47346	50	26	no	4	4379.5		7275		4	3858.5		7716.5		4	3793.5		6461.5		4	8110.5		7185.5		4	7494		9435.5		3	9219		8317
trnL-intron_0	+	catcttactataaatttcattgttgtcagtattgacatgtaaaatgggac	47416	50	30	no	4	5851.5		9129.5		4	3936		8674		4	4131.5		7064		4	4815.5		4725.5		4	4061.5		4491		4	4375.5		4515
trnL-in-ex2	+	aagtcaacggattttcatcttactataaat	47440	30	27	no	4	7715.5		12293		4	6861		13829		4	8847.5		13568.5		4	7035.5		7822		4	9334.5		10308		4	6834		6803.5
trnL-ex1-ex2	+	aagtcaacggattttaagtccgtagcgtct	47441	30	43	no	4	26084.5		40217		4	17577		30390		4	11214.5		24734.5		4	21259		53513		4	22754.5		31212		4	22793		45577
trnL-UAA-spliced	+	acgattttaaaagtcaacggattttaagtccgtagcgtctaccaattccg	47442	50	40	no	4	39594		51441.5		4	40951.5		49854.5		4	35769		56701		4	45812.5		54978		4	48365		37217		4	43770		57382
trnL-UAA-Ex2	+	tggggatagagggacttgaaccctcacgattttaaaagtcaacggatttt	47466	50	42	no	4	25965		42309.5		3	20326		36397		4	20859.5		39932.5		4	12722.5		25737		4	17157.5		23174		4	12081		28280
trnF-GAA-2	+	gtgacacgaggattttcagtcctctgctctaccaactgagctatcccggc	48200	50	54	no	4	36484		58284.5		4	34670		58765.5		4	34473		60809.5		4	27692		63492.5		4	33665.5		60281.5		4	28720		62416
trnF-GAA-1	+	tgccaagaaccagatttgaactggtgacacgaggattttcagtcctctgc	48223	50	48	no	4	14576		29152		4	10641.5		23147.5		4	9611.5		25134		4	16792.5		20273		4	14207		18819		4	11344.5		22428.5
ndhC-ndhJ_0	-	atatccgaaaggaaaggttaaatgagttccgttgaatcaaacaagtaaaa	48425	50	32	no	4	0		0		4	0		107.5		4	0		0		4	298.5		178		4	273.5		130.5		4	168		190
ndhC-ndhJ_30	-	gttgaatcaaacaagtaaaaaaaggtctatatgtatagtatactatagtt	48455	50	24	no	4	0		0		4	0		140.5		4	0		0		4	233		127		4	172		0		4	115		113.5
ndhC-ndhJ_60	-	atgtatagtatactatagttgaagggcaaaaataccccaaggttcattag	48485	50	34	no	4	249		758		4	168		508.5		4	154.5		510		4	1017		2616.5		4	1294.5		2438		4	1026.5		2640
ndhC-ndhJ_90	-	aataccccaaggttcattagatacaatagaaatagaattgtatccccccc	48515	50	38	no	4	2137		5178		4	1733.5		4362		4	1765.5		4601.5		4	10151.5		18973.5		4	13365.5		17680		4	12729		18325
ndhC-ndhJ_120	-	aatagaattgtatcccccccttcatttattgctttccgatcttatttatt	48545	50	32	no	4	5558		11926.5		4	5061.5		11430.5		4	5629		12256		4	12559.5		21873		4	17659.5		20387		4	12990.5		20712.5
ndhC-ndhJ_150	-	gctttccgatcttatttattcattcccagttatgtgactaaagttgacta	48575	50	34	no	4	725		1907.5		4	685		1735.5		4	681.5		1630		4	724		1093		4	1158.5		1216.5		4	970		1584.5
ndhC-ndhJ_180	-	tatgtgactaaagttgactaagttatgtgcgcgatacaaagttcataatg	48605	50	34	no	4	393		807		4	281.5		742		4	303.5		642.5		4	1621		3129.5		4	2031		2761		4	1763.5		3128.5
ndhC-ndhJ_210	-	gcgatacaaagttcataatgcagaactctttttttttagttcatcctatt	48635	50	30	no	4	783.5		1467		4	571		1438.5		4	802.5		1472.5		4	3383.5		6696		4	5351		7312.5		4	3673.5		7022.5
ndhC-ndhJ_240	-	tttttttagttcatcctattggctcattttttatcattcaataagcatct	48665	50	26	no	4	1458		2737		4	1170		2809.5		4	1551.5		2764.5		4	8267		12194.5		4	15761		13215.5		4	10195.5		13157.5
ndhC-ndhJ_270	-	ttatcattcaataagcatcttgtatttcataaaaattgggggcaatataa	48695	50	26	yes	4	212.5	482.749	456.5	525.065	4	166.5	447.885	533.5	640.581	4	179.5	455.5	415.5	544.258	4	383	298.427	597.5	355.764	4	720	458.782	768.5	522.035	4	427	336.582	761	433.903
ndhC-ndhJ_300	-	aaaaattgggggcaatataatccttacgtaaaggccaccctatccaactc	48725	50	42	yes	4	1221.5	2774.95	3256	3745.04	3	971	2611.99	2595	3115.85	4	881.5	2236.9	2745.5	3596.29	4	11197	8724.51	18904	11255.8	3	14048	8951.35	18415	12509.1	4	11628	9165.74	18498.5	10547.4
ndhC-ndhJ_330	-	aaggccaccctatccaactctcgggcattaggatccgtttcagtcgtgga	48755	50	54	yes	4	1689	3837	4595.5	5285.73	4	755	2030.95	2187	2625.96	4	630.5	1599.96	1909	2500.57	4	7038.5	5484.28	13423.5	7992.63	4	7301	4652.18	10740.5	7295.92	4	6767.5	5334.47	13427.5	7656.02
ndhC-ndhJ_360	-	ggatccgtttcagtcgtggatggctatcataagtgattcctaacatatca	48785	50	42	yes	4	665	1510.72	1389	1597.62	4	523	1406.87	1287.5	1545.92	4	653	1657.06	1302.5	1706.13	4	6809	5305.45	11789.5	7019.71	4	9811.5	6251.86	12051.5	8186.47	4	7385	5821.21	12303.5	7015.14
ndhC-ndhJ_390	-	aagtgattcctaacatatcataagattcccgttcttgaaaatccgtactt	48815	50	34	yes	4	1149	2610.25	2473	2844.44	4	973	2617.37	2689	3228.72	4	1415	3590.71	2530	3314.01	4	8845.5	6892.26	13293.5	7915.23	4	15208.5	9690.81	14538.5	9875.87	4	9843	7758.72	14670.5	8364.74
ndhC-ndhJ_420	-	gttcttgaaaatccgtacttttccaaacccagaaaacggatggaattcta	48845	50	38	yes	4	348.5	791.708	841.5	967.89	3	411	1105.59	1186	1424.05	4	255	647.089	634	830.468	4	2765	2154.44	5418.5	3226.29	4	3656.5	2329.91	5050	3430.42	4	3183.5	2509.39	6172.5	3519.4
ndhC-ndhJ_450	-	agaaaacggatggaattctaggattactcctgtgagtaaatacttttatg	48875	50	34	yes	4	231.5	525.912	505.5	581.424	4	160	430.4	510	612.364	4	184	466.919	432	565.871	4	3191.5	2486.76	5318	3166.45	4	4784.5	3048.67	5726.5	3889.96	4	3140	2475.1	5486.5	3128.26
ndhC-ndhJ_480	-	tgtgagtaaatacttttatgcagacttcttccgcttgattaacaccatat	48905	50	34	yes	4	2264	5143.26	5262.5	6052.91	4	1871.5	5034.34	4583	5502.87	4	2335	5925.31	4985.5	6530.44	4	14198.5	11063.2	19239.5	11455.6	4	20313	12943.4	17828	12110.4	4	15889.5	12524.9	19481	11107.6
ndhC-ndhJ_510	-	ccgcttgattaacaccatattctattctcgtaagatgatacacgctggct	48935	50	42	yes	4	1207	2742.01	2413	2775.42	4	974	2620.06	2711.5	3255.74	4	1292.5	3279.85	2402.5	3147	4	5299	4128.89	7911.5	4710.67	4	7810	4976.51	8896.5	6043.31	4	5380	4240.77	8774	5002.71
ndhC-ndhJ_540	-	taagatgatacacgctggctaagaggccacctggtgccacatcataggca	48965	50	52	yes	4	281	638.365	895	1029.43	4	215.5	579.695	826.5	992.391	4	161	408.554	628	822.608	4	1842.5	1435.64	3881	2310.83	4	2492	1587.9	3719.5	2526.62	4	2003.5	1579.25	4450.5	2537.56
ndhC-ndhJ_570	-	ctggtgccacatcataggcacattgcgaacgtaaataattgtaaccatat	48995	50	40	yes	4	459.5	1043.87	1027.5	1181.83	4	310	833.9	946.5	1136.48	4	430.5	1092.44	935	1224.74	4	3417	2662.47	5675.5	3379.31	4	5258	3350.38	5765	3916.11	4	3617	2851.09	6036	3441.57
ndhC-ndhJ_600	-	gtaaataattgtaaccatatacatataaaattacagcaatagaatgccaa	49025	50	24	yes	4	442.5	1005.25	899.5	1034.6	4	288.5	776.065	891	1069.84	4	417.5	1059.45	799.5	1047.25	4	2347.5	1829.13	3499.5	2083.68	4	3177.5	2024.69	3703.5	2515.75	4	1912.5	1507.52	3585.5	2044.36
ndhC-ndhJ_630	-	ttacagcaatagaatgccaatcttcgggctttatttgtaaagtctctatt	49055	50	34	yes	4	522	1185.86	1052.5	1210.58	4	351	944.19	1021	1225.93	4	472.5	1199.02	954	1249.63	4	5236.5	4080.19	8192.5	4877.99	4	6798.5	4331.98	7919.5	5379.64	4	5166	4072.09	8006.5	4565.1
ndhC-ndhJ_660	-	ttatttgtaaagtctctattccttgataatcgaagcccaacgatctatga	49085	50	34	yes	4	912.5	2072.98	2072	2383.21	4	671.5	1806.34	2046	2456.66	4	973.5	2470.36	1983	2597.5	4	5405	4211.48	8994.5	5355.51	4	9061.5	5773.96	10195.5	6925.71	3	7065	5568.97	10143	5783.28
ndhC-ndhJ_690	-	cgaagcccaacgatctatgaaccagcccgcgtttggctagccaaacggac	49115	50	58	yes	4	411	933.693	1507	1733.35	4	352	946.88	1327.5	1593.95	4	281	713.067	960.5	1258.15	4	1640.5	1278.25	4517	2689.52	4	2618	1668.18	5562.5	3778.55	4	1883	1484.27	5532.5	3154.49
ndhC-ndhJ_720	-	gtttggctagccaaacggacaaagtgccctgcatcttttttatttccccc	49145	50	48	yes	4	989	2246.77	2594.5	2984.18	4	797.5	2145.28	2137.5	2566.53	4	844.5	2143.01	1955	2560.83	4	7379.5	5749.98	12182	7253.42	4	9620	6129.84	11631.5	7901.17	4	7161	5644.64	12398	7069.02
ndhC-ndhJ_750	-	gcatcttttttatttcccccacaccttttttatataaaattaagtatttc	49175	50	26	no	4	2134.5		5141.5		3	2568		6212		4	2367		5403		4	6988.5		11244		4	11120		11340		4	9905		12081
ndhC-ndhJ_780	-	tatataaaattaagtatttcacatttaccgttaattctaatttatgaaga	49205	50	18	no	4	522		980.5		4	340		1029		4	523		1061.5		4	2156		3315.5		4	4220.5		4321.5		4	2646.5		3932
ndhC-ndhJ_810	-	ttaattctaatttatgaagatttttttctgattctctaaaagcctcccta	49235	50	26	no	4	1817.5		4120.5		4	1136		2952.5		4	1523		3280		4	11259		14798		4	17625.5		15838		4	13089.5		15682.5
ndhC-ndhJ_840	-	attctctaaaagcctccctaattcactaattcgtgggacgatactggact	49265	50	42	yes	4	724.5	1645.89	1624	1867.92	4	880	2367.2	2282	2740.03	4	604.5	1533.98	1412.5	1850.21	4	4078	3177.51	6838.5	4071.79	4	5663	3608.45	6963	4729.9	4	5254	4141.45	8453.5	4819.97
ndhC-ndhJ_870	-	tcgtgggacgatactggacttttgtatttaaaaaatgtttcagtagagat	49295	50	34	yes	4	203	461.167	414.5	476.756	4	153.5	412.915	492	590.752	4	124	314.663	312.5	409.339	4	555	432.446	975.5	580.833	4	876	558.185	994.5	675.555	4	567	446.936	1059.5	604.1
ndhC-ndhJ_900	-	aaaaatgtttcagtagagatctctgaagtagatgatggtggatagagtag	49325	50	36	yes	4	0	0	195.5	224.863	4	0	0	143.5	172.303	4	0	0	0	0	4	648	504.91	1048.5	624.299	4	598.5	381.362	824	559.736	4	578	455.607	1090	621.49
ndhC-ndhJ_930	-	gatgatggtggatagagtagttcttgatcataatttccaatatgcggact	49355	50	38	yes	4	274.5	623.598	587	675.165	4	186	500.34	611	733.637	4	294.5	747.324	586	767.593	4	2494	1943.28	4125	2456.11	4	3837.5	2445.24	4399.5	2988.54	4	2088	1645.86	3782	2156.4
ndhC-ndhJ_960	-	taatttccaatatgcggactgcgtacaacaaaaaacttgtgattggtagt	49385	50	36	yes	4	308	699.702	615	707.371	4	188	505.72	590	708.422	4	180	456.769	430.5	563.906	4	2114	1647.19	3326.5	1980.67	4	2718	1731.9	3281	2228.75	4	2085.5	1643.89	3345	1907.23
ndhC-ndhJ_990	-	aaaaacttgtgattggtagtaaaacaccgattaccctgttgaggtctaat	49415	50	36	yes	4	358.5	814.426	881	1013.32	3	254	683.26	837	1005	4	304.5	772.7	733.5	960.801	4	4632	3609.17	7601.5	4526.09	4	6847.5	4363.21	8426	5723.7	4	5185.5	4087.46	8686	4952.53
ndhC-ndhJ_1020	-	ttaccctgttgaggtctaattcgatccttatagatttctctagctatttt	49445	50	34	yes	4	753	1710.64	1555	1788.56	4	611.5	1644.94	1621	1946.36	4	666.5	1691.31	1363.5	1786.03	4	9622.5	7497.68	14276.5	8500.53	4	13304	8477.27	14186.5	9636.76	4	9648	7605.01	14730.5	8398.95
ndhC-ndhJ_1050	-	tagatttctctagctattttcttacgaagctttgttatagcgtctataac	49475	50	32	yes	4	444	1008.66	836.5	962.139	4	277	745.13	835	1002.6	4	341	865.323	706	924.78	4	1502.5	1170.72	2904.5	1729.4	4	2543	1620.39	3183.5	2162.52	4	1667.5	1314.4	3054.5	1741.6
ndhC-ndhJ_1080	-	tttgttatagcgtctataacagcctctggtttaggtggacaacccggcaa	49505	50	46	yes	4	142	322.59	501	576.248	4	119	320.11	462	554.73	4	0	0	299	391.656	4	1211	943.59	2710.5	1613.89	4	2048	1304.98	2786.5	1892.84	4	1273	1003.44	3060	1744.73
ndhC-ndhJ_1110	-	ttaggtggacaacccggcaaatagacatctacaggaattagcttatcaac	49535	50	42	yes	4	312	708.789	657	755.679	4	174.5	469.405	634	761.253	4	252	639.476	638.5	836.362	4	6857.5	5343.24	11133.5	6629.12	4	9205.5	5865.72	11538.5	7838	4	6859	5406.59	11842.5	6752.29
ndhC-ndhJ_1140	-	acaggaattagcttatcaactcctcgaacagtactataagaatcggtact	49565	50	38	yes	4	601	1365.33	1422.5	1636.15	4	385	1035.65	1283	1540.52	4	485	1230.74	1246.5	1632.77	4	6096	4749.9	9915.5	5903.9	4	7962	5073.36	9988	6784.76	4	6231	4911.57	10464.5	5966.59
ndhC-ndhJ_1170	-	gtactataagaatcggtactgaacatcccccctgtaattgtacaggctcc	49595	50	46	yes	4	2296	5215.96	5969.5	6866.1	4	1862.5	5010.13	5257.5	6312.76	4	2166.5	5497.72	5251.5	6878.87	4	20058	15628.8	26939	16040	4	22910	14598.2	24049.5	16336.6	4	21215.5	16723.1	27908.5	15912.7
ndhC-ndhJ_1200	-	cctgtaattgtacaggctcccatagcaataacatacttcggttcaggcat	49625	50	44	yes	4	1008.5	2291.07	2240	2576.44	4	804	2162.76	2250.5	2702.21	4	739	1875.29	1811	2372.2	4	6545	5099.75	10989	6543.08	4	7985	5088.02	9919.5	6738.22	3	7021	5534.29	11288	6436.13
ndhC-ndhJ_1230	-	acatacttcggttcaggcatttgttcatataatcgcactaaagaaggagc	49655	50	40	yes	3	338	767.855	746	858.047	4	284.5	765.305	960	1152.69	4	251	636.939	581.5	761.699	4	1361	1060.47	2279	1356.96	4	1767	1125.93	2114	1436.02	4	1324	1043.64	2527.5	1441.12
ndhC-ndhJ_1260	-	aatcgcactaaagaaggagccattttcattgttactgtacctgctgttaa	49685	50	38	yes	4	894.5	2032.09	1864.5	2144.54	4	546	1468.74	1575	1891.13	4	666.5	1691.31	1404	1839.08	4	8297.5	6465.27	11529.5	6864.91	4	10534.5	6712.55	11065	7516.35	4	8583	6765.53	11779	6716.08
ndhC-ndhJ_1290	-	gttactgtacctgctgttaaaataaggtccgcctgtctaggactcgatct	49715	50	46	yes	4	510	1158.6	1359.5	1563.69	4	424	1140.56	1431	1718.22	4	425.5	1079.75	1123.5	1471.66	4	3323	2589.22	6406	3814.27	4	4864.5	3099.65	6769	4598.12	4	3624.5	2857	7112	4055.08
ndhC-ndhJ_1320	-	gcctgtctaggactcgatcttggtactaacccataacgatcaaagtcaaa	49745	50	44	yes	4	369.5	839.415	1007.5	1158.82	4	289	777.41	1055	1266.75	4	322	817.108	891.5	1167.76	4	7892	6149.31	13497.5	8036.69	4	10563	6730.71	13654.5	9275.38	4	8269.5	6518.41	14930.5	8512.99
ndhC-ndhJ_1350	-	ccataacgatcaaagtcaaatcgggagcctattaatgaggcaaattcaat	49775	50	38	yes	4	142	322.59	338	388.766	4	109.5	294.555	387.5	465.277	4	0	0	224.5	294.069	4	1367	1065.14	2789.5	1660.93	3	1509	961.53	1983	1347.03	4	1604.5	1264.74	3065	1747.58
ndhC-ndhJ_1380	-	attaatgaggcaaattcaatgaaacaacaactggtaccataaagaagcgg	49805	50	36	yes	4	122	277.155	324	372.664	3	102	274.38	439	527.114	4	0	0	243	318.302	4	1814	1413.44	3109	1851.16	4	1831.5	1167.03	2376	1613.99	4	1656	1305.34	3261.5	1859.62
ndhC-ndhJ_1410	-	ctggtaccataaagaagcggccataggctggaaagtcttgaccaatttga	49835	50	46	yes	4	0	0	221.5	254.769	4	0	0	261	313.386	4	0	0	164	214.821	3	1368	1065.92	2440	1452.83	3	2201	1402.47	2517	1709.77	4	1430	1127.19	2675.5	1525.5
ndhC-ndhJ_1440	-	gaaagtcttgaccaatttgaaagatcatttaacgtagttgaaataacgga	49865	50	32	yes	4	226	513.418	456.5	525.065	4	123	330.87	462.5	555.33	4	176.5	447.887	406	531.814	4	817	636.592	1446	860.979	4	1099.5	700.598	1350.5	917.382	4	858	676.317	1570.5	895.459
ndhC-ndhJ_1470	-	aacgtagttgaaataacggaattttttgttgttcgatcaagtatgggaaa	49895	50	32	yes	4	295.5	671.305	581.5	668.839	4	153	411.57	557	668.798	4	188	477.07	407.5	533.779	4	1304.5	1016.44	2067.5	1231.03	4	1292	823.259	1677.5	1139.51	4	1094.5	862.737	1994.5	1137.21
ndhC-ndhJ_1500	-	gttcgatcaagtatgggaaacttaatggaattcataattgtttcaatggt	49925	50	32	yes	4	263.5	598.609	543	624.557	4	165.5	445.195	599.5	719.828	4	253	642.014	509	666.732	4	1583.5	1233.84	2737	1629.67	4	2272.5	1448.03	2542	1726.76	4	1490	1174.49	2806.5	1600.19
ndhC-ndhJ_1530	-	ttcataattgtttcaatggttttttttactttttttttttttattattgt	49955	50	14	no	4	481		743.5		4	328.5		838.5		4	481		805		4	497		619.5		4	827		815		4	573		702.5
ndhC-ndhJ_1560	-	ttttttttttttattattgtatcaagtattcggtaaacgaactaagacca	49985	50	24	no	4	455		807		4	222.5		828		4	348		716.5		4	3324.5		5576.5		4	4815.5		5759		4	3647.5		6001
ndhC-ndhJ_1590	-	cggtaaacgaactaagaccattccaatgctccttttcgccatgcataaac	50015	50	44	yes	4	2831	6431.35	7675.5	8828.33	4	2135.5	5744.5	5969.5	7167.67	4	2194.5	5568.77	5796.5	7592.75	4	17024.5	13265.2	23760.5	14147.5	4	19873	12663	21506	14608.8	4	17286.5	13626	23740.5	13536.2
ndhC-ndhJ_1620	-	ccttttcgccatgcataaactaaaccaagaattaggataagcacgaaaat	50045	50	36	yes	4	257.5	584.978	631	725.774	3	181	486.89	744	893.332	4	197	499.908	509.5	667.387	4	2473.5	1927.31	4681.5	2787.46	4	3490.5	2224.14	4537	3081.94	4	2504	1973.77	5235	2984.86
ndhC-ndhJ_1650	-	attaggataagcacgaaaatgaaagcttctataaaagcagatacccccag	50075	50	38	yes	4	1134.5	2577.31	2936.5	3377.55	4	268	720.92	921.5	1106.46	4	401	1017.58	1080	1414.68	4	3211.5	2502.34	6150	3661.84	4	4842	3085.31	6234	4234.7	4	3904.5	3077.71	7754	4421.13
ndhC-ndhJ_1680	-	ataaaagcagatacccccagtacatcgaaactcattgcccacggatacag	50105	50	46	yes	4	1197	2719.3	3606.5	4148.18	4	963.5	2591.82	2862	3436.45	4	987	2504.62	2687.5	3520.32	4	8927.5	6956.15	14678	8739.59	4	10857.5	6918.37	13555	9207.79	4	9291.5	7324	15260.5	8701.15
ndhC-ndhJ_1710	-	ctcattgcccacggatacagaaaaacagtttcaacatcaaaaacaacaaa	50135	50	36	yes	4	594.5	1350.56	1535.5	1766.13	4	435.5	1171.5	1538.5	1847.3	4	614	1558.09	1462	1915.05	4	4457	3472.82	6992	4163.18	4	6380.5	4065.64	7419.5	5040	4	4309	3396.56	7777.5	4434.53
ndhC-ndhJ_1740	-	tcaacatcaaaaacaacaaaaactagagcaaacatataataacggattct	50165	50	28	yes	4	499.5	1134.74	1139.5	1310.65	4	331	890.39	1282.5	1539.92	4	486.5	1234.54	1065	1395.03	4	1768.5	1377.98	2583.5	1538.27	4	2665.5	1698.45	2880	1956.36	4	1757.5	1385.35	3002	1711.66
ndhC-ndhJ_1770	-	aacatataataacggattctaaattgtaaccaagcatccccgatcggttc	50195	50	38	yes	4	1387.5	3152.07	4333.5	4984.38	4	1000	2690	3185	3824.28	4	1394	3537.42	3812.5	4993.94	4	11853	9235.65	19028	11329.7	4	16122	10272.9	18260.5	12404.2	4	12895	10164.5	19094.5	10887.2
ndhC-ndhJ_1800	-	caagcatccccgatcggttctatacctgattcataactagaaagtttctc	50225	50	42	yes	4	1516.5	3445.12	4062.5	4672.67	4	1110	2985.9	3278.5	3936.54	4	1252.5	3178.35	3166	4147.1	4	9289.5	7238.22	15667.5	9328.76	4	13216.5	8421.52	16224.5	11021.2	4	9420	7425.29	16509.5	9413.29
ndhC-ndhJ_1830	-	tcataactagaaagtttctccggccccttcctaattggagataaaactcc	50255	50	42	yes	4	8244.5	18729.5	18440	21209.6	4	8113	21824	18305.5	21979.7	4	7274	18458.5	16549	21677.3	4	14248	11101.8	27014	16084.7	4	15110.5	9628.37	23164.5	15735.4	4	13947.5	10994.1	28354	16166.7
ndhC-ndhJ_1860	-	ctaattggagataaaactccggaaattagaaatgccaaaacaggaatagc	50285	50	36	yes	4	0	0	155	178.28	4	0	0	208.5	250.349	4	0	0	0	0	4	781.5	608.931	1352	805.009	4	882	562.008	960.5	652.459	4	768.5	605.768	1481	844.428
ndhC-ndhJ_1890	-	aatgccaaaacaggaatagcacttgatattagtaaaaatgcccagaaaat	50315	50	32	yes	4	245.5	557.717	594.5	683.792	4	170	457.3	651	781.665	4	262	664.852	590.5	773.488	4	1496	1165.66	2459	1464.14	4	2233	1422.86	2852	1937.34	4	1305	1028.66	2455	1399.78
ndhC-ndhJ_1920	-	agtaaaaatgcccagaaaatatcatattcgtaaagcagaaacatagacga	50345	50	32	yes	4	415	942.78	887.5	1020.8	4	218.5	587.765	839.5	1008	4	333	845.022	721.5	945.083	3	1965	1531.09	3150	1875.58	4	2432.5	1549.98	2922.5	1985.23	4	1944	1532.35	3564.5	2032.39
ndhC-ndhJ_1950	-	taaagcagaaacatagacgaactcctatgaatgtggaaaaaatacccgct	50375	50	38	no	4	585.5		1429		4	371		1144.5		4	401		912.5		4	4317		7366.5		3	4568		5674		4	4586		8229
ndhC-ndhJ_1980	-	atgtggaaaaaatacccgcttagtcaattccaatcggagtggattgggca	50405	50	44	no	4	0		253		4	0		279.5		4	0		128		4	465		778.5		4	572		531.5		3	452		804
ndhC-ndhJ_2010	-	caatcggagtggattgggcaagggatatagaactcttgagtcaaaacaaa	50435	50	42	no	4	181.5		400.5		4	0		311		4	103.5		299.5		4	1321		2513		4	1313		1999		4	1208.5		2511.5
ndhC-ndhJ_2040	-	aactcttgagtcaaaacaaaaattcaggttaatcgaatcattttttttcg	50465	50	28	no	4	539.5		1034		4	405.5		1111.5		4	642.5		1088.5		4	2058		3485.5		4	3791.5		4216		4	2156		3671
ndhC-ndhJ_2070	-	aatcgaatcattttttttcgtttggttgttgtggtagacgtctcgtttta	50495	50	34	no	4	644.5		1243.5		4	402.5		1094.5		4	577		1021		4	2280.5		3476		4	2975.5		3608.5		4	2410.5		3735.5
ndhC-ndhJ_2100	-	gtggtagacgtctcgttttaagatttattgatttcttattttcagtacac	50525	50	32	no	4	309.5		617		4	235		677.5		4	281		533.5		4	1443		2376		4	2850		3138.5		4	1616		2600.5
ndhC-ndhJ_2130	-	atttcttattttcagtacacttattacttaatagttccatgtttctatta	50555	50	22	no	4	593		1083		4	435.5		1162.5		4	646.5		1184.5		4	6410		9297.5		4	8359.5		10458.5		4	6199.5		10346
ndhC-ndhJ_2160	-	atagttccatgtttctattactaatagtttctaatataataatataatat	50585	50	16	no	4	699.5		1294		4	873.5		2093		4	976		1876		4	6214.5		9285		4	8165.5		10669		4	5393.5		9300.5
ndhC-ndhJ_2190	-	ctaatataataatataatattaatctgattaataactagtaatttttttt	50615	50	10	no	4	256.5		332		4	130		310.5		4	135		185		4	0		0		4	126		0		4	102		0
trnV-UAC-Ex2	-	tagggctatacggactcgaaccgtagacctgctcg	51215	35	57	no	4	13880.5		39617		4	13309		35760		4	9316		28736		4	15491		44627.5		4	16516.5		42644		4	16282		46302.5
trnV-UAC-spliced	-	cggactcgaaccgtagacctgctcggtgtaaacgaggtgctctacctaac	51232	50	56	no	4	31136		58728.5		4	29098		54475		4	24142.5		55161		4	28365.5		65002.5		4	38764		51268.5		4	31718		64319.5
trnV-ex1-ex2	-	ccgtagacctgctcggtgtaaacgaggtgc	51233	30	60	no	4	15403		36657.5		4	7868.5		20879		4	6978		20013.5		4	6944		23203.5		4	6967.5		13505		4	5677		20755
trnV-in-ex2	-	ccgtagacctgctcggtaaaagagttcgaa	51234	30	50	no	4	1105		3330.5		4	809.5		2562.5		4	917		2339		4	6652		9044.5		4	3504.5		6483		4	3850		11012.5
trnV-intron_0	-	gtaaaagagttcgaacttattattatcaaaatgattcgaactctttcaaa	51259	50	26	no	4	1050		2924		4	1002		3136.5		4	1223		3108		4	649		1189.5		4	876		1169.5		4	694		1119
trnV-intron_70	-	ttgcattgggctctttcattaactgatcgaaagatcagttagtctaccat	51329	50	38	no	4	1624.5		4303		4	1513.5		4553		4	1690.5		4148		4	6606		10802.5		4	6554.5		10395		4	5282.5		10690
trnV-intron_140	-	taagaaatggttccaagtactctgattgattatttttgaattctaataca	51399	50	26	no	4	6067.5		12886.5		4	6004		14384		4	6634		12391.5		4	6306.5		7674.5		4	6954.5		8751		4	5675.5		7553.5
trnV-intron_210	-	tgtttcaaagaagggttctcttgacgtaggtttgcttttggtctagatca	51469	50	40	no	4	9282		17398		4	7249.5		17377		4	9001.5		16631		4	14262.5		15723		4	10663		14417		4	11465.5		17283.5
trnV-intron_280	-	ctaacatcctgattaaaaaatcaaacatgaaacttgatacaccttaaggt	51539	50	30	no	4	4586.5		10708		4	4501.5		12265.5		4	5408.5		11077		4	6416.5		10098.5		4	8091.5		10199.5		4	5968.5		10528
trnV-intron_350	-	ttttgagttccttatactcattctacctagcattgagtagactgggtatt	51609	50	36	no	4	5195.5		11440		3	6727		14845		4	4957		10076.5		4	8812		13408		4	8333		12470		4	7526		11602.5
trnV-intron_420	-	tcaatgatgggttctattcattccctacctaacggggtactttaatagga	51679	50	40	no	4	3627.5		8928.5		4	3080.5		8986		4	3619		8392		4	6694.5		9916.5		4	6959		8692		4	6105.5		8991
trnV-intron_490	-	ctcctcttttttcctaaaaaaaagtcatggagtaagacatcgatttctta	51749	50	32	no	4	4068		8641.5		4	3195		8233.5		4	3977.5		8399.5		4	7956.5		10076		4	6158.5		9578		3	5503		9693
trnV-intron_549	-	atcaattagtttgattgcgtgatggactcctctgaaaaactttggcgcac	51808	50	42	no	4	4516.5		11033.5		4	3736.5		10545		4	4560.5		9806		4	18064.5		22910.5		4	15988		24206		4	15288		23059
trnV-ex1-in	-	aaaactttggcgcacgtgtaaacgaggtgc	51832	30	50	no	4	2220.5		6039.5		4	981		3185.5		4	992.5		2691		4	2039		3977		4	1602		2770		4	1799.5		3778
trnV-UAC-Ex1	-	gtgtaaacgaggtgctctacctaactgagctatagccct	51851	39	49	no	4	32873		56729.5		4	28079.5		52929.5		4	26857.5		53295		4	22554		64513.5		4	31150.5		50651.5		4	24748		57198.5
atpB-E_0	-	tataatcctatcgatgtgataggtatcccctttccttctctttacaatga	52025	50	36	no	4	3772.5		8884.5		4	3349		8846.5		4	4292		10685.5		4	3483.5		5511		4	3583.5		4852		4	3655		5764.5
atpB-E_30	-	tttccttctctttacaatgataaataacctacttaactcagtggttagag	52055	50	32	no	4	181		410.5		4	274		748		4	144.5		375.5		4	255.5		308		3	316		242		4	244		365.5
trnM-CAU-2	+	atgactcctgccgtatgaaagcaatactctaaccactgagttaagtaggt	52081	50	42	no	4	12119.5		27260		4	11265		28223.5		4	8036.5		22030		4	5800.5		20729.5		4	8310		13884		4	5781.5		18872.5
atpB-E_60	-	acttaactcagtggttagagtattgctttcatacggcaggagtcattggt	52085	50	42	no	4	0		166		4	0		162.5		4	0		0		4	0		0		4	0		0		4	0		114.5
trnM-CAU-1	+	tacctactattggatttgaaccaatgactcctgccgtatgaaagcaatac	52104	50	40	no	4	28494.5		49487.5		4	26916		48672		4	19636.5		44841		4	10451		32985		4	18869.5		22234		4	11309.5		33326
atpB-E_90	-	atacggcaggagtcattggttcaaatccaatagtaggtataacttattag	52115	50	36	no	4	0		0		4	0		177		4	0		0		4	0		0		4	0		0		4	0		0
atpB-E_120	-	tagtaggtataacttattagacaccatgatcaatggtgtctaataagttt	52145	50	30	no	4	0		0		4	0		128.5		4	0		0		4	0		0		4	0		0		4	0		0
atpB-E_150	-	caatggtgtctaataagtttttgtaaccagctttttttattttattgttt	52175	50	24	no	4	3854.5		6841.5		4	2917.5		7374.5		4	4646.5		7538.5		4	6506.5		10847.5		4	10840.5		9761		4	6877.5		10820
atpB-E_180	-	ctttttttattttattgtttttatcgtctttcgatcctattttttttata	52205	50	18	no	4	5399.5		9558.5		4	4205		9701.5		4	6199		9871		4	12851		14898.5		4	23351.5		14781.5		4	15289.5		14750
atpB-E_210	-	tcgatcctattttttttatacattctttttttttacacgtcagctagtta	52235	50	26	no	4	6737		11696		4	5565.5		13470.5		4	8106		13194.5		4	11520		14217		4	21215.5		15017		4	12950.5		14333
atpB-E_240	-	ttttacacgtcagctagttacaaaatcaaatcgtattgagagcctcgact	52265	50	38	yes	4	3917	8898.48	7404.5	8516.63	4	4315.5	11608.7	9637	11571.3	4	3475	8818.17	6229.5	8159.93	4	7047	5490.9	11033	6569.28	4	9679.5	6167.75	11888	8075.41	4	6759.5	5328.16	12808.5	7303.08
atpB-E_270	-	tcgtattgagagcctcgactcgtgtccgagctcgtctgagagctagatta	52295	50	52	yes	4	711.5	1616.36	1998	2298.09	4	559.5	1505.06	1748	2098.85	4	532.5	1351.27	1384	1812.88	4	6006	4679.77	10068.5	5995	4	7537	4802.55	9539	6479.75	4	5452	4297.53	9548.5	5444.31
atpB-E_300	-	ctcgtctgagagctagattagcctcaattgtctgtctcttaccttcagct	52325	50	46	yes	4	6191	14064.5	11105	12772.9	4	4593	12355.2	11150.5	13388.6	4	6352	16118.9	12031.5	15759.9	4	32648.5	25439.1	31924.5	19008.5	4	39653.5	25267.1	25358.5	17225.8	4	33170	26146.2	30348.5	17303.9
atpB-E_330	-	tctgtctcttaccttcagcttttctcaagttagcttctgctatttcaaga	52355	50	38	yes	4	7589	17240.4	12461.5	14333.2	4	7207.5	19388.2	16672.5	20018.9	4	9025.5	22903.1	14615.5	19144.6	4	30869.5	24053	31945	19020.7	4	37093	23635.6	24545.5	16673.5	4	31970.5	25200.7	32136	18323.1
atpB-E_360	-	tagcttctgctatttcaagagtttgctgagcttcttgtggatcaatgtca	52385	50	40	yes	4	3593.5	8163.57	7201.5	8283.14	4	2757	7416.33	7065.5	8483.65	4	3476	8820.71	6501	8515.57	4	12566	9791.21	16479.5	9812.24	4	14487	9231.08	14288	9705.71	4	12307.5	9701.36	17234	9826.38
atpB-E_390	-	cttcttgtggatcaatgtcactattcttctctgcatcatttactaaaata	52415	50	32	yes	4	4460	10132	7864	9045.15	4	3895	10477.6	9929	11921.9	4	5732	14545.5	10412	13638.5	4	26786	20871.2	27774	16537.2	4	36542	23284.5	23437	15920.5	4	27242	21473.4	27943	15932.4
atpB-E_420	-	ctgcatcatttactaaaatagtgatttcattattgcctattctagcaaaa	52445	50	28	yes	4	3329	7562.69	6319	7268.09	4	2912.5	7834.63	7502	9007.76	4	3519.5	8931.1	6433.5	8427.15	4	8495.5	6619.55	11692.5	6961.96	4	13306.5	8478.86	12522	8506.08	4	7779	6131.78	12350.5	7041.94
atpB-E_450	-	tattgcctattctagcaaaaccgcccatcagagccatcgttaaccattgg	52475	50	46	yes	3	4564	10368.3	10509	12087.4	4	3325.5	8945.6	9641.5	11576.7	4	4426.5	11232.7	9486	12425.6	4	21667	16882.5	27688.5	16486.3	4	25555	16283.6	23965	16279.2	4	21975.5	17322.1	29626	16892
atpB-E_480	-	gagccatcgttaaccattggttagcaaggcgtattttcaaaatacctata	52505	50	38	yes	4	1429.5	3247.48	3064	3524.2	4	1249	3359.81	3364.5	4039.8	4	1527.5	3876.19	3062.5	4011.53	3	7124	5550.9	10380	6180.47	4	10650	6786.15	10268	6974.96	4	7199.5	5674.99	11039	6294.15
atpB-E_510	-	gtattttcaaaatacctatatcaacagctgtggcaatcggcgcgtggttt	52535	50	42	yes	4	1403.5	3188.42	2903.5	3339.6	4	894.5	2406.21	2513.5	3018	4	761.5	1932.39	1776	2326.36	4	9025.5	7032.51	15671	9330.84	4	8128	5179.14	11073	7521.79	4	10185	8028.3	17039.5	9715.49
atpB-E_540	-	tggcaatcggcgcgtggtttgctaatacaccaatttgtccactattagta	52565	50	44	yes	4	2299.5	5223.91	5009.5	5761.91	4	1714	4610.66	5209	6254.52	4	2528.5	6416.33	5232	6853.32	4	12546	9775.62	18719.5	11146	4	18786.5	11970.7	17517.5	11899.5	4	12690.5	10003.3	18485	10539.7
atpB-E_570	-	caatttgtccactattagtagataaaatgatttcttttacttctgaatcc	52595	50	28	yes	4	3747	8512.29	6578.5	7566.57	4	2800	7532	6719.5	8068.2	4	3648	9257.18	6933.5	9082.09	4	9551.5	7442.36	13269.5	7900.94	4	15984	10185	13970	9489.69	4	11405	8989.97	14174	8081.65
atpB-E_600	-	tttcttttacttctgaatcccaaacaattcgattcggagtcagtacacaa	52625	50	36	yes	4	2952	6706.24	6177	7104.76	4	1873	5038.37	5563	6679.58	4	2517.5	6388.42	5610.5	7349.12	4	11287	8794.63	17713.5	10547	4	16734.5	10663.2	16375	11123.4	4	12155	9581.15	18130.5	10337.5
atpB-E_630	-	gattcggagtcagtacacaaagatttaaggtcatttcttcaatttactct	52655	50	34	yes	4	5594	12708.2	9949.5	11443.9	4	4259	11456.7	10231	12284.5	4	5863.5	14879.2	10326	13525.9	4	28100	21895	27286	16246.7	4	35479	22607.1	24293.5	16502.3	4	26515	20900.4	29875.5	17034.2
atpB-E_660	-	tcatttcttcaatttactctccatttctaagttcgtagccttcgcagtag	52685	50	38	yes	4	6577	14941.4	12890	14826	4	5733.5	15423.1	14664.5	17607.9	4	7645	19400	13867.5	18164.8	4	24222	18873.4	27627	16449.7	4	29800	18988.5	25035.5	17006.4	4	23019.5	18145.1	28802	16422.2
atpB-E_690	-	gttcgtagccttcgcagtagcttcatcgatgttacccactaagtaaaagg	52715	50	46	yes	4	3518.5	7993.19	7812.5	8985.91	4	3645	9805.05	9616	11546.1	4	3497.5	8875.27	7299	9560.86	4	13513	10529.1	18512.5	11022.7	4	16947	10798.6	17630	11975.9	4	13286	10472.7	20450.5	11660.3
atpB-E_720	-	gttacccactaagtaaaaggcctgttcgggaagagaatcaaattctccgg	52745	50	46	yes	4	487	1106.35	1274.5	1465.93	4	372.5	1002.03	1192	1431.25	4	285.5	724.486	751.5	984.379	4	3218	2507.41	6391.5	3805.63	4	3897	2483.16	5740	3899.13	4	2860.5	2254.78	6364	3628.59
atpB-E_750	-	aagagaatcaaattctccggaaaggatcaaattaaaccctctaattgttt	52775	50	32	yes	4	1369.5	3111.18	2853	3281.51	3	1102	2964.38	3108	3731.82	4	1541.5	3911.72	3000.5	3930.31	4	6294.5	4904.56	9819.5	5846.74	4	11849	7550.15	11109	7546.24	4	6325	4985.67	10287.5	5865.67
atpB-E_780	-	attaaaccctctaattgtttccgctagaccaacatattttcccggagaac	52805	50	40	yes	4	5890	13380.7	11882.5	13667.2	4	5117.5	13766.1	13494.5	16203	4	6328.5	16059.2	11905	15594.2	4	20464.5	15945.6	23816.5	14180.8	4	27110	17274.4	23463	15938.2	4	19278.5	15196.2	25235	14388.3
atpB-E_810	-	aacatattttcccggagaacctgtaaatacttctgctacgaaaaagggtt	52835	50	38	yes	4	1976	4489	4168	4794.02	4	1004	2700.76	3096.5	3718.01	4	1162	2948.7	2840	3720.08	4	4728.5	3684.36	7395.5	4403.44	4	5145.5	3278.7	6257	4250.32	4	4819	3798.57	8584	4894.38
atpB-E_840	-	ttctgctacgaaaaagggttgtgataagaaacgctcaatttttcgtgctc	52865	50	40	yes	3	1974	4484.45	3943	4535.22	4	1300.5	3498.35	3669.5	4406.02	4	1846	4684.42	3676.5	4815.8	4	11371.5	8860.47	15252.5	9081.66	4	16158.5	10296.2	16246.5	11036.1	4	11048.5	8708.96	15961	9100.55
atpB-E_870	-	acgctcaatttttcgtgctcttgctacggttaagcgatcctcttcggata	52895	50	46	yes	4	3556.5	8079.51	7664	8815.11	4	2721.5	7320.84	7145.5	8579.71	4	2865	7270.24	6032	7901.23	4	21571	16807.7	25617.5	15253.2	4	23955	15264.1	22666.5	15397.1	4	21767	17157.8	25516.5	14548.9
atpB-E_900	-	taagcgatcctcttcggataattcatccaaccccaggatagctataatgt	52925	50	42	yes	4	2379	5404.52	5730	6590.63	4	1536.5	4133.19	4590	5511.28	4	1754.5	4452.23	4180.5	5475.98	4	10142.5	7902.86	17792.5	10594	4	16107.5	10263.7	18919.5	12851.8	4	11478	9047.51	22303.5	12716.9
atpB-E_930	-	ccccaggatagctataatgtcctgaagctccttgtaacgttgtaaagttt	52955	50	42	yes	4	2512.5	5707.8	5521.5	6350.81	4	1994	5363.86	5829.5	6999.57	4	2701	6854.07	5465.5	7159.18	4	22016	17154.5	23141	13778.6	4	24533	15632.4	20649	14026.7	4	20171	15899.7	24388	13905.4
atpB-E_960	-	cttgtaacgttgtaaagtttgttttacttgttgcgcagtttcataatgtt	52985	50	32	yes	4	3528	8014.77	6758.5	7773.6	4	2494	6708.86	6344.5	7617.93	4	3145	7980.76	5830	7636.64	4	12710	9903.41	14542	8658.61	4	15026.5	9574.84	13604.5	9241.41	4	11586.5	9133.03	15614.5	8902.99
atpB-E_990	-	ttgcgcagtttcataatgttcctcgccaacgattcgaggttgtagcatag	53015	50	46	yes	4	1972.5	4481.05	4505	5181.64	4	1420	3819.8	4322.5	5190.09	4	1597	4052.55	3571	4677.6	4	8361	6514.75	13164.5	7838.42	3	8868	5650.66	9529	6472.96	4	10813.5	8523.72	15076	8595.95
atpB-E_1020	-	gattcgaggttgtagcatagttgacgttgaatctaaaggatctaccgctg	53045	50	44	yes	4	1551	3523.5	3559	4093.55	4	863	2321.47	2604	3126.66	4	1114.5	2828.16	2457.5	3219.04	4	7761.5	6047.63	10930	6507.95	4	8141	5187.42	10356	7034.74	4	6744	5315.94	11901	6785.64
atpB-E_1050	-	atctaaaggatctaccgctggatagatacctttggcagctaatcctcttg	53075	50	44	yes	3	1431	3250.89	3249	3736.99	3	1019	2741.11	2934	3522.9	4	1302.5	3305.23	3138	4110.42	4	17325	13499.3	24951.5	14856.6	4	21229	13527.1	22000	14944.4	4	17056.5	13444.7	24478	13956.7
atpB-E_1080	-	tttggcagctaatcctcttgatagtacggtagtcgcatctaaatgtgcaa	53105	50	42	yes	4	1301.5	2956.7	2826.5	3251.03	4	870	2340.3	2612.5	3136.87	4	1030	2613.73	2289.5	2998.98	4	7270.5	5665.05	11354	6760.41	4	9672.5	6163.29	11457	7782.63	4	7664.5	6041.52	12947.5	7382.33
atpB-E_1110	-	agtcgcatctaaatgtgcaaatgtggtggcaggtgcggggtcagtcaaat	53135	50	50	yes	4	229	520.233	625	718.873	4	148.5	399.465	514.5	617.768	4	130.5	331.157	376.5	493.172	4	1773	1381.49	3223	1919.04	4	2274	1448.99	3043	2067.08	4	1870.5	1474.42	3452.5	1968.53
atpB-E_1140	-	aggtgcggggtcagtcaaatcatctgcaggtacataaactgcttgaatag	53165	50	46	yes	4	1159	2632.97	2464.5	2834.66	4	929	2499.01	2628.5	3156.08	4	1123.5	2851	2283	2990.47	4	6171	4808.34	9110.5	5424.58	4	7376.5	4700.28	9206	6253.55	3	6267	4939.95	10443	5954.33
atpB-E_1170	-	tacataaactgcttgaatagaggttatggacccctttttcgtagaagtaa	53195	50	36	yes	4	1662.5	3776.8	3703	4259.18	4	1144.5	3078.71	3453.5	4146.67	4	1568	3978.96	3563.5	4667.78	4	14580.5	11360.9	17428.5	10377.3	4	20140	12833.2	16328	11091.5	4	14265	11244.4	18142.5	10344.4
atpB-E_1200	-	cccctttttcgtagaagtaattctttcttgtaaagtacccatttcggtac	53225	50	38	yes	4	1891	4295.9	3870.5	4451.84	4	1824.5	4907.91	5142.5	6174.67	4	2441.5	6195.56	4533	5937.71	4	6730.5	5244.29	8980.5	5347.18	4	11948.5	7613.55	12155	8256.78	4	6913.5	5449.55	10264.5	5852.55
atpB-E_1230	-	taaagtacccatttcggtactaagggtgggttgataacccacagcagaag	53255	50	46	yes	4	169	383.927	595.5	684.942	4	0	0	288.5	346.406	4	0	0	218.5	286.21	4	672	523.611	1582	941.956	4	842.5	536.839	1247	847.076	4	708.5	558.474	1760.5	1003.79
atpB-E_1260	-	ttgataacccacagcagaaggcattctacccaataaggcggatacctcgg	53285	50	50	yes	4	589.5	1339.2	1551.5	1784.53	4	392	1054.48	1302	1563.33	4	379.5	963.021	944	1236.53	4	4977.5	3878.38	9292	5532.65	4	6715.5	4279.1	9049.5	6147.24	4	5113	4030.31	10567.5	6025.32
atpB-E_1290	-	caataaggcggatacctcggatcctgcttgtacgaaacggaagatattgt	53315	50	46	yes	4	857	1946.9	1911	2198.03	4	451.5	1214.54	1462	1755.44	4	465.5	1181.25	1197	1567.93	4	7330.5	5711.8	12693	7557.68	4	8162	5200.8	10149.5	6894.46	4	7334	5781.01	12930	7372.35
atpB-E_1320	-	tacgaaacggaagatattgtcgataaatagaagtacgtcttgctcattaa	53345	50	34	yes	4	1880	4270.91	3649	4197.07	4	1252.5	3369.23	3638.5	4368.8	4	1793.5	4551.19	3599	4714.28	4	10452	8144.02	12948	7709.51	4	12156	7745.77	12488	8482.98	4	9990	7874.59	13499.5	7697.07
atpB-E_1350	-	aagtacgtcttgctcattaacatctcggaaatattctgccatagttaagg	53375	50	38	yes	4	3279.5	7450.24	6708.5	7716.09	4	2544	6843.36	7139.5	8572.5	4	3201	8122.87	6094	7982.45	4	9505.5	7406.52	11636	6928.32	4	11517	7338.6	11712.5	7956.19	4	9439.5	7440.66	13430	7657.44
atpB-E_1380	-	atattctgccatagttaaggcagtcagaccaactctcatacgagctcctg	53405	50	46	yes	4	2061.5	4683.23	5094.5	5859.68	4	1085.5	2920	3414.5	4099.84	4	1447	3671.91	3466	4540.06	4	12512	9749.13	18186.5	10828.6	4	15880.5	10119	16946	11511.3	4	12735.5	10038.7	19083.5	10880.9
atpB-E_1410	-	aactctcatacgagctcctggcggttcattcatctgaccataaactaggg	53435	50	48	yes	4	1609	3655.26	3919.5	4508.2	4	1195	3214.55	3751	4503.88	4	1217.5	3089.53	2830.5	3707.63	4	11330	8828.14	17753	10570.5	4	14184	9038	17214.5	11693.7	4	11275.5	8887.89	19460.5	11095.9
atpB-E_1440	-	catctgaccataaactagggccactttggattccgcaagattttgttcat	53465	50	42	yes	4	1997.5	4537.84	4130.5	4750.89	4	1420	3819.8	3998.5	4801.06	4	1951	4950.87	3983	5217.28	4	16359.5	12747	20360.5	12123.1	4	21865	13932.3	18885	12828.4	4	16754.5	13206.7	21293	12140.7
atpB-E_1470	-	ttccgcaagattttgttcattaatgactccagattctttcatttccatgt	53495	50	34	yes	4	3474.5	7893.23	5968	6864.37	4	2686.5	7226.69	6312	7578.91	4	3977	10092.1	6705.5	8783.44	4	27711.5	21592.3	28995.5	17264.5	4	39066	24892.7	24392.5	16569.6	4	29763.5	23461	28625.5	16321.5
atpB-E_1500	-	agattctttcatttccatgtaaagatcatttccttcacgagtccgttcgc	53525	50	40	yes	4	4072	9250.61	7904	9091.15	4	3535.5	9510.5	8760.5	10518.9	4	4337.5	11006.9	8654.5	11336.4	4	19841	15459.8	23401.5	13933.7	4	24798	15801.2	21182.5	14389.1	4	19625	15469.4	23834.5	13589.8
atpB-E_1530	-	tccttcacgagtccgttcgcctactccaccaaatacggatacaccaccat	53555	50	52	yes	4	16727	37999.7	32227.5	37068	4	16251.5	43716.5	30454	36566.6	4	12454	31603.3	27496.5	36017.3	4	36557.5	28485	26453.5	15751	4	35410	22563.2	32647	22176.8	4	32263.5	25431.6	34432	19632.2
atpB-E_1560	-	aaatacggatacaccaccatgagctttagcaatgttgttgatcaattcca	53585	50	38	yes	4	2229.5	5064.89	4449.5	5117.8	4	1733.5	4663.12	4993	5995.17	4	2522	6399.84	4775	6254.71	4	17308	13486.1	20511.5	12213	4	22693	14459.9	18837	12795.8	4	16482	12991.9	21036	11994.2
atpB-E_1590	-	aatgttgttgatcaattccataattagtactgttttacccacgccagccc	53615	50	40	yes	4	4217	9580.01	8929	10270.1	4	2930.5	7883.05	7966.5	9565.49	4	3886	9861.13	7793.5	10208.6	3	20682	16115.1	24309	14474.1	3	24914	15875.1	20608	13998.8	4	20577	16219.8	24234.5	13817.9
atpB-E_1620	-	tgttttacccacgccagccccaccgaatagtccaatttttcccccacgac	53645	50	54	yes	4	14834.5	33700.4	32441	37313.5	4	14576	39209.4	33218.5	39885.9	4	10840.5	27508.9	27648.5	36216.4	4	36031.5	28075.1	36150.5	21524.8	4	37763	24062.5	26734	18160.2	4	35728.5	28162.9	35593	20294.2
atpB-E_1650	-	tccaatttttcccccacgacgataaggggccaaaagatctactactttaa	53675	50	42	yes	4	1582	3593.92	3417.5	3930.8	4	1036.5	2788.19	3221	3867.5	4	1479.5	3754.38	3208.5	4202.77	4	14126	11006.7	18059.5	10753	4	16576.5	10562.5	16108.5	10942.4	4	13628	10742.2	18286	10426.2
atpB-E_1680	-	caaaagatctactactttaattcctgtttcaaaaatcgataattttgtat	53705	50	24	yes	4	3127.5	7104.93	5491.5	6316.3	4	2334	6278.46	6578	7898.3	4	3380	8577.1	5961	7808.23	4	8856	6900.44	11674	6950.94	4	16364	10427.1	14409.5	9788.24	4	9602.5	7569.15	13180	7514.9
atpB-E_1710	-	aaaaatcgataattttgtatctaattctataaaagcaggcgcggatttat	53735	50	28	yes	4	201	456.624	491	564.746	4	146.5	394.085	492.5	591.352	4	126.5	321.007	317	415.234	4	1002	780.741	2221	1322.43	3	1108	706.014	1896	1287.94	4	954	751.988	2177.5	1241.55
atpB-E_1740	-	aaaagcaggcgcggatttatggataggagatgttgtgcgagtatcgacag	53765	50	48	yes	4	336	763.311	749.5	862.072	4	180.5	485.545	621.5	746.244	4	112	284.212	344.5	451.256	4	1798	1400.97	3034	1806.51	4	2366.5	1507.93	3436.5	2334.38	4	1899	1496.88	3466.5	1976.51
atpB-E_1770	-	tgttgtgcgagtatcgacaggacctaaattatcaacgggttccccaagca	53795	50	48	yes	4	2053	4663.92	4809	5531.29	4	1473.5	3963.72	4180	5018.99	4	1793.5	4551.19	4381	5738.61	4	12425.5	9681.73	21701.5	12921.5	4	16795	10701.7	20191	13715.6	4	13057	10292.2	22573.5	12870.8
atpB-E_1800	-	atcaacgggttccccaagcacgttgaaaattcgtcctagagtcgctccgc	53825	50	54	yes	4	2675	6076.96	6744.5	7757.5	4	1638	4406.22	4999	6002.37	4	1818.5	4614.63	4543	5950.81	4	15269.5	11897.7	22808	13580.4	4	18560	11826.4	19046	12937.8	4	15555	12261.2	21724.5	12386.8
atpB-E_1830	-	tcgtcctagagtcgctccgccgactggaacacttagaggatttcccatat	53855	50	52	yes	3	4167	9466.42	9497	10923.4	4	2523.5	6788.22	6787	8149.25	4	2282.5	5792.08	5587.5	7318.99	4	13874.5	10810.8	21592.5	12856.6	4	18639.5	11877	19301.5	13111.3	4	15644	12331.3	24378	13899.7
atpB-E_1860	-	acttagaggatttcccatatcaaccacgtccattcctctctttaaaccct	53885	50	42	yes	4	5166	11735.9	10344.5	11898.2	4	4126.5	11100.3	9613.5	11543.1	4	5096.5	12932.9	10577.5	13855.3	4	33989	26483.6	30325.5	18056.4	4	38338	24428.9	22068.5	14990.9	4	37521.5	29576.2	27468	15661.5
atpB-E_1890	-	cattcctctctttaaaccctctgtcgcactcatagctacagctctaactc	53915	50	46	yes	4	5199	11810.9	10949.5	12594.1	4	5390	14499.1	13330.5	16006.1	4	5589.5	14183.9	10503	13757.7	4	31853	24819.3	29031.5	17286	4	42177.5	26875.4	23986.5	16293.8	4	32229	25404.4	29935.5	17068.5
atpB-E_1920	-	catagctacagctctaactcgattatttcctaataattgctgtacttcac	53945	50	36	yes	4	2893	6572.2	5213	5995.97	4	2267	6098.23	6163.5	7400.6	4	3120.5	7918.59	5710.5	7480.1	4	23671	18444	22944.5	13661.6	4	33867.5	21580.3	21528.5	14624.1	4	21504.5	16950.9	23386.5	13334.4
atpB-E_1950	-	taataattgctgtacttcacaagtcacattaatttcttgaccaagagtat	53975	50	30	yes	4	2671	6067.87	5061	5821.14	3	1933	5199.77	5821	6989.36	4	2770.5	7030.43	5367	7030.16	4	6663	5191.69	8633	5140.27	4	9696	6178.26	9966.5	6770.15	4	6442.5	5078.29	9558	5449.73
atpB-E_1980	-	aatttcttgaccaagagtatctcgacccttaaccaccagagcattgtaaa	54005	50	40	yes	4	3274.5	7438.88	7497.5	8623.6	4	2027	5452.63	6226	7475.65	4	2621.5	6652.33	6693.5	8767.72	3	29699	23140.9	33287	19819.8	3	36497	23255.8	27065	18385	4	29783	23476.4	32611.5	18594.2
atpB-E_2010	-	aaccaccagagcattgtaaatattaggcattttgcccggggggaaggcta	54035	50	48	yes	4	116	263.524	292	335.857	4	0	0	346.5	416.048	4	0	0	178.5	233.815	4	191.5	149.213	285.5	169.993	4	280.5	178.734	323	219.411	4	187.5	147.796	370	210.964
atpB-E_2040	-	tttgcccggggggaaggctacatccagtaccggaccaatgatttgggcga	54065	50	58	yes	4	411.5	934.829	980	1127.19	4	252	677.88	909	1091.45	4	217	550.66	630	825.228	4	2529.5	1970.94	5174	3080.71	4	3482	2218.72	4984	3385.59	4	2790	2199.21	5499	3135.39
atpB-E_2070	-	cggaccaatgatttgggcgatacgtcccaggttttttttttcacgtatcg	54095	50	46	yes	4	1696.5	3854.04	3817.5	4390.88	4	1112.5	2992.63	3197.5	3839.28	4	1729	4387.52	3551.5	4652.06	4	8611	6709.54	12367.5	7363.87	4	13388.5	8531.11	13573	9220.01	4	9054.5	7137.19	13740.5	7834.48
atpB-E_2100	-	gttttttttttcacgtatcgaaacctctggatttgaagtagtaggatttg	54125	50	34	yes	4	1497	3400.82	3062.5	3522.48	3	889	2391.41	2644	3174.69	4	1197.5	3038.78	2397.5	3140.45	3	4156	3238.28	6094	3628.49	4	4174	2659.66	5234.5	3555.75	4	4405	3472.23	7311	4168.54
atpB-E_2130	-	atttgaagtagtaggatttgttctcataataaaaaaaatatgttaaattt	54155	50	18	yes	4	1596	3625.73	3013.5	3466.12	4	1211	3257.59	3321	3987.57	4	1312.5	3330.61	2378	3114.91	4	1386.5	1080.34	2093	1246.22	4	1427.5	909.599	1821	1236.99	4	1233.5	972.304	2244	1279.47
atpB-E_2160	-	aaaaaaaatatgttaaattttgttacgaattttttcgaatacagaaaaaa	54185	50	16	no	4	421		847		4	423		1093		4	232		506.5		4	133.5		258		4	223.5		279.5		4	126		300.5
atpB-E_2190	-	tttttcgaatacagaaaaaatcttcgatagcaaattaatcggttaattca	54215	50	26	no	4	808.5		1777.5		4	614		1938		4	808.5		1636.5		4	2240		4131.5		4	4220.5		4453		4	2642		4405
atpB-E_2220	-	caaattaatcggttaattcaataaaaagtgggagtaagcactcgatttcg	54245	50	34	no	4	547.5		1155		4	251.5		910.5		4	333.5		794.5		4	2961.5		4927.5		4	3107		3851.5		4	2785.5		4664.5
atpB-E_2250	-	ggagtaagcactcgatttcgttggtcccacccaagcggatgtggaattca	54275	50	52	no	4	709		1997.5		4	352.5		1302.5		4	375		1052.5		4	3264.5		5656.5		4	4571		5565		4	3451.5		5730.5
atpB-E_2280	-	ccaagcggatgtggaattcaattttttattcattcaatgaaggaatagtc	54305	50	34	no	4	362.5		691		4	197		758.5		4	300		658.5		4	507.5		809.5		4	946.5		956		4	459		798.5
atpB-E_2310	-	cattcaatgaaggaatagtcattttcaagctcaactaactgaaacctagt	54335	50	34	no	4	1000		1977		4	567		1975		4	1029		1999.5		4	11224.5		15019.5		4	17406.5		15185		4	12171.5		15312
atpB-E_2340	-	tcaactaactgaaacctagttttaaaataaaaaatatatgaataaaaaaa	54365	50	16	no	4	272.5		559		4	299		983.5		4	172		413.5		4	315.5		507		4	570.5		721		4	332		587.5
atpB-E_2370	-	aaaatatatgaataaaaaaattttttgcggaaagtcttttatttttttat	54395	50	14	no	4	330.5		587.5		4	163		570		4	228.5		469		4	399		640.5		4	785.5		803		4	421.5		706
atpB-E_2400	-	aaagtcttttatttttttatcataataggaataggcaagcctttgtttta	54425	50	24	no	4	580.5		1057.5		4	321		1122		4	434.5		936.5		4	2724.5		3847.5		4	4018		4071.5		4	3046		4160
atpB-E_2430	-	ataggcaagcctttgttttatctagcgaattcgaaacggaactttagtta	54455	50	36	no	4	628		1182		4	311		1132		4	444		928.5		3	2658		4028		4	3707.5		3885.5		4	2959.5		4445
atpB-E_2451	-	ctagcgaattcgaaacggaactttagttatgattcattatttcgatctca	54476	50	34	no	4	956		1734		4	556		1793.5		4	888.5		1802.5		4	4273		5979.5		4	8085		7550		4	4781		6532.5
rbcL-petA_8190	+	ctttttataaatccaaatatttaatattaaaattaaaatattaataaaat	54686	50	6	no	4	0		0		4	0		120.5		4	0		0		4	0		0		4	0		0		4	0		0
rbcL-petA_8160	+	atacttctttttcaagttttgaatctttgactttttataaatccaaatat	54716	50	20	no	4	372		766		4	360		962.5		4	396.5		815.5		4	444.5		665		4	836		797		4	521		786.5
rbcL-petA_8130	+	tatattctttcatatgtatagcgcaacctaatacttctttttcaagtttt	54746	50	26	no	4	363.5		674.5		4	292		813.5		4	409		751.5		4	1492.5		2239.5		4	3037.5		2951.5		4	1718.5		2405
rbcL-petA_8100	+	atatttgattcgccaaatacatcattattgtatattctttcatatgtata	54776	50	22	no	4	1064.5		2329		4	1101.5		3047.5		4	1016		2717		4	3185		4734		4	4808.5		6036		4	3278.5		4786.5
rbcL-petA_8070	+	ctaatcagaattattctttattagaccatgatatttgattcgccaaatac	54806	50	28	no	4	28819.5		39505.5		4	26711		43740		4	32091.5		38065.5		4	43530.5		31337		4	47552		27458		4	34263.5		35855.5
rbcL-petA_8040	+	tttcacaggaatctttcacaaaattatcaactaatcagaattattcttta	54836	50	24	no	4	28916.5		37505		4	31631		43492		4	30397		37996		4	25079		26626.5		4	29921.5		20521.5		4	21518		28210.5
rbcL-petA_8010	+	cataaattaggaatagatttaattaacctttttcacaggaatctttcaca	54866	50	26	no	4	21494.5		33987.5		4	20399		34917		4	21833.5		31288.5		4	23316		30878		4	34221.5		20948		4	24087		27141.5
rbcL-petA_7980	+	caataaaacaaaacaacaaggtctactcgacataaattaggaatagattt	54896	50	28	no	4	11189		21075		4	10204		21556		4	7637.5		13102.5		4	6626		9124.5		4	7218		7606.5		4	6273.5		9264
rbcL-petA_7950	+	tccctacaagtcatgaatttagaattcttgcaataaaacaaaacaacaag	54926	50	30	no	4	23606.5		32960.5		4	24278		37636		4	22388		30320.5		3	14798		18740		4	17428.5		15590		4	12922		18271
rbcL-petA_7920	+	ttagtctctgtttgtggtgacataagtccctccctacaagtcatgaattt	54956	50	40	no	4	45201.5		45838		4	44461.5		47977		4	46552.5		41332		4	42274.5		34835.5		4	47587.5		25044.5		4	40140.5		32963
rbcL-petA_7890	+	ttaacaccagctttgaacccaacacttgctttagtctctgtttgtggtga	54986	50	42	yes	4	36432	82764.8	43849	50435	4	35609.5	95789.6	45426.5	54544.3	4	37291.5	94631.1	39169.5	51307.6	4	38463	29969.7	29335.5	17467	4	39069	24894.7	26029.5	17681.6	4	34991	27581.6	31773.5	18116.4
rbcL-petA_7860	+	tcaggagtatagtaagtcaatttatactctttaacaccagctttgaaccc	55016	50	36	yes	4	37375	84907	42243	48587.8	4	35435.5	95321.5	43777	52563.7	4	37783	95878.3	39772.5	52097.4	4	58616	45672.6	31626	18830.8	4	60728.5	38696	21166	14377.9	4	57573	45381.8	30304	17278.6
rbcL-petA_7830	+	gccaagatatcagtatccttggtttcatattcaggagtatagtaagtcaa	55046	50	36	yes	4	25351	57591.4	33372.5	38384.9	4	23773.5	63950.7	33102.5	39746.7	4	25636.5	65055.3	29607	38781.8	4	20554.5	16015.7	21086	12555	3	23587	15029.6	15659	10637	4	20836.5	16424.3	21874	12472
rbcL-petA_7800	+	actccaggttgaggagttactcggaatgctgccaagatatcagtatcctt	55076	50	46	yes	4	21058.5	47839.9	31186	35870	4	16915.5	45502.7	28415.5	34118.9	4	17478	44352.2	24880.5	32590.6	4	29080	22658.6	30487.5	18152.9	3	32575	20756.7	23971	16283.3	4	28062.5	22120.2	29437.5	16784.5
rbcL-petA_7770	+	gctaccgcagcccctgcttcttcaggtggaactccaggttgaggagttac	55106	50	58	yes	2	6163	14000.9	12363	14219.9	4	6544.5	17604.7	14079	16904.9	4	4867	12350.5	8862.5	11608.9	3	7686	5988.8	12561	7479.08	4	8909	5676.79	9728.5	6608.48	4	8438	6651.23	14664	8361.04
rbcL-petA_7740	+	gttgtccatgtaccagtagaagattcagcagctaccgcagcccctgcttc	55136	50	54	yes	4	28523.5	64798.5	39447.5	45372.4	4	26456.5	71168	38990	46815.9	4	27489.5	69757.5	36757.5	48148.1	4	55529	43267.2	34046.5	20272	4	55406	35304.5	21944.5	14906.7	4	56619.5	44630.2	30123.5	17175.6
rbcL-petA_7710	+	tcaaggctggtaagcccatcggtccacacagttgtccatgtaccagtaga	55166	50	52	yes	4	34028	77303.5	40357.5	46419.1	4	29659.5	79784.1	41152.5	49412.4	4	30319.5	76938.9	37412.5	49006.1	4	37656.5	29341.3	35982	21424.4	4	39097	24912.5	26898	18271.6	4	35298.5	27824	36767.5	20963.9
rbcL-petA_7680	+	tcgatgtggtagcatcgtcctttgtaacgatcaaggctggtaagcccatc	55196	50	50	yes	4	11384.5	25862.9	17588	20229.7	4	12708.5	34185.9	18650	22393.3	4	6107.5	15498.4	10214	13379.2	4	16908	13174.4	22192	13213.6	4	18089	11526.3	16042.5	10897.5	4	16974.5	13380.1	23073.5	13155.9
rbcL-petA_7650	+	ataaattgagtttcttctcctggaacgggctcgatgtggtagcatcgtcc	55226	50	48	yes	4	11813	26836.3	21421	24638.4	4	11086.5	29822.7	19496	23409.1	4	12004	30461.4	19079.5	24992	4	39043	30421.6	34505.5	20545.3	4	44625.5	28435.2	23808	16172.6	4	36270	28589.7	33950	19357.4
rbcL-petA_7620	+	aaaaggtctaagggataagctacatacgcaataaattgagtttcttctcc	55256	50	36	yes	4	26887.5	61081.9	33166.5	38148	4	26477	71223.1	33116	39762.9	4	25658.5	65111.1	30451.5	39888	4	33170.5	25845.9	30642.5	18245.2	4	38392.5	24463.6	22853.5	15524.2	4	30333	23909.9	29778	16978.7
rbcL-petA_7590	+	gtaaacatgttagtaaccgaaccttcttcaaaaaggtctaagggataagc	55286	50	38	yes	4	7367	16736.1	13337.5	15340.7	4	6975.5	18764.1	13736	16493	4	5674	14398.4	9608	12585.4	4	9074.5	7070.69	11761.5	7003.04	4	9822	6258.55	8946.5	6077.27	4	7456.5	5877.57	12816.5	7307.64
rbcL-petA_7560	+	ttgaacccaaatacattacccacaatcgaggtaaacatgttagtaaccga	55316	50	38	yes	4	20003.5	45443.2	32121.5	36946	4	19799	53259.3	32699.5	39262.8	4	16770	42555.6	24880	32590	3	15629	12177.8	21725	12935.5	4	18306	11664.5	17434.5	11843.1	4	15064.5	11874.6	22902	13058.1
rbcL-petA_7530	+	agatcctctagacgtagagcagccagggctttgaacccaaatacattacc	55346	50	48	yes	4	14116.5	32069.3	24281.5	27928.5	4	13890	37364.1	25800	30978.4	4	14850	37683.4	24039.5	31489	4	38102.5	29688.8	37856	22540.3	4	45459.5	28966.7	28275.5	19207.3	4	35907	28303.6	37708.5	21500.4
rbcL-petA_7500	+	aaagttttagtataagcaggagggattcgcagatcctctagacgtagagc	55376	50	44	yes	4	5776	13121.7	10684.5	12289.3	4	3765.5	10129.2	7712	9259.91	4	2521	6397.3	5425.5	7106.79	4	12759.5	9941.98	20750.5	12355.3	4	12993.5	8279.42	15577.5	10581.7	4	12214	9627.66	21126.5	12045.8
rbcL-petA_7470	+	tcaacttggataccatgaggtggtccttggaaagttttagtataagcagg	55406	50	42	yes	3	6459	14673.3	11981	13780.5	4	3960	10652.4	8370.5	10050.6	4	2314.5	5873.28	4369	5722.89	4	4918.5	3832.41	8775	5224.82	4	4576.5	2916.13	5170	3511.93	4	5112	4029.52	9338	5324.29
rbcL-petA_7440	+	ggacgtccatacttgttcaatttatctctttcaacttggataccatgagg	55436	50	40	yes	4	21761	49435.8	33306	38308.4	4	24556.5	66057	36447	43762.4	4	22581	57301.6	29228.5	38286	4	15995	12463	20941.5	12469	4	20763.5	13230.4	14921.5	10136	4	15317	12073.6	21774	12415
rbcL-petA_7410	+	aattttggtttaatagtacatcctaataggggacgtccatacttgttcaa	55466	50	34	yes	4	23096.5	52469.7	33347	38355.6	4	21077.5	56698.5	33024.5	39653	4	22973	58296.4	30884	40454.5	4	31693.5	24695	31613.5	18823.3	4	38703	24661.4	20577	13977.8	4	30969	24411.2	28624.5	16321
rbcL-petA_7380	+	gctctaccatagtttttcgcggataaccccaattttggtttaatagtaca	55496	50	38	yes	4	33997.5	77234.2	41213.5	47403.6	4	32840.5	88341	44243.5	53123.8	4	37539	95259.1	38709	50704.4	4	39332.5	30647.2	33188	19760.8	4	47168	30055.3	24329.5	16526.8	4	37402	29482	32471.5	18514.4
rbcL-petA_7350	+	tcaagtccaccacgtagacattcataaactgctctaccatagtttttcgc	55526	50	42	yes	4	40472.5	91943.8	44264.5	50912.9	4	39572.5	106450	46586.5	55937.1	4	43550.5	110514	41376	54197.8	4	49759	38771.3	34876	20765.9	4	56252	35843.6	23501.5	15964.4	4	50623.5	39903.9	34734.5	19804.7
rbcL-petA_7320	+	gagttcacattctcatcatctttggtaaaatcaagtccaccacgtagaca	55556	50	40	yes	4	33223.5	75475.8	42441	48815.5	4	33601	90386.7	43495.5	52225.7	4	34073.5	86465	38685	50672.9	4	35279.5	27489.2	33471.5	19929.6	4	37496	23892.3	26855	18242.4	4	31142.5	24548	39734.5	22655.6
rbcL-petA_7290	+	aaacggtctctccaacgcataaatggttgggagttcacattctcatcatc	55586	50	44	yes	4	29746.5	67576.9	37727	43393.5	4	28625.5	77002.6	37507.5	45035.8	4	31752.5	80575.3	38262.5	50119.5	4	38127.5	29708.3	40345.5	24022.6	4	41851.5	26667.7	27190.5	18470.3	4	35952.5	28339.5	38799	22122.2
rbcL-petA_7260	+	gatttataaatagcttcggcacaaaataagaaacggtctctccaacgcat	55616	50	38	yes	4	24445.5	55534.3	35216	40505.3	4	19416.5	52230.4	32307	38791.5	4	22854.5	57995.7	31302	41002.1	4	29366	22881.5	38459	22899.3	4	35852.5	22845.1	28191	19149.9	4	30471.5	24019.1	32608	18592.2
rbcL-petA_7230	+	tgccctttgatttcacctgtttcagcctgtgatttataaatagcttcggc	55646	50	42	yes	4	25866.5	58762.5	35401	40718.1	4	27657	74397.3	37539.5	45074.2	4	25706.5	65232.9	31612.5	41408.8	4	22697.5	17685.5	25815	15370.8	4	26826	17093.5	19179	13028.1	4	20671	16293.9	24893	14193.3
rbcL-petA_7200	+	tcgcatgtacccgcagtagcattcaaataatgccctttgatttcacctgt	55676	50	44	yes	4	35423	80472.6	40541	46630.1	4	37106	99815.2	41030	49265.3	4	39985.5	101467	39040	51138	4	63638.5	49586	32339	19255.3	4	64413.5	41044.1	21050.5	14299.4	4	60254	47495.1	33088	18865.9
rbcL-petA_7170	+	ctggcaaatacagctcttttgatcatttcttcgcatgtacccgcagtagc	55706	50	46	yes	4	33421	75924.5	42059	48376.1	4	32363	87056.5	41169	49432.2	4	34231	86864.7	38157	49981.3	4	40391	31472	37568	22368.8	4	43288	27583	28476	19343.5	4	37206.5	29327.9	41494	23658.8
rbcL-petA_7140	+	tcatgcattacgataggaactcccaattctctggcaaatacagctctttt	55736	50	40	yes	4	36645.5	83249.8	42034.5	48347.9	4	35589.5	95735.8	42654.5	51215.9	4	36926.5	93704.8	39074	51182.5	4	52083	40582.2	34381.5	20471.5	4	54915.5	34992	26316.5	17876.6	4	48025.5	37856	36402.5	20755.8
rbcL-petA_7110	+	gtatttgcggtgaatccccctgttaagtagtcatgcattacgataggaac	55766	50	44	yes	4	18593	42238.8	28617	32915.2	4	15168.5	40803.3	25686	30841.6	4	15702.5	39846.7	23643	30969.6	4	26476.5	20630	25490.5	15177.6	4	27693.5	17646.2	20498	13924.1	4	24134	19023.6	28302.5	16137.4
rbcL-petA_7080	+	ccattatctcggcaataatgagacaaactagtatttgcggtgaatccccc	55796	50	44	yes	4	20099	45660.1	30678.5	35286.3	3	17777	47820.1	26401	31700.1	4	17963.5	45584.2	26972	35330.2	4	53508	41692.5	35147.5	20927.6	4	51566	32857.7	28354	19260.6	4	47526.5	37462.7	36343	20721.8
rbcL-petA_7050	+	tgcattgcacggtggatgtgaagaagtaggccattatctcggcaataatg	55826	50	46	yes	4	11780.5	26762.5	19539.5	22474.3	4	8550.5	23000.8	16389.5	19679.1	4	7040.5	17866	12272.5	16075.6	4	13575	10577.4	17302	10302	4	15035	9580.26	13779.5	9360.29	4	14479	11413	18513	10555.6
rbcL-petA_7020	+	ccatgattcttctgtctatcaataacagcgtgcattgcacggtggatgtg	55856	50	46	yes	3	6399	14537	12565	14452.2	4	7739.5	20819.3	14742	17700.9	4	5104.5	12953.2	8900	11658	4	7732	6024.64	12172.5	7247.76	4	10157.5	6472.33	8686.5	5900.66	4	6419	5059.76	12397	7068.45
rbcL-petA_6990	+	aaagctttagctagtacacggaagtgcataccatgattcttctgtctatc	55886	50	40	yes	4	33049.5	75080.5	37974.5	43678.1	4	29860.5	80324.8	37834.5	45428.4	4	32055	81342.9	37126	48630.8	4	56057	43678.6	35377	21064.2	4	54965	35023.5	27635	18772.2	4	53370	42068.8	34827.5	19857.7
rbcL-petA_6960	+	gcgtgaatatgatctccaccagatagacgtaaagctttagctagtacacg	55916	50	44	yes	3	15273	34696.6	25345	29151.7	4	14664	39446.2	25274	30346.9	4	13552	34389.6	20284.5	26570.4	4	17084.5	13311.9	21389.5	12735.8	4	20083	12796.8	18636.5	12659.6	4	15530.5	12241.9	21367.5	12183.2
rbcL-petA_6930	+	tctccttcaagtttacctactactgtacccgcgtgaatatgatctccacc	55946	50	46	yes	4	36382.5	82652.3	36472.5	41950.5	4	35329.5	95036.4	35925	43135.7	4	33821	85824.3	36507.5	47820.7	4	57727.5	44980.3	35905	21378.6	4	57350.5	36543.6	22517	15295.6	4	55300.5	43590.5	36884	21030.3
rbcL-petA_6900	+	aaatcaacaaagcccaaagttgactccctgtctccttcaagtttacctac	55976	50	42	yes	4	48106.5	109286	42335.5	48694.1	4	49626.5	133495	43580.5	52327.7	4	50666.5	128572	37235.5	48774.3	4	63656.5	49600	20781.5	12373.7	4	59101	37659	11692	7942.27	4	63417	49988.3	23319	13295.9
rbcL-petA_6870	+	cgatctttttcaacataatcatcgcgcagtaaatcaacaaagcccaaagt	56006	50	38	yes	4	24232	55049.3	34301.5	39453.5	4	25450	68460.5	37183.5	44646.8	4	25537	64802.8	32642	42757.3	4	25289	19704.7	25536	15204.7	4	29506	18801.1	21981	14931.5	4	22666	17866.4	28585	16298.4
rbcL-petA_6840	+	caatcttgagtgaaaaagataccgcggcttcgatctttttcaacataatc	56036	50	38	yes	4	20328.5	46181.5	30941.5	35588.8	4	18140.5	48798	28109	33750.9	4	20370	51691	28344	37127.4	4	47321.5	36872.1	33098	19707.2	4	53791	34275.5	24250	16472.8	4	42899	33815	36819.5	20993.5
rbcL-petA_6810	+	gccacaggcagaacaccaggtagtgagacccaatcttgagtgaaaaagat	56066	50	48	yes	4	9513.5	21612.4	16973.5	19522.9	4	6023.5	16203.2	12386	14872.1	4	5378.5	13648.5	10266	13447.3	4	12015	9361.88	16529	9841.71	4	11955	7617.69	12878	8747.91	4	11223.5	8846.9	18243	10401.7
rbcL-petA_6780	+	ggcatatgccaaacgtgaataccccctgaagccacaggcagaacaccagg	56096	50	56	yes	4	11331	25741.3	23260	26753.6	4	14850.5	39947.9	26903.5	32303.4	4	12508	31740.3	21293.5	27892.1	4	23451	18272.6	30428	18117.5	4	26261.5	16733.8	25447.5	17286.3	4	22221.5	17516	32871	18742.2
rbcL-petA_6750	+	gaatcatctccaaagatctcggtcaaagcaggcatatgccaaacgtgaat	56126	50	44	yes	4	11897.5	27028.3	20511	23591.7	4	10388.5	27945.1	18911.5	22707.3	4	9634.5	24448.5	16260.5	21299.4	3	13070	10183.9	17358	10335.3	4	12796.5	8153.89	14374.5	9764.46	3	12769	10065.1	19648	11202.8
rbcL-petA_6720	+	cctaaagttcctccaccgaattgtagtacagaatcatctccaaagatctc	56156	50	42	yes	4	32033.5	72772.4	37120	42695.3	4	35451.5	95364.6	38022.5	45654.2	4	34523.5	87607	35152.5	46045.8	4	48901.5	38103.2	33861.5	20161.8	4	51271	32669.7	24978.5	16967.7	4	44601	35156.6	35984	20517.2
rbcL-petA_6690	+	acggcacccggtgcatttccccaagggtggcctaaagttcctccaccgaa	56186	50	60	yes	4	25876	58784.1	35526.5	40862.5	4	20598.5	55410	32003	38426.5	4	22903.5	58120	32392.5	42430.5	4	54190.5	42224.3	32042	19078.5	4	53909.5	34351	22787	15479	4	53284.5	42001.4	34607	19732
rbcL-petA_6660	+	acacatgcttccagagctactcggttggctacggcacccggtgcatttcc	56216	50	58	yes	4	10913.5	24792.9	21533	24767.2	4	10602.5	28520.7	20317.5	24395.5	4	10760.5	27305.9	19061.5	24968.4	4	29948.5	23335.3	32823	19543.5	4	34890.5	22232.1	26590.5	18062.7	4	29918.5	23583.2	34569	19710.4
rbcL-petA_6630	+	gcaagatcacgtccctcattacgagcttgtacacatgcttccagagctac	56246	50	50	yes	4	30901.5	70200.8	40046.5	46061.3	4	36521	98241.5	39558	47497.9	4	32607	82743.6	36350.5	47615	4	43457	33860.9	34791.5	20715.6	4	43802	27910.5	29010.5	19706.6	4	39942.5	31484.6	39027	22252.2
rbcL-petA_6600	+	gcttcacggataatttcattaccctcgactgcaagatcacgtccctcatt	56276	50	46	yes	4	30916.5	70234.9	37365	42977.1	4	29100	78279	37533.5	45067	4	30928	78483	36731.5	48114.1	4	59840	46626.3	26467	15759	4	56549	36032.9	17935	12183.1	4	58064	45768.8	29698.5	16933.3
rbcL-petA_6570	+	gcagcagctagttcaggactccatttgcaagcttcacggataatttcatt	56306	50	44	yes	4	33301.5	75653	40376.5	46440.9	4	29552	79494.9	39323	47215.7	4	29599.5	75111.8	37016.5	48487.4	4	35579	27722.5	37543.5	22354.2	4	45566	29034.5	24400	16574.7	4	32900.5	25933.7	39388.5	22458.3
rbcL-petA_6540	+	ttaaatgtgatctctttccatacttcacaagcagcagctagttcaggact	56336	50	40	yes	4	23698	53836.2	34057.5	39172.8	4	18956	50991.7	32049	38481.7	4	18914	47996.2	28157.5	36883.1	4	30518.5	23779.5	30340	18065.1	4	28125.5	17921.5	23985	16292.8	4	25478.5	20083.4	29263.5	16685.3
rbcL-petA_6510	+	tggccatctaatttatcgatggttgggaagttaaatgtgatctctttcca	56366	50	38	yes	4	22361.5	50800	31422.5	36142	4	19290.5	51891.5	30116	36160.7	4	19135.5	48558.3	25608	33543.6	4	21727.5	16929.7	25823.5	15375.9	4	25308	16126.2	18328.5	12450.4	4	20771.5	16373.1	25931	14785.2
rbcL-petA_6480	+	gtgaattactaaatctaattcatctactcttggccatctaatttatcgat	56396	50	30	yes	4	38079	86506.4	40123	46149.3	4	35555.5	95644.3	42093.5	50542.3	4	37822.5	95978.5	41313.5	54116	4	34156.5	26614.2	40060.5	23852.9	4	38484.5	24522.2	25506.5	17326.3	4	33149.5	26130	33788.5	19265.3
rbcL-petA_6450	+	gccgagtgcaattaaactaataaaacaaacgtgaattactaaatctaatt	56426	50	28	no	4	16711		25807.5		4	16707.5		27319		4	11110.5		18375		4	6212.5		10910.5		4	10362.5		8471.5		4	5878		11826.5
rbcL-petA_6420	+	ctcaatcttttttagtaaaaaaaagattgagccgagtgcaattaaactaa	56456	50	28	no	4	1441.5		3773.5		4	847		2115.5		4	757.5		1783		4	2179.5		5034		4	2835		3498		4	2760		4994
rbcL-petA_6390	+	aaaaatagtatatacaacagataacctcggctcaatcttttttagtaaaa	56486	50	26	no	4	6359.5		13671		4	5588.5		12373.5		4	5545		11185.5		4	10455.5		21678.5		4	15317.5		13457		4	11525.5		16322.5
rbcL-petA_6360	+	ctatctaaatttaagtatgtatctatcaaaaaaaatagtatatacaacag	56516	50	20	no	4	303		721		4	304		973		4	237		583.5		4	291		463		4	558		570		4	326		537.5
rbcL-petA_6330	+	tcttcttttttttattgaagagttttttttctatctaaatttaagtatgt	56546	50	18	no	4	278		516.5		4	245		682.5		4	304		566.5		4	140.5		200.5		4	185.5		225		4	136.5		197.5
rbcL-petA_6300	+	ctacaataacaaaattgtagttgtgtttaatcttcttttttttattgaag	56576	50	22	no	4	111.5		238		3	0		258		4	0		198.5		4	0		117.5		4	100.5		133		4	0		145
rbcL-petA_6270	+	tttcgtataggatttcttgtggacacaacactacaataacaaaattgtag	56606	50	32	no	4	129		327.5		4	141.5		505.5		4	126		371		4	368.5		584		4	549.5		626.5		4	384		652
rbcL-petA_6240	+	tataacactcctaagaattaagaatccatgtttcgtataggatttcttgt	56636	50	30	no	4	252		462.5		4	263.5		667.5		4	197		413.5		4	385		554.5		4	637		572		4	431.5		617
rbcL-petA_6210	+	atacttggttcaagccctgacacgaaagaatataacactcctaagaatta	56666	50	36	no	4	323.5		824.5		4	230.5		740.5		4	219.5		643.5		4	845.5		1346		4	1014		1169		4	884.5		1493.5
rbcL-petA_6180	+	aacatgcaggatggggtagaagaagcggggatacttggttcaagccctga	56696	50	52	no	4	185.5		579.5		4	0		336		4	0		250.5		4	279		509		4	415.5		345		4	291		570
rbcL-petA_6150	+	tattccaatacggaatgaaaagaaaaggacaacatgcaggatggggtaga	56726	50	40	no	4	0		0		4	0		132.5		4	0		0		4	0		0		4	0		0		4	0		0
rbcL-petA_6120	+	tcgtatactaatataaaaaaaaactttttttattccaatacggaatgaaa	56756	50	20	no	4	0		0		4	0		156		4	0		0		4	0		0		4	0		0		4	0		0
rbcL-petA_6090	+	aagaatattaagaacttttttagtaaaatctcgtatactaatataaaaaa	56786	50	16	no	4	0		131		4	0		193		3	0		0		4	113.5		164		4	155		181		4	118.5		172
rbcL-petA_6060	+	aagaaatatttgttcttcgcttatgaatataagaatattaagaacttttt	56816	50	20	no	4	152		260		4	132		361.5		4	0		199		4	0		150		4	122		131.5		4	108		156
rbcL-petA_6030	+	ttatattgtgtaaaattctcataaaaaaaaaagaaatatttgttcttcgc	56846	50	20	no	4	484.5		799.5		4	956.5		1867.5		4	867.5		1102.5		4	424		358		4	759		412		4	276		290
rbcL-petA_6000	+	ttttaattctaaatgaaaagaaggattttcttatattgtgtaaaattctc	56876	50	20	no	4	0		110		4	0		170.5		4	0		0		4	138.5		200.5		4	144.5		186.5		4	135.5		181
rbcL-petA_5970	+	ttattaagtaaagtaattgaaatgaatcaattttaattctaaatgaaaag	56906	50	16	no	4	0		0		4	0		115		4	0		0		4	0		0		4	0		0		4	0		0
rbcL-petA_5940	+	aagcaaaacatatcgatgcaattgctaagattattaagtaaagtaattga	56936	50	26	no	4	0		0		4	0		132.5		4	0		0		4	0		109.5		4	129.5		0		4	0		108
rbcL-petA_5910	+	tttttgaatagttcattttctattcagagtaagcaaaacatatcgatgca	56966	50	28	no	4	0		132.5		4	0		159.5		4	0		0		4	245.5		317		4	415.5		364.5		4	263.5		350.5
rbcL-petA_5880	+	ttcaatgaaaaaattgaaaaatgcaaaatttttttgaatagttcattttc	56996	50	18	no	4	0		0		4	0		0		4	0		0		4	0		0		4	0		0		4	0		0
rbcL-petA_5850	+	gaaaatacaataacaatagatgaatagtcattcaatgaaaaaattgaaaa	57026	50	20	no	4	0		116		4	0		177		4	0		0		4	0		124.5		4	138.5		161		4	0		148
rbcL-petA_5820	+	ttccatagagcttctggcctctatttaaatgaaaatacaataacaataga	57056	50	30	no	4	270.5		735		4	268		838		4	250		689		4	366		670.5		4	531		574.5		4	407.5		733.5
rbcL-petA_5790	+	cttagaaaacataaaattgaaccacgatttttccatagagcttctggcct	57086	50	36	yes	4	440	999.574	919	1057.03	4	315	847.35	840	1008.6	4	361	916.075	744	974.555	4	2331.5	1816.66	3021.5	1799.06	4	3361.5	2141.94	3067.5	2083.72	4	2524.5	1989.93	3389.5	1932.61
rbcL-petA_5760	+	acttagctcacctctgtattccaattctcccttagaaaacataaaattga	57116	50	34	yes	4	1937.5	4401.54	5045	5802.74	4	1824	4906.56	4758	5713	4	1854.5	4705.99	4420.5	5790.35	4	3577	2787.14	5468.5	3256.06	4	5095.5	3246.84	5620.5	3817.95	4	4093.5	3226.69	6462	3684.47
rbcL-petA_5730	+	ttcaccaggagcaaaactatccattgctttacttagctcacctctgtatt	57146	50	40	yes	4	1112.5	2527.33	2602	2992.81	4	713.5	1919.32	1860	2233.33	4	851	2159.5	1901	2490.09	4	3521.5	2743.89	4690	2792.52	4	4769	3038.79	4618	3136.96	4	3655	2881.05	5282.5	3011.95
rbcL-petA_5700	+	tataaaacggtcttgacttatagtagtcttttcaccaggagcaaaactat	57176	50	34	yes	4	292.5	664.49	716	823.541	4	254.5	684.605	884	1061.43	4	252	639.476	619	810.819	4	2061.5	1606.28	2717.5	1618.06	4	3307.5	2107.53	2936.5	1994.74	4	2057	1621.43	2836.5	1617.3
rbcL-petA_5670	+	ccaaccataaaagtttttatccatatcatatataaaacggtcttgactta	57206	50	28	yes	4	187.5	425.955	341.5	392.792	3	152	408.88	430	516.307	4	191.5	485.951	343.5	449.946	4	624.5	486.6	715.5	426.024	4	1033.5	658.543	905.5	615.098	4	602.5	474.919	784	447.017
rbcL-petA_5640	+	ataactagaagaataactagaacgctcatcccaaccataaaagtttttat	57236	50	30	yes	4	1534.5	3486.02	3879.5	4462.19	4	843	2267.67	2485	2983.78	4	802.5	2036.43	2537.5	3323.84	4	4866	3791.5	9239.5	5501.39	4	6575	4189.57	9482	6441.03	4	5759.5	4539.91	10923	6228.01
rbcL-petA_5610	+	ggagctaactaaaagatcaacattattggaataactagaagaataactag	57266	50	30	yes	4	0	0	208	239.241	4	0	0	250	300.179	4	0	0	166.5	218.096	4	294.5	229.469	374.5	222.985	4	375.5	239.268	311	211.259	4	268.5	211.645	418.5	238.618
rbcL-petA_5580	+	gtcatccgatatgaaattgcgaatgtccttggagctaactaaaagatcaa	57296	50	38	yes	4	101.5	230.584	250	287.549	4	101	271.69	348.5	418.449	4	0	0	183	239.709	4	939	731.652	1186.5	706.467	4	1269.5	808.922	1206	819.225	3	952	750.412	1290	735.525
rbcL-petA_5550	+	attcttattactatccctaacaaaaaaggtgtcatccgatatgaaattgc	57326	50	32	yes	4	269	611.103	607	698.169	4	196.5	528.585	606	727.633	4	226.5	574.767	489.5	641.189	4	2028	1580.18	2745	1634.43	4	2754	1754.84	2651	1800.8	4	2104	1658.47	2921	1665.48
rbcL-petA_5520	+	tttttttttatcaaaaaatatagaataactattcttattactatccctaa	57356	50	16	yes	4	135.5	307.823	256.5	295.025	4	100.5	270.345	316	379.426	4	119	301.975	252	330.091	4	974	758.924	1312.5	781.49	4	1677	1068.58	1665.5	1131.36	4	989.5	779.971	1361	776.007
rbcL-petA_5490	+	actaaaatcattgtcaatctcaaaaatttttttttttttatcaaaaaata	57386	50	14	yes	4	158	358.938	246	282.948	4	101	271.69	330	396.236	4	139.5	353.996	277.5	363.493	4	290	225.963	368	219.115	4	523.5	333.573	570	387.196	4	285	224.651	413.5	235.767
rbcL-petA_5460	+	acaataactataaaaaaatttttctaggtcactaaaatcattgtcaatct	57416	50	22	yes	4	178.5	405.509	300	345.059	4	109	293.21	358.5	430.456	4	150	380.641	273.5	358.254	4	1384	1078.39	1664	990.78	4	2054	1308.8	2011.5	1366.39	4	1455	1146.9	1874.5	1068.79
rbcL-petA_5430	+	tttagatctattatttagataactagaactacaataactataaaaaaatt	57446	50	16	yes	4	0	0	127.5	146.65	4	0	0	180.5	216.729	4	0	0	120.5	157.841	4	306	238.43	387	230.428	4	526	335.166	490	332.852	4	305	240.416	440.5	251.162
rbcL-petA_5400	+	gtaaggatcatagtgcagatcgttgtcacctttagatctattatttagat	57476	50	34	yes	4	325	738.322	736.5	847.12	4	201.5	542.035	603.5	724.631	4	200	507.521	492	644.464	4	1880.5	1465.25	2730.5	1625.8	4	2755	1755.48	2972.5	2019.19	4	2068.5	1630.49	2989	1704.25
rbcL-petA_5370	+	attagtacaattatatttagtatccttaatgtaaggatcatagtgcagat	57506	50	26	yes	4	0	0	110.5	127.097	4	0	0	221	265.358	4	0	0	0	0	4	486.5	379.072	627	373.329	4	677.5	431.701	667.5	453.427	4	447	352.347	589	335.833
rbcL-petA_5340	+	aaaataagaatcaatgcaactattaatgtgattagtacaattatatttag	57536	50	20	yes	4	155	352.123	259	297.901	4	0	0	276	331.397	4	106.5	270.255	215	281.625	4	560.5	436.732	723	430.489	4	883.5	562.964	880	597.776	4	647	509.996	864.5	492.916
rbcL-petA_5310	+	aaagttattatcaatacagatgtaagaacgaaaataagaatcaatgcaac	57566	50	26	yes	4	0	0	158.5	182.306	4	0	0	208.5	250.349	4	0	0	132	172.905	3	427	332.711	579	344.749	4	550	350.458	532	361.383	4	403	317.664	603.5	344.1
rbcL-petA_5280	+	actttcattaaaattattactatcgattaaaaagttattatcaatacaga	57596	50	18	yes	4	105	238.535	167	192.083	4	0	0	271	325.394	4	0	0	162.5	212.856	4	223.5	174.147	314	186.962	4	450	286.739	401.5	272.735	3	241	189.968	338	192.719
rbcL-petA_5250	+	gctttcactacaaatgaaattataaatgtaactttcattaaaattattac	57626	50	20	yes	4	158	358.938	268	308.253	4	106	285.14	362	434.659	4	136.5	346.383	278	364.148	4	354	275.831	477	284.016	4	579	368.937	562	381.761	4	353.5	278.646	569	324.429
rbcL-petA_5220	+	cttgtaatttttactttcacgaatctttccgctttcactacaaatgaaat	57656	50	30	yes	4	1240	2816.98	3180	3657.62	3	848	2281.12	2515	3019.8	4	1063	2697.47	2627	3441.07	4	5270	4106.29	6849.5	4078.34	4	6625	4221.43	6680	4537.66	4	5603	4416.55	7373	4203.9
rbcL-petA_5190	+	taaattactacgattcctattagttcttatcttgtaatttttactttcac	57686	50	24	yes	4	282.5	641.772	462.5	531.966	4	291.5	784.135	736.5	884.326	4	370.5	940.182	647	847.496	3	2090	1628.49	2710	1613.59	4	4113.5	2621.11	4098	2783.73	4	2384	1879.18	3107.5	1771.82
rbcL-petA_5160	+	ttgagttatatcgaaatccttagaacttattaaattactacgattcctat	57716	50	26	yes	4	233	529.32	385	442.826	4	145	390.05	438.5	526.513	4	227	576.036	386.5	506.271	4	1040.5	810.739	1380	821.681	4	1914.5	1219.91	1710.5	1161.93	4	1167.5	920.279	1537	876.358
rbcL-petA_5130	+	gtcgcattgaatccacaattgattgtagttttgagttatatcgaaatcct	57746	50	34	yes	4	253.5	575.891	446	512.988	4	145	390.05	490.5	588.95	4	184	466.919	384	502.996	3	1448	1128.26	1925	1146.19	4	2636.5	1679.97	2329	1582.07	4	1866	1470.87	2401	1368.99
rbcL-petA_5100	+	gactttcttatacattaatccataacaattgtcgcattgaatccacaatt	57776	50	30	yes	4	361.5	821.241	636.5	732.1	3	381	1024.89	891	1069.84	4	425.5	1079.75	778.5	1019.75	4	2522	1965.1	3262	1942.26	4	4680.5	2982.4	4232	2874.76	4	2690.5	2120.78	3527	2011
rbcL-petA_5070	+	atgtccacattgttcacaaacattcattttgactttcttatacattaatc	57806	50	28	yes	4	743.5	1689.05	1295.5	1490.08	4	495	1331.55	1259	1511.7	4	748	1898.13	1333	1746.08	4	3234	2519.88	3723	2216.75	4	5309.5	3383.2	4807	3265.35	4	3888.5	3065.1	4632.5	2641.33
rbcL-petA_5040	+	gattctttctgaactactcattttcaaataatgtccacattgttcacaaa	57836	50	30	yes	4	624	1417.58	1226.5	1410.72	4	506	1361.14	1415.5	1699.61	4	690	1750.95	1358.5	1779.48	4	2803	2184.05	3669.5	2184.9	4	4844	3086.58	4587	3115.91	4	3009.5	2372.23	4084	2328.59
rbcL-petA_5010	+	attccaagtacccggatcaatcaaaagctcgattctttctgaactactca	57866	50	40	yes	4	518	1176.77	986.5	1134.67	4	341.5	918.635	943.5	1132.87	4	483	1225.66	926	1212.95	4	4571	3561.64	5285	3146.8	4	5757.5	3668.66	5393	3663.42	4	4389.5	3460.01	5653	3223.2
rbcL-petA_4980	+	atccgcagagaccatgtcttcatccataggattccaagtacccggatcaa	57896	50	48	yes	4	597.5	1357.38	1657	1905.88	4	326.5	878.285	1127.5	1353.81	4	334.5	848.828	961	1258.8	4	3916.5	3051.67	5913.5	3521.02	4	4458	2840.62	5445.5	3699.08	4	3585	2825.87	6120	3489.47
rbcL-petA_4950	+	aggttcctccttcgaatgaaatttaatgggatccgcagagaccatgtctt	57926	50	44	yes	4	335	761.04	766	881.051	4	240	645.6	675.5	811.083	4	212	537.972	537	703.409	4	812.5	633.086	1227	730.581	4	1261.5	803.824	1066	724.124	4	804	633.751	1270.5	724.406
rbcL-petA_4920	+	tttttgcgcagagtcaatacggtttttataaggttcctccttcgaatgaa	57956	50	38	yes	4	1380.5	3136.16	2825	3249.31	4	1143.5	3076.02	2697	3238.33	4	1367.5	3470.17	3074.5	4027.24	4	4127.5	3216.08	5559	3309.94	4	4374.5	2787.42	4819.5	3273.84	4	4051	3193.19	5579	3181
rbcL-petA_4890	+	tgtttgaacagcgtcagtcaatcctgtagttttttgcgcagagtcaatac	57986	50	42	yes	4	483	1097.26	1055.5	1214.03	3	261	702.09	700	840.5	4	315.5	800.614	659	863.215	4	1633.5	1272.79	2326.5	1385.25	4	2363.5	1506.02	2347.5	1594.64	4	1669.5	1315.98	2366.5	1349.32
rbcL-petA_4860	+	taccggaataccgtttagttgacctgtacctgtttgaacagcgtcagtca	58016	50	46	yes	4	225	511.146	504.5	580.274	4	179.5	482.855	565	678.404	4	168	426.317	431	564.561	4	1543	1202.28	2266.5	1349.52	4	2320	1478.3	2204	1497.16	4	1565.5	1234	2420.5	1380.11
rbcL-petA_4830	+	cataaaccgaaaatccataaccccaagggctaccggaataccgtttagtt	58046	50	44	yes	4	440	999.574	1119	1287.07	4	264.5	711.505	859.5	1032.01	4	305	773.969	755	988.964	4	3487	2717.01	5659	3369.49	4	5175.5	3297.81	5444	3698.06	4	3820	3011.11	6329.5	3608.92
rbcL-petA_4800	+	ttcgcctactacggatcccatactaccccccataaaccgaaaatccataa	58076	50	46	yes	4	13851	31466.1	30822	35451.4	4	13133	35327.8	30244.5	36315	4	14362.5	36446.3	32396	42435.1	4	23514	18321.7	46959.5	27960.7	4	23920.5	15242.1	46011.5	31255.2	4	24444	19267.9	43919.5	25041.8
rbcL-petA_4770	+	ggtagcatactcgatcaaacgagttattttttcgcctactacggatccca	58106	50	44	yes	4	881.5	2002.56	2538.5	2919.77	4	717.5	1930.08	1951.5	2343.19	4	722.5	1833.42	1817.5	2380.72	4	3077	2397.54	4894.5	2914.29	4	4634	2952.77	4327.5	2939.63	4	3748.5	2954.75	5044.5	2876.24
rbcL-petA_4740	+	acacactaaaataagaggtaaacattgattggtagcatactcgatcaaac	58136	50	34	yes	4	198.5	450.944	348.5	400.843	4	105.5	283.795	337.5	405.241	4	134	340.039	301.5	394.931	4	2718.5	2118.21	3235	1926.19	4	3037.5	1935.49	3040.5	2065.38	4	2542	2003.73	3234.5	1844.23
rbcL-petA_4710	+	tccttcttgcattcgtgctcctccggaagaacacactaaaataagaggta	58166	50	44	yes	3	585	1328.98	1677	1928.88	4	649	1745.81	2006.5	2409.23	4	486.5	1234.54	1367.5	1791.27	4	2034.5	1585.25	3229	1922.61	4	2112.5	1346.08	2445	1660.87	4	2139.5	1686.46	3649	2080.57
rbcL-petA_4680	+	aattttagccatttgcatcaaacttaaacttccttcttgcattcgtgctc	58196	50	36	yes	4	2528	5743.01	5273.5	6065.56	4	2044	5498.36	4746	5698.59	4	2258	5729.91	4991.5	6538.3	4	15755	12276	16413.5	9772.94	4	17356.5	11059.5	19212	13050.5	4	14112.5	11124.1	18081.5	10309.6
rbcL-petA_4650	+	acttgattgataatcacataaaaccgaagaaattttagccatttgcatca	58226	50	30	yes	4	323	733.779	574.5	660.788	4	198	532.62	555.5	666.997	4	294.5	747.324	540.5	707.993	4	1486	1157.87	1912.5	1138.74	4	2316.5	1476.07	2213	1503.27	4	1548.5	1220.6	2137.5	1218.75
rbcL-petA_4620	+	tgtaagaattgatatatagaataactttttacttgattgataatcacata	58256	50	20	yes	4	244.5	555.445	366	420.972	3	182	489.58	461	553.529	4	231	586.186	390	510.856	4	368	286.739	517	307.833	4	644	410.355	648.5	440.52	4	397	312.934	580	330.701
rbcL-petA_4590	+	actagctgtcactccaccggtagtaggagatgtaagaattgatatataga	58286	50	40	yes	4	116	263.524	262.5	301.927	3	0	0	260	312.186	4	0	0	187.5	245.604	4	523.5	407.902	776	462.047	4	514	327.519	537	364.779	4	475	374.418	787.5	449.012
rbcL-petA_4560	+	ggcaataatgatatcccccaacataccaaaactagctgtcactccaccgg	58316	50	48	yes	4	2625.5	5964.51	7806.5	8979.01	4	2480.5	6672.55	7269	8727.99	4	2283.5	5794.62	6746	8836.49	4	10139	7900.13	16399	9764.31	4	11881.5	7570.86	14320.5	9727.78	4	9762	7694.87	15925	9080.03
rbcL-petA_4530	+	acccgcaaatgcaatataggcatagggttcggcaataatgatatccccca	58346	50	46	yes	4	847	1924.18	2385.5	2743.79	4	410	1102.9	1197.5	1437.86	4	468.5	1188.87	1389.5	1820.09	4	2779	2165.35	4768.5	2839.26	4	3184	2028.84	4095.5	2782.04	4	2590.5	2041.96	4954.5	2824.93
rbcL-petA_4500	+	ttttttcaatgtttgttcaattactcttttacccgcaaatgcaatatagg	58376	50	30	yes	4	704	1599.32	1588	1826.51	4	543.5	1462.02	1475	1771.05	4	689	1748.41	1489	1950.42	4	2830.5	2205.48	3936	2343.58	4	4190	2669.86	4180.5	2839.77	4	3291.5	2594.52	4513	2573.2
rbcL-petA_4470	+	ttcagccgcttgtgaaccttcaggcacggcttttttcaatgtttgttcaa	58406	50	44	yes	4	686.5	1559.56	1616	1858.72	4	603.5	1623.42	1523.5	1829.29	4	544	1380.46	1217	1594.13	3	4389	3419.83	5666	3373.65	4	5203	3315.34	5183.5	3521.1	4	4229	3333.5	5794	3303.59
rbcL-petA_4440	+	tgcatccaataagcccttacgtaataaagattcagccgcttgtgaacctt	58436	50	42	yes	4	575.5	1307.4	1435	1650.53	4	349	938.81	992	1191.11	4	379.5	963.021	947	1240.46	3	2247	1750.82	3416	2033.96	4	3362.5	2142.58	3350	2275.62	4	2222.5	1751.88	3297.5	1880.15
rbcL-petA_4410	+	aacaccttttaaaagattacgtggtacaattgcatccaataagcccttac	58466	50	36	yes	4	527.5	1198.35	1291.5	1485.48	4	368	989.92	1071	1285.97	4	466	1182.52	1123	1471	4	3428.5	2671.43	4319.5	2571.92	4	5078.5	3236.01	4457	3027.6	4	3801	2996.13	4895	2791
rbcL-petA_4380	+	aaaagcatggagctgaaataactcgctcagaacaccttttaaaagattac	58496	50	36	yes	4	301.5	684.936	762.5	877.025	4	152	408.88	553	663.995	4	168.5	427.586	457	598.618	4	1757	1369.02	2800	1667.18	4	2729.5	1739.23	2658.5	1805.89	4	2162.5	1704.59	3033.5	1729.62
rbcL-petA_4350	+	ctattttatttaatttgtgttcaaaggaaaaaaagcatggagctgaaata	58526	50	26	yes	4	0	0	170	195.533	4	0	0	221	265.358	4	0	0	0	0	4	223	173.758	314.5	187.26	4	229	145.918	202.5	137.556	4	216.5	170.656	333.5	190.153
rbcL-petA_4320	+	ttttcgtttaattctgataaactaaccgttctattttatttaatttgtgt	58556	50	22	no	4	307		544		4	207		544.5		4	278.5		539		4	1487		1941		4	2545		2412.5		4	1573.5		2109.5
rbcL-petA_4290	+	tgatttgaaagaaaaatgcatttttctgggttttcgtttaattctgataa	58586	50	26	no	4	148.5		307		4	0		275		4	0		214.5		4	1020.5		1344		4	1423		1415		4	987		1439.5
rbcL-petA_4260	+	gtagtaaacaagaatatcgataaaaaaaaatgatttgaaagaaaaatgca	58616	50	22	no	4	0		0		4	225.5		482.5		4	0		0		4	0		0		4	105		0		4	0		0
rbcL-petA_4230	+	ctttttagcttgttgatagaggtttactaagtagtaaacaagaatatcga	58646	50	30	no	4	0		134		4	0		158		4	0		0		4	223		333		4	328		318.5		4	229.5		380
rbcL-petA_4200	+	taatttgaacttcccccccaaaaaaattcactttttagcttgttgataga	58676	50	32	no	4	1897.5		5061		4	1827.5		5264.5		4	1865		5254		4	6828.5		11266		4	8789.5		10988		4	6806		11183.5
rbcL-petA_4170	+	gaaaatgaacttttttttgtttgtctagtctaatttgaacttccccccca	58706	50	34	no	4	4887.5		10965.5		4	3923		8796.5		4	4591		10407		4	12259.5		23911		4	13783.5		20376.5		4	13123		22871.5
rbcL-petA_4140	+	gaattatctatacatatgcaagcaagggaggaaaatgaacttttttttgt	58736	50	30	no	4	0		180.5		4	0		127.5		4	0		0		4	251.5		312		4	273.5		263.5		4	241.5		320.5
rbcL-petA_4110	+	ctctctatagatctgcatctatctatatttgaattatctatacatatgca	58766	50	28	no	4	357.5		716.5		4	328		829.5		4	345.5		716.5		3	1839		2566		4	3391.5		3250		4	2102		2997.5
rbcL-petA_4080	+	aattttcgggaaatgcaaaaagatggaagactctctatagatctgcatct	58796	50	36	no	4	256.5		485.5		4	156		485.5		4	155.5		415.5		4	3079		4057.5		4	3821.5		4008.5		4	3039		4246
rbcL-petA_4050	+	tagaaattagaatctgatctaacaacagggaattttcgggaaatgcaaaa	58826	50	32	no	4	103.5		239		4	0		263.5		4	0		179		4	928.5		1413.5		4	1285		1377		4	886		1368
rbcL-petA_4020	+	tcttccattacaaatttctacaaaattgattagaaattagaatctgatct	58856	50	24	no	4	147.5		293		4	122		404.5		4	128		281		4	251		383.5		4	585		565.5		4	288		464
rbcL-petA_3990	+	agttaatagtcattaataaagaaaaatttttcttccattacaaatttcta	58886	50	18	no	4	226.5		398.5		4	158		460		4	189.5		421.5		4	494.5		765.5		4	1021		1015.5		4	509.5		911
rbcL-petA_3960	+	attattctttttgtcttaatatcttataatagttaatagtcattaataaa	58916	50	14	no	4	425.5		680.5		4	349.5		942		4	449		858.5		4	360		525.5		4	768.5		762.5		4	364		585
rbcL-petA_3930	+	tagatgtatcataatccccttgttagatttattattctttttgtcttaat	58946	50	24	no	4	1411		2562		4	1426		3153.5		4	1629		3034.5		4	7052		8999.5		4	12182		10366		4	7338.5		9003.5
rbcL-petA_3900	+	acttattcatctttcaaaatcaactacaactagatgtatcataatcccct	58976	50	30	no	4	1377.5		2853.5		4	864.5		2177.5		4	1021.5		2272		4	6849.5		8147		4	9155.5		8644		4	6840.5		8862
rbcL-petA_3870	+	ggtacaaaaaaagccaaactaaataaatggacttattcatctttcaaaat	59006	50	26	no	4	588.5		1126.5		4	500		1304.5		4	597		1179.5		4	1561.5		2124		4	2787		2559.5		3	1685		2462
rbcL-petA_3840	+	gaatagaaatagaaatagaataaaaaaataggtacaaaaaaagccaaact	59036	50	22	no	4	239.5		443		4	581.5		1225		4	237		405.5		4	270.5		269.5		4	519.5		313.5		4	138		228.5
rbcL-petA_3810	+	caacctaatagaaatatatagaatagaaccgaatagaaatagaaatagaa	59066	50	24	no	4	264.5		522		4	141.5		521		4	139		358		4	430.5		897		4	562		745.5		4	378.5		943.5
rbcL-petA_3780	+	ttaagtaaatatatatctaatattaatatacaacctaatagaaatatata	59096	50	12	no	4	181		354		4	132.5		427		4	134		348.5		4	306.5		538.5		4	742		700.5		4	315		606
rbcL-petA_3750	+	atatctattatataattatactaagtatctttaagtaaatatatatctaa	59126	50	12	no	4	445.5		809		4	322.5		856		4	359		819		4	1367.5		2143.5		4	2290.5		2404.5		4	1461		2317
rbcL-petA_3720	+	agaatatcttgtatttttattatttctattatatctattatataattata	59156	50	10	no	4	1326.5		2396.5		4	1172		2820		4	1270.5		2595.5		4	1553		1796		4	2491		2571.5		4	1455		1982
rbcL-petA_3690	+	ttgttatattctgaattctaaagatatcttagaatatcttgtatttttat	59186	50	18	no	4	718.5		1357		4	1056		2315		4	762		1635.5		4	876.5		1322		4	1365		1587.5		4	723.5		1287
rbcL-petA_3660	+	ggtacctcaatttaatatttgtacctgttattgttatattctgaattcta	59216	50	26	no	4	3948.5		6728.5		4	3374		6839		4	3769		8541		4	6704.5		9204		4	8807.5		8820		4	6435		9174.5
rbcL-petA_3630	+	gggtaagttattgaaagttgtcataaaatgggtacctcaatttaatattt	59246	50	28	no	4	3549.5		6736.5		4	2645.5		6121.5		4	2943.5		6143		4	7022.5		9445		4	8200.5		7055		4	5989.5		9665
rbcL-petA_3600	+	gactaggcctactaaaggcacaaaaatagagggtaagttattgaaagttg	59276	50	38	yes	4	2178	4947.89	4006	4607.69	4	1550	4169.5	3226	3873.51	4	645.5	1638.02	1436	1881	4	1206	939.694	2098.5	1249.49	4	951.5	606.293	1275.5	866.435	4	1087	856.825	2223.5	1267.78
rbcL-petA_3570	+	aaataaagaagccattgcaattgccggaaagactaggcctactaaaggca	59306	50	42	yes	4	368.5	837.144	914	1051.28	3	174	468.06	598	718.027	4	168	426.317	534	699.479	4	3203.5	2496.11	5352.5	3186.99	4	3674	2341.06	4694	3188.59	4	3187.5	2512.54	5870.5	3347.21
rbcL-petA_3540	+	ctaaaaaatcttatttttttgaatatgaagaaataaagaagccattgcaa	59336	50	22	yes	4	729.5	1657.25	1705	1961.09	4	600.5	1615.35	1690	2029.21	4	663	1682.43	1567.5	2053.25	4	720.5	561.401	1225	729.391	4	902.5	575.07	999	678.611	4	633.5	499.355	1290	735.525
rbcL-petA_3510	+	aaaaggtgatatgattcggtctcagccgatctaaaaaatcttattttttt	59366	50	30	no	4	3245		6176		4	2539		6045		4	2997.5		6264.5		4	9140.5		12912		4	14474		14073		4	9512.5		14238
rbcL-petA_3480	+	tatcgaatcgaagtttttaaaataaaaaaaaaaaggtgatatgattcggt	59396	50	24	no	4	722.5		1330		4	639.5		1342		4	540.5		972		4	298		349.5		4	536		478.5		4	193.5		306.5
rbcL-petA_3450	+	gtgttatacaacattctaccaaatgggtcttatcgaatcgaagtttttaa	59426	50	32	no	4	5201.5		9353.5		4	4277.5		9631.5		4	4542.5		9485		4	10914		14495.5		4	13239		12211		4	10791		14357
rbcL-petA_3420	+	ttttttttatttatgtttgtaggaatctatgtgttatacaacattctacc	59456	50	24	no	4	2610		4841		4	2153.5		4792.5		4	2290		4917.5		4	6019.5		10734.5		4	9192		10818.5		4	6465		11481.5
rbcL-petA_3390	+	aatttttttacgtttacacatgcataagagttttttttatttatgtttgt	59486	50	20	no	4	1111.5		1821		4	665		1724.5		4	1121		1751.5		4	3805		5072		3	4574		4743		4	3978		5111.5
rbcL-petA_3360	+	cgacgatgatccatttttcaaaagagcgcaaatttttttacgtttacaca	59516	50	34	no	4	632.5		1105		3	395		1191		4	665		1197.5		4	4755		6683.5		4	8165		7475.5		4	5119.5		6812.5
rbcL-petA_3330	+	atagattgactggaatttcagacatcggcccgacgatgatccatttttca	59546	50	42	no	4	472.5		1151		4	313.5		1071		4	379.5		911		4	13984		19539		4	20089.5		19131		4	15124		19912.5
rbcL-petA_3300	+	gatcccctatagttatatacatacaaataaatagattgactggaatttca	59576	50	28	no	4	659.5		1286		4	495.5		1535.5		4	665.5		1168.5		4	1177.5		1726		4	2051		2060		4	1231		1888
rbcL-petA_3270	+	ctaaaaaaataacatctccttcctttatatgatcccctatagttatatac	59606	50	28	no	4	19951		27331		4	22598		32356		4	24191		30888		4	22885.5		22491		4	28991.5		21056.5		4	24751		24236
rbcL-petA_3240	+	cttaggagtaattcatagaattgtttatatctaaaaaaataacatctcct	59636	50	24	no	4	614.5		1177		4	299		967		3	466		955		4	2872.5		4235		4	4899.5		4819		4	3047		4606
rbcL-petA_3210	+	aatataaactattttgttgtgaacctttaccttaggagtaattcatagaa	59666	50	26	no	4	442		905		4	331.5		1131		4	518		1027.5		4	5574		8075.5		4	7391		8189		4	5345.5		7807.5
rbcL-petA_3180	+	ccttttttttgttttcaaagtaactcttataatataaactattttgttgt	59696	50	20	no	4	935.5		1584.5		4	678.5		1890.5		4	1023.5		1740		4	2568		3638		4	4473		4408.5		4	2686		3844
rbcL-petA_3150	+	aattttttggaattgagaaaatatgactttccttttttttgttttcaaag	59726	50	22	no	4	854.5		1544.5		4	545		1545.5		4	934.5		1588.5		4	3364.5		4495		4	6910.5		5437		4	3723		4823
rbcL-petA_3120	+	ccaactcatatatattagatccagttatacaattttttggaattgagaaa	59756	50	26	no	4	446.5		833		4	276.5		927.5		4	425		756		4	1191.5		1831.5		4	1947		2288		4	1102.5		1992.5
rbcL-petA_3090	+	tataaattctatccatatagattctgatcgccaactcatatatattagat	59786	50	26	yes	4	1054.5	2395.57	1896	2180.77	4	641.5	1725.64	1976.5	2373.21	4	1196.5	3036.24	2093.5	2742.25	4	16880	13152.6	18983.5	11303.2	4	21380.5	13623.6	17446	11850.9	4	17035	13427.8	19553	11148.6
rbcL-petA_3060	+	gcagaaattacttgtttttcgagaccccgttataaattctatccatatag	59816	50	34	yes	4	1854	4211.84	3940	4531.77	4	825	2219.25	2350.5	2822.28	4	1332	3380.09	2645	3464.65	4	11297.5	8802.82	16146	9613.67	4	17881.5	11394	15675	10647.9	4	12555	9896.45	16681	9511.08
rbcL-petA_3030	+	taatgaacctaaaaataggataaaggcccagcagaaattacttgtttttc	59846	50	32	yes	4	387	879.171	801.5	921.882	4	242.5	652.325	802.5	963.573	4	289.5	734.636	696.5	912.336	4	5719.5	4456.53	9657.5	5750.28	4	9306.5	5930.08	9861.5	6698.83	4	6467	5097.6	10002	5702.88
rbcL-petA_3000	+	ataactggaagttccaaccaataagaatcctaatgaacctaaaaatagga	59876	50	32	yes	4	407.5	925.742	877.5	1009.3	4	247.5	665.775	915	1098.65	4	396	1004.89	830.5	1087.86	4	6415	4998.46	10398	6191.19	4	10635.5	6776.91	11671	7928	4	6863.5	5410.14	11969	6824.42
rbcL-petA_2970	+	cggaaataacgatataacatttctaccaagataactggaagttccaacca	59906	50	36	yes	4	533.5	1211.98	1044	1200.81	4	266.5	716.885	946	1135.88	4	445	1129.23	922	1207.71	4	7268	5663.1	10299.5	6132.54	4	9694	6176.99	9788.5	6649.24	4	7422	5850.37	10436.5	5950.62
rbcL-petA_2940	+	cccttgtggaaaaaaaatgatttgctgggacggaaataacgatataacat	59936	50	36	yes	4	213.5	485.021	458.5	527.365	4	0	0	342.5	411.245	4	109.5	277.868	303	396.895	4	1694	1319.94	2946.5	1754.41	4	2461.5	1568.46	2870	1949.56	4	1852	1459.83	3277	1868.46
rbcL-petA_2910	+	acctgcgatcccatagaaagacatcacaatcccttgtggaaaaaaaatga	59966	50	40	yes	4	874.5	1986.65	2036.5	2342.38	4	447.5	1203.78	1486.5	1784.86	4	528.5	1341.12	1323	1732.98	4	6452.5	5027.68	11695	6963.45	4	9482	6041.9	10121	6875.1	3	6857	5405.01	12127	6914.5
rbcL-petA_2880	+	agtgcaccacaaatagcaactaataaagagacctgcgatcccatagaaag	59996	50	42	yes	4	1052	2389.89	2858.5	3287.84	4	418.5	1125.77	1501.5	1802.87	4	526.5	1336.05	1507.5	1974.65	4	5845	4554.32	11159.5	6644.6	4	8086	5152.38	9164	6225.02	3	6381	5029.81	10860	6192.09
rbcL-petA_2850	+	atcataaccactacccacattccacaaaatagtgcaccacaaatagcaac	60026	50	40	yes	4	2167	4922.9	5467.5	6288.7	4	1560.5	4197.75	5308	6373.39	4	2310.5	5863.13	5249	6875.59	4	19389.5	15108	21593	12856.9	4	24403.5	15549.8	19908.5	13523.7	4	17271.5	13614.2	21053.5	12004.2
rbcL-petA_2820	+	acgcactattccttcttttcggtcgaaaagatcataaccactacccacat	60056	50	42	yes	4	2254	5120.55	5011.5	5764.21	4	1575.5	4238.1	4545.5	5457.85	4	2082	5283.29	4505.5	5901.69	4	24917	19414.9	25821	15374.4	4	29512	18805	23794	16163	4	23582.5	18588.9	26903	15339.4
rbcL-petA_2790	+	actttttccaggaaatccccaacgaaaaatacgcactattccttcttttc	60086	50	38	yes	4	1402.5	3186.14	3076.5	3538.58	4	778	2092.82	2401.5	2883.52	4	1370	3476.52	2868.5	3757.41	4	18545	14449.9	21280	12670.6	4	22117.5	14093.2	20039	13612.3	4	18287.5	14415.1	22853.5	13030.5
rbcL-petA_2760	+	tttcataaagaatcgtaaaaagatgcgacgactttttccaggaaatcccc	60116	50	38	yes	4	713	1619.76	1600	1840.31	4	457.5	1230.68	1316	1580.14	4	624.5	1584.73	1591	2084.03	4	7953	6196.84	11849	7055.14	4	10366.5	6605.5	11311	7683.46	4	7693	6063.99	11792.5	6723.78
rbcL-petA_2730	+	tttaacttctattctgatggactgaatatctttcataaagaatcgtaaaa	60146	50	26	yes	4	801	1819.68	1387	1595.32	3	431	1159.39	1385	1662.99	4	671.5	1704	1282.5	1679.93	4	4557	3550.74	7110.5	4233.74	4	5637.5	3592.2	6129	4163.37	4	4255	3353.99	6848.5	3904.84
rbcL-petA_2700	+	ataaaggacacgccgggcagaaacaccctctttaacttctattctgatgg	60176	50	46	yes	4	1199.5	2724.98	2804.5	3225.73	4	894.5	2406.21	2606	3129.06	4	1210.5	3071.77	2802.5	3670.96	4	17613.5	13724.1	22533	13416.6	4	19849	12647.7	20760	14102.1	4	17328.5	13659.2	23705	13516
rbcL-petA_2670	+	aggaatagccccttgacctcgaatttccatataaaggacacgccgggcag	60206	50	52	yes	4	604	1372.14	1643	1889.77	4	364	979.16	1247.5	1497.89	4	364.5	924.957	980.5	1284.34	4	3451	2688.96	6101	3632.66	4	4489	2860.38	5947	4039.74	4	3384.5	2667.82	6259	3568.72
rbcL-petA_2640	+	tgtagtaaaattctcatcagtacgaattaaaggaatagccccttgacctc	60236	50	38	yes	4	1349.5	3065.74	3331.5	3831.88	4	767	2063.23	2172	2607.95	4	815	2068.15	2208	2892.23	4	17194	13397.3	23371.5	13915.9	4	19737	12576.4	21536	14629.2	4	15876	12514.2	22416.5	12781.3
rbcL-petA_2610	+	caattcagcagctttttgctcaatttctcgtgtagtaaaattctcatcag	60266	50	36	yes	4	689	1565.24	1464	1683.89	4	402	1081.38	1352.5	1623.97	4	575.5	1460.39	1203.5	1576.45	4	8218.5	6403.71	11875.5	7070.92	4	11557	7364.09	11900.5	8083.9	4	8460	6668.58	11991	6836.96
rbcL-petA_2580	+	tacttcaattggtacacgcaagaagtaagccaattcagcagctttttgct	60296	50	40	yes	4	598.5	1359.65	1184.5	1362.41	4	308	828.52	963	1156.29	4	462.5	1173.64	983	1287.62	4	7993	6228.01	11852.5	7057.23	4	10738	6842.22	11252	7643.38	4	8149.5	6423.82	12321	7025.12
rbcL-petA_2550	+	gccaaagcatttaattaattcatttcaaaatacttcaattggtacacgca	60326	50	30	yes	4	612.5	1391.45	1156.5	1330.2	4	353	949.57	1258	1510.5	4	642	1629.14	1217	1594.13	4	3543	2760.64	5409	3220.63	4	5239	3338.28	5744.5	3902.19	4	3461	2728.13	5772.5	3291.33
rbcL-petA_2520	+	aaagaaattctttcgttttttcttcctactgccaaagcatttaattaatt	60356	50	26	no	4	1147.5		3024		3	986		3088		4	1354		3161.5		4	13977.5		20983		4	25622		20811.5		4	15982		20155
rbcL-petA_2490	+	agagatgaatattcaattgaaaaaaaaaagaaagaaattctttcgttttt	60386	50	20	no	4	0		125		4	501.5		960.5		4	217		274		4	0		0		4	177		0		4	0		0
rbcL-petA_2460	+	caaatatatcaaaaaaacgagcataaaagaagagatgaatattcaattga	60416	50	24	no	4	130		263		4	0		246.5		4	0		138.5		4	120		195		4	141		139		4	115		200
rbcL-petA_2430	+	cgagacaaataaactccttttcttttctatcaaatatatcaaaaaaacga	60446	50	26	no	4	1044.5		1917		4	757.5		2565		4	1445.5		2691.5		4	7353		12470		4	16845		12867		4	8493.5		11940
rbcL-petA_2400	+	attcccccctttttcgatcaatactaatttcgagacaaataaactccttt	60476	50	34	no	4	4048		7591.5		4	5792.5		10775		4	4163.5		7816		4	11143.5		15053		4	16444.5		15195.5		4	11965		14784.5
rbcL-petA_2370	+	atcaagaaaaaatggggtttccgggatgttattcccccctttttcgatca	60506	50	42	no	4	2628		6659.5		4	2072.5		5635		4	2717		6809		4	13626		20844		4	18272		18484		4	17064		19194
rbcL-petA_2340	+	aaacagactcagaatacacttccaacttgaatcaagaaaaaatggggttt	60536	50	34	no	4	416.5		943		4	250		918		4	328		760		3	1947		3259		4	2295		3080.5		4	1923.5		3719
rbcL-petA_2310	+	gtctttgctttgaatctagaaagaatacagaaacagactcagaatacact	60566	50	34	no	4	366.5		826.5		4	165		745.5		4	306		743.5		4	5256.5		7029.5		4	5990		6747.5		4	4457.5		6609.5
rbcL-petA_2280	+	ttttatcttttgctgttgattcaatactgagtctttgctttgaatctaga	60596	50	30	no	4	508		999.5		4	269.5		894		4	389		786		4	5758		8648		4	6647		7326		4	5767.5		8365
rbcL-petA_2250	+	cgaatagaatatagtgagcctatgaatccattttatcttttgctgttgat	60626	50	32	no	4	649		1296.5		4	375.5		1200		4	613.5		1128		4	8245.5		10536.5		4	11814		11077		4	8966		11290
rbcL-petA_2220	+	ttctatcgagcatgtgtttctattctaattcgaatagaatatagtgagcc	60656	50	34	no	4	239.5		499.5		4	0		423.5		4	136		305.5		4	912		1585		4	1590		1712		4	1018.5		1798
rbcL-petA_2190	+	ctcatttgttgattctattagatctaatatttctatcgagcatgtgtttc	60686	50	30	no	4	582.5		1106.5		4	339		1136.5		4	637		1088.5		4	4748		6239.5		4	9079		8341.5		4	5098		6868
rbcL-petA_2160	+	tttgaatctgtgagttgttaatgaacctacctcatttgttgattctatta	60716	50	30	no	4	737		1433		4	562		1444		4	779		1616		4	9801.5		13201		4	15108.5		13162		4	11116		13458.5
rbcL-petA_2130	+	aaaaggaatgaatgctttcttttttgccattttgaatctgtgagttgtta	60746	50	30	yes	4	1149	2610.25	2222.5	2556.31	4	770	2071.3	2145.5	2576.13	4	1130.5	2868.76	2119	2775.65	4	8956	6978.36	11220.5	6680.92	4	10744.5	6846.36	9949	6758.26	4	8898.5	7014.22	11242.5	6410.18
rbcL-petA_2100	+	gggcaaaaagactatagatagaaaataaaaaaaaggaatgaatgctttct	60776	50	28	yes	4	178	404.373	384	441.675	4	349.5	940.155	735	882.525	4	166.5	422.511	310	406.065	4	283.5	220.898	366	217.924	4	492.5	313.82	388	263.565	4	222	174.991	330	188.158
rbcL-petA_2070	+	acttttattacagcagagagagatcaaccagggcaaaaagactatagata	60806	50	36	yes	4	165	374.84	340.5	391.642	4	119.5	321.455	402.5	483.288	4	0	0	214	280.316	4	2070	1612.91	3459.5	2059.86	4	2013	1282.68	2595	1762.76	4	1983.5	1563.49	3511	2001.88
rbcL-petA_2040	+	attccaccaattagtaatccaagttttcaaacttttattacagcagagag	60836	50	32	yes	4	666.5	1514.13	1408	1619.48	4	411	1105.59	1410.5	1693.61	4	696.5	1767.44	1401.5	1835.81	3	6168	4806	9215	5486.8	3	8662	5519.4	9308	6322.84	4	5920	4666.43	9589	5467.4
rbcL-petA_2010	+	atcattcaaaaaagtttcgcattgtctagtattccaccaattagtaatcc	60866	50	32	yes	4	1661.5	3774.53	4013	4615.74	4	848	2281.12	2679	3216.71	3	1543	3915.52	3270	4283.33	4	15223	11861.5	19896	11846.5	4	20508	13067.6	18679	12688.5	4	15302	12061.8	19668.5	11214.5
rbcL-petA_1980	+	gaatttttctagaaaacttttttcttgaatatcattcaaaaaagtttcgc	60896	50	24	yes	4	0	0	189	217.387	4	0	0	166.5	199.919	4	0	0	108	141.468	4	422	328.815	837.5	498.665	4	1017	648.029	974.5	661.969	4	555	437.477	919	523.99
rbcL-petA_1950	+	atcgagctggaatagttcctctaattgtatgaatttttctagaaaacttt	60926	50	30	yes	4	700	1590.23	1161.5	1335.95	4	417.5	1123.08	1216.5	1460.67	4	619	1570.78	1202.5	1575.14	4	8726	6799.15	11678.5	6953.62	4	10464.5	6667.95	10814.5	7346.19	4	8433	6647.29	11562.5	6592.64
rbcL-petA_1920	+	attggtttctgggtattcctttatcatttcatcgagctggaatagttcct	60956	50	38	yes	4	592.5	1346.02	1234.5	1419.92	4	424.5	1141.91	1272.5	1527.91	4	511.5	1297.98	1075.5	1408.78	4	5505	4289.4	7978	4750.27	4	7898	5032.58	8181	5557.28	4	5747	4530.06	8224.5	4689.4
rbcL-petA_1890	+	tttgtggattcctagacgaaattgttgtaaattggtttctgggtattcct	60986	50	36	yes	4	687	1560.7	1206.5	1387.71	4	384.5	1034.31	1171	1406.04	4	575	1459.12	949.5	1243.74	4	5047	3932.53	7188	4279.89	4	6811.5	4340.27	6280.5	4266.29	4	5981	4714.51	7155	4079.6
rbcL-petA_1860	+	attgtgtatcttgatgaattggatcgtttctttgtggattcctagacgaa	61016	50	36	yes	4	852	1935.54	1612.5	1854.69	4	467.5	1257.58	1349.5	1620.36	4	691.5	1754.75	1266.5	1658.97	4	9318	7260.42	14399	8573.47	4	11514.5	7337.01	11534	7834.94	4	9301	7331.49	12834.5	7317.9
rbcL-petA_1830	+	gaagtgcaagattgtatggatattatactcattgtgtatcttgatgaatt	61046	50	30	yes	4	478	1085.9	822.5	946.037	4	282.5	759.925	837.5	1005.6	4	455.5	1155.88	762	998.133	4	3003.5	2340.27	4501.5	2680.29	4	5119	3261.81	4626	3142.4	4	2881	2270.94	4739.5	2702.34
rbcL-petA_1800	+	tagaataacgaaagatattagatttgtcgagaagtgcaagattgtatgga	61076	50	32	yes	4	207.5	471.39	388.5	446.851	4	128.5	345.665	451.5	542.123	4	0	0	208	272.456	4	1446.5	1127.09	2084.5	1241.15	4	1225	780.567	1291.5	877.304	4	1199	945.109	1841	1049.69
rbcL-petA_1770	+	cttttccttaccccaaaaggaataaccacttagaataacgaaagatatta	61106	50	32	yes	4	904	2053.67	2037.5	2343.53	4	741.5	1994.64	2415	2899.73	4	1024	2598.51	2177.5	2852.28	4	8593	6695.52	13628	8114.4	4	11967.5	7625.66	13357	9073.29	4	8553.5	6742.28	14887.5	8488.47
rbcL-petA_1740	+	ttcttgaacccaagaattcagaataaaaagcttttccttaccccaaaagg	61136	50	36	yes	4	1893.5	4301.58	6201.5	7132.94	4	1216	3271.04	5170.5	6208.29	4	1793.5	4551.19	5612.5	7351.74	4	7218	5624.14	15529	9246.29	4	11329	7218.81	13022.5	8846.06	4	8140.5	6416.73	14166	8077.09
rbcL-petA_1710	+	tttaattgtatcacttaaattatataggaattcttgaacccaagaattca	61166	50	24	yes	3	457	1038.19	856	984.568	4	305	820.45	934.5	1122.07	4	406.5	1031.54	759.5	994.858	4	329	256.351	602	358.443	4	813.5	518.36	862.5	585.888	4	369	290.863	736	419.648
rbcL-petA_1680	+	taaatcagttaataaaagaatcgaaaaagctttaattgtatcacttaaat	61196	50	20	yes	3	657	1492.55	1155	1328.48	4	361	971.09	1053.5	1264.95	4	569	1443.9	1008	1320.37	4	1546	1204.62	2109	1255.74	4	2415	1538.83	2330.5	1583.09	4	1665.5	1312.83	2282.5	1301.42
rbcL-petA_1650	+	ccaaccgtgaggcgaatggaatccgatacataaatcagttaataaaagaa	61226	50	38	yes	4	124	281.698	285.5	328.381	4	0	0	281	337.401	4	0	0	201.5	263.942	4	1651	1286.43	2438.5	1451.93	4	2200	1401.83	2314	1571.88	4	1516	1194.98	2552	1455.08
rbcL-petA_1620	+	atctttgtaaatataaccaatcattagttcccaaccgtgaggcgaatgga	61256	50	38	yes	4	635.5	1443.7	1238.5	1424.52	4	293.5	789.515	938.5	1126.87	4	368	933.838	832	1089.83	3	3377	2631.3	5762	3430.82	4	4041.5	2575.23	5077.5	3449.1	4	4042	3186.1	6597.5	3761.73
rbcL-petA_1590	+	taaaatttgctcataatgagcaaacccaaaatctttgtaaatataaccaa	61286	50	26	yes	4	599	1360.78	1165.5	1340.55	4	408	1097.52	1274.5	1530.31	4	649.5	1648.17	1362.5	1784.72	4	1785.5	1391.23	2934	1746.96	4	3755	2392.68	3693	2508.62	4	2043	1610.39	3240.5	1847.65
rbcL-petA_1560	+	aattactggaaaggtagaaactagaccagataaaatttgctcataatgag	61316	50	32	yes	4	228.5	519.097	483	555.545	4	111.5	299.935	412	494.694	4	121.5	308.319	316	413.924	4	1309.5	1020.34	2643.5	1574	4	1898.5	1209.72	2352	1597.69	4	1431.5	1128.38	2657.5	1515.24
rbcL-petA_1530	+	aaaaatccaatatttaaaaattgtatcaagaattactggaaaggtagaaa	61346	50	22	yes	4	277	629.278	521.5	599.827	4	108.5	291.865	387.5	465.277	4	114	289.287	266	348.43	4	329	256.351	536	319.146	4	399	254.242	492	334.211	4	303.5	239.233	561	319.868
rbcL-petA_1500	+	aagtgacggagatacacgatttaaataacgaaaaatccaatatttaaaaa	61376	50	26	yes	4	176.5	400.966	362	416.371	4	102	274.38	388.5	466.478	4	105.5	267.717	267.5	350.395	4	651	507.248	1158	689.497	4	1383.5	881.562	1419	963.914	4	671	528.914	1276.5	727.828
rbcL-petA_1470	+	ttagtcgtttattgcatgataaatcactacaagtgacggagatacacgat	61406	50	36	yes	4	203	461.167	420.5	483.658	4	132.5	356.425	462.5	555.33	4	116	294.362	266	348.43	4	2235	1741.47	4426	2635.33	4	3143	2002.71	3947	2681.16	4	2372	1869.72	4763.5	2716.03
rbcL-petA_1440	+	aagattaaaattggatcagtgaatctttttttagtcgtttattgcatgat	61436	50	26	no	4	968.5		1648		4	630.5		1546		4	999.5		1653.5		4	1710.5		2707		4	3065		2955		4	1913.5		2760
rbcL-petA_1410	+	tttgatttggttatgatgtataaggtacgaaagattaaaattggatcagt	61466	50	28	no	4	227.5		423.5		4	0		278.5		4	129		247.5		4	651		878		4	587.5		542.5		4	523.5		737
rbcL-petA_1380	+	catgggtaaaaaaagtaaagtaaatacgactttgatttggttatgatgta	61496	50	28	no	4	662		1147		4	454		1109.5		4	502.5		890.5		4	1599.5		2226.5		4	1502		1763		4	1197.5		2259.5
rbcL-petA_1350	+	tttttttgttgaaatatacaaggaatccctcatgggtaaaaaaagtaaag	61526	50	28	no	4	190		403.5		4	108		370.5		4	0		233		4	684.5		1136.5		3	828		929		4	661.5		1187
rbcL-petA_1320	+	gctatttacatttactgaaaaaaatcaaattttttttgttgaaatataca	61556	50	18	no	4	535		888.5		4	324		954		4	450		813		4	1045		1780.5		4	1631		2319		4	834.5		1683
rbcL-petA_1290	+	tcgataatatacttccctagccacaattctgctatttacatttactgaaa	61586	50	32	no	4	2633		6154		4	2299		6212.5		4	2762		5902		4	16650		24776		4	30587.5		22439.5		4	16623.5		26254.5
rbcL-petA_1260	+	ccgaaaatttctacaataaagttagctaggtcgataatatacttccctag	61616	50	34	no	4	1015		2104.5		4	700.5		1960.5		4	1027		1842.5		4	2914.5		4701.5		4	3738		3855.5		4	2958		4798
rbcL-petA_1230	+	tttctagtttgcatggtccaatcatttatcccgaaaatttctacaataaa	61646	50	30	no	4	1458		2687.5		4	862		2484		4	1281.5		2353.5		4	12853.5		17382		4	18679.5		17338		4	11865		18842
rbcL-petA_1200	+	gtaatctcttcccttatccaagaaaaggtatttctagtttgcatggtcca	61676	50	38	yes	4	1720.5	3908.56	3329.5	3829.58	4	1517	4080.73	3613	4338.18	4	1547.5	3926.94	2811	3682.09	4	9649.5	7518.72	13505.5	8041.46	4	12987.5	8275.6	12547	8523.06	4	10794	8508.35	14319.5	8164.61
[truncated: 2,006 more rows]
[truncated: 67 more columns]

## Sheet: Supplementary Data Set S2
Supplementary Data. Rolo et al. (2024). CEPA1 is a PSI assembly factor. Plant Cell
[truncated: 46 more rows]
[truncated: 59 more columns]
